# Supplementary material for: A missense variant effect map for the human tumor-suppressor protein CHK2
Source: Am J Hum Genet. 2024 Dec 5;111(12):2675–92. doi: 10.1016/j.ajhg.2024.10.013 (PMC11639082; doi:10.1016/j.ajhg.2024.10.013)
Supplement: Table S5. All CHK2 amino acid scores [file mmc2.csv]

aaChange	hgvs_pro	type	score	error	LLR	LLR_strength	Filter_CI	Filter_Hypercomplement
S2S	p.Ser2=	synonymous	1.092295	0.835737033	NA	NA	TRUE	FALSE
S2A	p.Ser2Ala	missense	1.105586069	0.052681592	-0.559243267	benign supporting	FALSE	FALSE
S2V	p.Ser2Val	missense	1.323121031	0.054374879	-0.532390769	benign supporting	FALSE	FALSE
S2R	p.Ser2Arg	missense	1.305377047	0.100044402	-0.541388219	benign supporting	FALSE	FALSE
S2D	p.Ser2Asp	missense	1.307263591	0.043381006	-0.540397268	benign supporting	FALSE	FALSE
S2F	p.Ser2Phe	missense	NA	NA	NA	NA	NA	NA
S2T	p.Ser2Thr	missense	0.792414741	0.057325325	-0.284056565	indeterminate	FALSE	FALSE
S2I	p.Ser2Ile	missense	NA	NA	NA	NA	NA	NA
S2L	p.Ser2Leu	missense	1.080984293	0.076962657	-0.553267582	benign supporting	FALSE	FALSE
S2K	p.Ser2Lys	missense	0.64398967	0.123354113	-0.053352532	indeterminate	FALSE	FALSE
S2G	p.Ser2Gly	missense	1.298408627	0.045213219	-0.544881227	benign supporting	FALSE	FALSE
S2Y	p.Ser2Tyr	missense	0.840445869	0.049595058	-0.352800015	benign supporting	FALSE	FALSE
S2N	p.Ser2Asn	missense	NA	NA	NA	NA	NA	NA
S2C	p.Ser2Cys	missense	0.825142527	0.048134665	-0.330484359	benign supporting	FALSE	FALSE
S2P	p.Ser2Pro	missense	1.368935273	0.055059404	-0.504459689	benign supporting	FALSE	FALSE
S2E	p.Ser2Glu	missense	NA	NA	NA	NA	NA	NA
S2M	p.Ser2Met	missense	0.795868195	0.139784466	-0.289219145	indeterminate	FALSE	FALSE
S2W	p.Ser2Trp	missense	1.020993942	0.104924835	-0.522027923	benign supporting	FALSE	FALSE
S2H	p.Ser2His	missense	NA	NA	NA	NA	NA	NA
S2Q	p.Ser2Gln	missense	NA	NA	NA	NA	NA	NA
S2*	p.Ser2*	nonsense	0.290959533	0.446066102	NA	NA	TRUE	FALSE
R3S	p.Arg3Ser	missense	0.805078159	0.107994708	-0.302588659	indeterminate	FALSE	FALSE
R3A	p.Arg3Ala	missense	1.954698261	0.074441387	NA	NA	FALSE	TRUE
R3V	p.Arg3Val	missense	1.051912369	0.101678785	-0.539510674	benign supporting	FALSE	FALSE
R3R	p.Arg3=	synonymous	0.748042082	0.320510293	NA	NA	TRUE	FALSE
R3D	p.Arg3Asp	missense	1.183452497	0.161910293	-0.568175749	benign supporting	FALSE	FALSE
R3F	p.Arg3Phe	missense	0.423021252	0.100145712	NA	NA	TRUE	FALSE
R3T	p.Arg3Thr	missense	1.23273924	0.124229326	-0.564238818	benign supporting	FALSE	FALSE
R3I	p.Arg3Ile	missense	0.370217164	0.122952139	0.407058986	pathogenic supporting	FALSE	FALSE
R3L	p.Arg3Leu	missense	1.302398078	0.058991198	-0.542913374	benign supporting	FALSE	FALSE
R3K	p.Arg3Lys	missense	0.70936447	0.143374124	-0.160492527	indeterminate	FALSE	FALSE
R3G	p.Arg3Gly	missense	1.330144913	0.06630666	-0.528888941	benign supporting	FALSE	FALSE
R3Y	p.Arg3Tyr	missense	0.508361426	0.136218295	NA	NA	TRUE	FALSE
R3N	p.Arg3Asn	missense	0.096224403	0.118018332	0.549427531	pathogenic supporting	FALSE	FALSE
R3C	p.Arg3Cys	missense	1.316569037	0.049851871	-0.535423613	benign supporting	FALSE	FALSE
R3P	p.Arg3Pro	missense	1.12817288	0.049180506	-0.562566658	benign supporting	FALSE	FALSE
R3E	p.Arg3Glu	missense	1.728796595	0.049439208	NA	NA	FALSE	TRUE
R3M	p.Arg3Met	missense	0.768811314	0.077418781	-0.249977056	indeterminate	FALSE	FALSE
R3W	p.Arg3Trp	missense	NA	NA	NA	NA	NA	NA
R3H	p.Arg3His	missense	0.799224352	0.061072193	-0.294156857	indeterminate	FALSE	FALSE
R3Q	p.Arg3Gln	missense	1.191135295	0.068362012	-0.569042567	benign supporting	FALSE	FALSE
R3*	p.Arg3*	nonsense	-0.035547163	0.212191203	NA	NA	FALSE	FALSE
E4S	p.Glu4Ser	missense	0.638767922	0.130426195	-0.044296921	indeterminate	FALSE	FALSE
E4A	p.Glu4Ala	missense	0.820765413	0.095883268	-0.324129955	benign supporting	FALSE	FALSE
E4V	p.Glu4Val	missense	0.829986601	0.351160922	NA	NA	TRUE	FALSE
E4R	p.Glu4Arg	missense	0.474784946	0.164225894	NA	NA	TRUE	FALSE
E4D	p.Glu4Asp	missense	0.664057138	0.678051087	NA	NA	TRUE	FALSE
E4F	p.Glu4Phe	missense	0.630503442	0.127823516	-0.031233031	indeterminate	FALSE	FALSE
E4T	p.Glu4Thr	missense	0.817823531	0.274463768	-0.320201264	benign supporting	FALSE	FALSE
E4I	p.Glu4Ile	missense	1.012495409	1.114680274	NA	NA	TRUE	FALSE
E4L	p.Glu4Leu	missense	0.705030095	0.260536199	NA	NA	TRUE	FALSE
E4K	p.Glu4Lys	missense	0.534101738	0.657212592	NA	NA	TRUE	FALSE
E4G	p.Glu4Gly	missense	0.997005884	0.181603215	-0.506285169	benign supporting	FALSE	FALSE
E4Y	p.Glu4Tyr	missense	1.623026168	0.081508224	NA	NA	FALSE	TRUE
E4N	p.Glu4Asn	missense	NA	NA	NA	NA	NA	NA
E4C	p.Glu4Cys	missense	NA	NA	NA	NA	NA	NA
E4P	p.Glu4Pro	missense	0.664547679	0.382369329	NA	NA	TRUE	FALSE
E4E	p.Glu4=	synonymous	0.541919958	0.31664625	NA	NA	TRUE	FALSE
E4M	p.Glu4Met	missense	1.931725353	0.248771027	NA	NA	FALSE	TRUE
E4W	p.Glu4Trp	missense	0.120482246	0.140119249	0.557038103	pathogenic supporting	FALSE	FALSE
E4H	p.Glu4His	missense	NA	NA	NA	NA	NA	NA
E4Q	p.Glu4Gln	missense	1.540006831	0.12626001	NA	NA	FALSE	TRUE
E4*	p.Glu4*	nonsense	-0.283297662	2.094742294	NA	NA	TRUE	FALSE
S5S	p.Ser5=	synonymous	0.519751614	0.52398829	NA	NA	TRUE	FALSE
S5A	p.Ser5Ala	missense	2.001585979	0.131262463	NA	NA	FALSE	TRUE
S5V	p.Ser5Val	missense	2.054173752	0.124611473	NA	NA	FALSE	TRUE
S5R	p.Ser5Arg	missense	1.543636702	0.39804945	NA	NA	FALSE	TRUE
S5D	p.Ser5Asp	missense	0.898977541	0.546756042	NA	NA	TRUE	FALSE
S5F	p.Ser5Phe	missense	-0.423390468	0.877534953	1.184440526	pathogenic moderate	FALSE	FALSE
S5T	p.Ser5Thr	missense	1.049294802	0.40548229	-0.538147061	benign supporting	FALSE	FALSE
S5I	p.Ser5Ile	missense	2.398568801	0.345207187	NA	NA	FALSE	TRUE
S5L	p.Ser5Leu	missense	0.835725435	0.132302271	-0.346084682	benign supporting	FALSE	FALSE
S5K	p.Ser5Lys	missense	1.531807467	0.096975825	NA	NA	FALSE	TRUE
S5G	p.Ser5Gly	missense	1.775260064	0.075408497	NA	NA	FALSE	TRUE
S5Y	p.Ser5Tyr	missense	NA	NA	NA	NA	NA	NA
S5N	p.Ser5Asn	missense	NA	NA	NA	NA	NA	NA
S5C	p.Ser5Cys	missense	1.259814058	0.397960384	-0.559634558	benign supporting	FALSE	FALSE
S5P	p.Ser5Pro	missense	1.030787567	0.247953257	-0.527896256	benign supporting	FALSE	FALSE
S5E	p.Ser5Glu	missense	NA	NA	NA	NA	NA	NA
S5M	p.Ser5Met	missense	0.865350729	0.510282858	NA	NA	TRUE	FALSE
S5W	p.Ser5Trp	missense	1.704350422	0.07216626	NA	NA	FALSE	TRUE
S5H	p.Ser5His	missense	0.670558028	0.216712141	NA	NA	TRUE	FALSE
S5Q	p.Ser5Gln	missense	0.967710422	0.253449394	-0.484624579	benign supporting	FALSE	FALSE
S5*	p.Ser5*	nonsense	-0.627748296	1.178928448	NA	NA	TRUE	FALSE
D6S	p.Asp6Ser	missense	1.115457461	0.280683445	-0.56091564	benign supporting	FALSE	FALSE
D6A	p.Asp6Ala	missense	1.132144934	0.064609939	-0.562964525	benign supporting	FALSE	FALSE
D6V	p.Asp6Val	missense	0.781226562	0.35204569	NA	NA	TRUE	FALSE
D6R	p.Asp6Arg	missense	-0.270018558	0.157069521	0.776001034	pathogenic moderate	FALSE	FALSE
D6D	p.Asp6=	synonymous	NA	NA	NA	NA	NA	NA
D6F	p.Asp6Phe	missense	-1.257894021	0.459247908	4.173002661	pathogenic very strong	FALSE	FALSE
D6T	p.Asp6Thr	missense	2.175801215	0.129174712	NA	NA	FALSE	TRUE
D6I	p.Asp6Ile	missense	NA	NA	NA	NA	NA	NA
D6L	p.Asp6Leu	missense	0.428799131	0.312689376	NA	NA	TRUE	FALSE
D6K	p.Asp6Lys	missense	0.870051691	0.702875651	NA	NA	TRUE	FALSE
D6G	p.Asp6Gly	missense	0.91166673	0.097797603	-0.439014448	benign supporting	FALSE	FALSE
D6Y	p.Asp6Tyr	missense	0.230733694	0.62040264	NA	NA	TRUE	FALSE
D6N	p.Asp6Asn	missense	0.85702297	0.162314042	-0.374245981	benign supporting	FALSE	FALSE
D6C	p.Asp6Cys	missense	0.19206914	0.222197368	0.586927876	pathogenic supporting	FALSE	FALSE
D6P	p.Asp6Pro	missense	1.219404954	0.254189222	-0.565535159	benign supporting	FALSE	FALSE
D6E	p.Asp6Glu	missense	1.054346852	0.620412477	NA	NA	TRUE	FALSE
D6M	p.Asp6Met	missense	0.886684029	0.255125434	-0.410777082	benign supporting	FALSE	FALSE
D6W	p.Asp6Trp	missense	1.187507022	0.654299591	-0.568700232	benign supporting	FALSE	FALSE
D6H	p.Asp6His	missense	1.570464841	0.08733493	NA	NA	FALSE	TRUE
D6Q	p.Asp6Gln	missense	1.619355798	0.211037846	NA	NA	FALSE	TRUE
D6*	p.Asp6*	nonsense	-0.852858828	0.538999576	NA	NA	FALSE	FALSE
V7S	p.Val7Ser	missense	0.433164804	0.33530376	NA	NA	TRUE	FALSE
V7A	p.Val7Ala	missense	1.127036031	0.138277846	-0.562442377	benign supporting	FALSE	FALSE
V7V	p.Val7=	synonymous	1.306219243	0.692151665	NA	NA	FALSE	FALSE
V7R	p.Val7Arg	missense	0.523395998	0.199570739	NA	NA	TRUE	FALSE
V7D	p.Val7Asp	missense	1.049827224	0.290105255	-0.538426129	benign supporting	FALSE	FALSE
V7F	p.Val7Phe	missense	0.723885342	0.219968511	-0.181958607	indeterminate	FALSE	FALSE
V7T	p.Val7Thr	missense	0.50882051	0.756526716	NA	NA	TRUE	FALSE
V7I	p.Val7Ile	missense	1.521860428	0.436222348	NA	NA	FALSE	TRUE
V7L	p.Val7Leu	missense	0.734870103	0.579906631	NA	NA	TRUE	FALSE
V7K	p.Val7Lys	missense	0.823468748	0.502393864	NA	NA	TRUE	FALSE
V7G	p.Val7Gly	missense	1.265751599	0.093157922	-0.558209362	benign supporting	FALSE	FALSE
V7Y	p.Val7Tyr	missense	0.937425679	0.097862631	-0.461624255	benign supporting	FALSE	FALSE
V7N	p.Val7Asn	missense	NA	NA	NA	NA	NA	NA
V7C	p.Val7Cys	missense	1.450225167	0.701975782	-0.433794553	benign supporting	FALSE	FALSE
V7P	p.Val7Pro	missense	1.122041399	0.803708134	NA	NA	TRUE	FALSE
V7E	p.Val7Glu	missense	NA	NA	NA	NA	NA	NA
V7M	p.Val7Met	missense	NA	NA	NA	NA	NA	NA
V7W	p.Val7Trp	missense	0.284891499	0.568908831	NA	NA	TRUE	FALSE
V7H	p.Val7His	missense	NA	NA	NA	NA	NA	NA
V7Q	p.Val7Gln	missense	NA	NA	NA	NA	NA	NA
V7*	p.Val7*	nonsense	0.343299938	0.245104056	NA	NA	TRUE	FALSE
E8S	p.Glu8Ser	missense	0.687550443	0.097668301	-0.126869006	indeterminate	FALSE	FALSE
E8A	p.Glu8Ala	missense	1.250296913	0.100216842	-0.561598505	benign supporting	FALSE	FALSE
E8V	p.Glu8Val	missense	0.912658117	0.111953383	-0.439941617	benign supporting	FALSE	FALSE
E8R	p.Glu8Arg	missense	1.156253658	0.151877814	-0.565575672	benign supporting	FALSE	FALSE
E8D	p.Glu8Asp	missense	1.017623865	0.507669045	-0.519935341	benign supporting	FALSE	FALSE
E8F	p.Glu8Phe	missense	0.338213966	0.154764797	0.453617182	pathogenic supporting	FALSE	FALSE
E8T	p.Glu8Thr	missense	0.440801966	0.618319473	NA	NA	TRUE	FALSE
E8I	p.Glu8Ile	missense	1.213233735	0.089810967	-0.566575613	benign supporting	FALSE	FALSE
E8L	p.Glu8Leu	missense	1.161418191	0.273271309	-0.566134837	benign supporting	FALSE	FALSE
E8K	p.Glu8Lys	missense	0.842185593	0.577033304	NA	NA	TRUE	FALSE
E8G	p.Glu8Gly	missense	1.181397302	0.134359578	-0.567889891	benign supporting	FALSE	FALSE
E8Y	p.Glu8Tyr	missense	NA	NA	NA	NA	NA	NA
E8N	p.Glu8Asn	missense	1.329777786	0.18248987	-0.529078572	benign supporting	FALSE	FALSE
E8C	p.Glu8Cys	missense	0.387772872	0.105419482	0.38093869	pathogenic supporting	FALSE	FALSE
E8P	p.Glu8Pro	missense	0.55464848	0.292525381	NA	NA	TRUE	FALSE
E8E	p.Glu8=	synonymous	0.980175109	0.915282615	NA	NA	TRUE	FALSE
E8M	p.Glu8Met	missense	0.773697352	0.069389996	-0.257304592	indeterminate	FALSE	FALSE
E8W	p.Glu8Trp	missense	0.544705997	0.084436842	NA	NA	TRUE	FALSE
E8H	p.Glu8His	missense	NA	NA	NA	NA	NA	NA
E8Q	p.Glu8Gln	missense	1.554774746	0.172666917	NA	NA	FALSE	TRUE
E8*	p.Glu8*	nonsense	-0.178142344	0.357367813	NA	NA	FALSE	FALSE
A9S	p.Ala9Ser	missense	0.168171665	0.283435749	0.577460101	pathogenic supporting	FALSE	FALSE
A9A	p.Ala9=	synonymous	0.727000756	0.072805612	NA	NA	FALSE	FALSE
A9V	p.Ala9Val	missense	0.924006912	0.238097169	-0.450222205	benign supporting	FALSE	FALSE
A9R	p.Ala9Arg	missense	1.435834341	0.131761891	-0.448243371	benign supporting	FALSE	FALSE
A9D	p.Ala9Asp	missense	1.193564939	0.11501282	-0.568864601	benign supporting	FALSE	FALSE
A9F	p.Ala9Phe	missense	NA	NA	NA	NA	NA	NA
A9T	p.Ala9Thr	missense	0.692745089	0.360655669	NA	NA	TRUE	FALSE
A9I	p.Ala9Ile	missense	0.681984311	0.714982468	NA	NA	TRUE	FALSE
A9L	p.Ala9Leu	missense	-0.002039962	0.252052802	0.545831147	pathogenic supporting	FALSE	FALSE
A9K	p.Ala9Lys	missense	1.66251846	0.956041281	NA	NA	FALSE	TRUE
A9G	p.Ala9Gly	missense	1.184263249	0.049360206	-0.568284825	benign supporting	FALSE	FALSE
A9Y	p.Ala9Tyr	missense	0.88882222	0.132518384	-0.413327927	benign supporting	FALSE	FALSE
A9N	p.Ala9Asn	missense	1.002319828	0.17073783	-0.509945817	benign supporting	FALSE	FALSE
A9C	p.Ala9Cys	missense	1.002586974	0.39416139	-0.510127185	benign supporting	FALSE	FALSE
A9P	p.Ala9Pro	missense	0.604832825	0.531957293	NA	NA	TRUE	FALSE
A9E	p.Ala9Glu	missense	1.803508217	0.082096517	NA	NA	FALSE	TRUE
A9M	p.Ala9Met	missense	1.212183715	0.444901467	-0.566736947	benign supporting	FALSE	FALSE
A9W	p.Ala9Trp	missense	1.342563321	0.150808483	-0.522027795	benign supporting	FALSE	FALSE
A9H	p.Ala9His	missense	0.739440213	0.130256872	-0.206529792	indeterminate	FALSE	FALSE
A9Q	p.Ala9Gln	missense	0.966284598	0.160356016	-0.483621162	benign supporting	FALSE	FALSE
A9*	p.Ala9*	nonsense	-0.93308269	0.485859466	NA	NA	FALSE	FALSE
Q10S	p.Gln10Ser	missense	1.082172816	0.416263286	-0.553776723	benign supporting	FALSE	FALSE
Q10A	p.Gln10Ala	missense	0.606562575	0.165233539	NA	NA	TRUE	FALSE
Q10V	p.Gln10Val	missense	0.666972083	0.155412839	-0.090482636	indeterminate	FALSE	FALSE
Q10R	p.Gln10Arg	missense	1.19526288	0.116662714	-0.568726833	benign supporting	FALSE	FALSE
Q10D	p.Gln10Asp	missense	1.21250338	0.234520944	-0.566688309	benign supporting	FALSE	FALSE
Q10F	p.Gln10Phe	missense	0.453254561	0.124160622	NA	NA	TRUE	FALSE
Q10T	p.Gln10Thr	missense	0.012505195	0.554568826	NA	NA	TRUE	FALSE
Q10I	p.Gln10Ile	missense	0.984847795	0.140406354	-0.497521356	benign supporting	FALSE	FALSE
Q10L	p.Gln10Leu	missense	0.842558314	0.117291163	-0.355630772	benign supporting	FALSE	FALSE
Q10K	p.Gln10Lys	missense	0.818559201	0.082451928	-0.321188331	benign supporting	FALSE	FALSE
Q10G	p.Gln10Gly	missense	1.235367501	0.156599428	-0.563921805	benign supporting	FALSE	FALSE
Q10Y	p.Gln10Tyr	missense	-0.026860906	0.503046828	0.549743033	pathogenic supporting	FALSE	FALSE
Q10N	p.Gln10Asn	missense	1.192149251	0.553846171	-0.568971032	benign supporting	FALSE	FALSE
Q10C	p.Gln10Cys	missense	0.702440904	0.127839654	-0.150246981	indeterminate	FALSE	FALSE
Q10P	p.Gln10Pro	missense	1.171131034	0.176653819	-0.566937645	benign supporting	FALSE	FALSE
Q10E	p.Gln10Glu	missense	0.965607981	0.105494765	-0.483142361	benign supporting	FALSE	FALSE
Q10M	p.Gln10Met	missense	0.461313188	0.156068089	NA	NA	TRUE	FALSE
Q10W	p.Gln10Trp	missense	1.483440312	0.059707833	NA	NA	FALSE	TRUE
Q10H	p.Gln10His	missense	0.758882683	0.1735287	-0.23564877	indeterminate	FALSE	FALSE
Q10Q	p.Gln10=	synonymous	0.841926069	0.107044472	NA	NA	FALSE	FALSE
Q10*	p.Gln10*	nonsense	0.593199504	0.831446749	NA	NA	TRUE	FALSE
Q11S	p.Gln11Ser	missense	0.678716258	0.20609027	NA	NA	TRUE	FALSE
Q11A	p.Gln11Ala	missense	1.537165281	0.187371647	NA	NA	FALSE	TRUE
Q11V	p.Gln11Val	missense	0.82684639	0.096884452	-0.332927803	benign supporting	FALSE	FALSE
Q11R	p.Gln11Arg	missense	0.904141048	0.173152027	-0.430913845	benign supporting	FALSE	FALSE
Q11D	p.Gln11Asp	missense	0.538335241	0.151645654	NA	NA	TRUE	FALSE
Q11F	p.Gln11Phe	missense	1.668799614	0.1758884	NA	NA	FALSE	TRUE
Q11T	p.Gln11Thr	missense	1.142289579	0.165301364	-0.563721171	benign supporting	FALSE	FALSE
Q11I	p.Gln11Ile	missense	0.759047361	0.106194268	-0.235883576	indeterminate	FALSE	FALSE
Q11L	p.Gln11Leu	missense	1.252401457	0.161735285	-0.561197454	benign supporting	FALSE	FALSE
Q11K	p.Gln11Lys	missense	1.49823067	0.081209673	NA	NA	FALSE	TRUE
Q11G	p.Gln11Gly	missense	1.179948484	0.085934116	-0.567680334	benign supporting	FALSE	FALSE
Q11Y	p.Gln11Tyr	missense	2.219708875	0.108099508	NA	NA	FALSE	TRUE
Q11N	p.Gln11Asn	missense	0.206713354	0.191202073	0.584863292	pathogenic supporting	FALSE	FALSE
Q11C	p.Gln11Cys	missense	1.55096425	0.16050082	NA	NA	FALSE	TRUE
Q11P	p.Gln11Pro	missense	0.786856116	0.12852203	-0.276206168	indeterminate	FALSE	FALSE
Q11E	p.Gln11Glu	missense	1.205427701	0.061180272	-0.567667851	benign supporting	FALSE	FALSE
Q11M	p.Gln11Met	missense	0.345278445	0.225521816	NA	NA	TRUE	FALSE
Q11W	p.Gln11Trp	missense	NA	NA	NA	NA	NA	NA
Q11H	p.Gln11His	missense	0.391025942	0.628506521	NA	NA	TRUE	FALSE
Q11Q	p.Gln11=	synonymous	0.932771148	0.294409735	NA	NA	FALSE	FALSE
Q11*	p.Gln11*	nonsense	-1.291379461	1.966670948	NA	NA	TRUE	FALSE
S12S	p.Ser12=	synonymous	0.746304852	0.48323277	NA	NA	TRUE	FALSE
S12A	p.Ser12Ala	missense	1.137108515	0.084893507	-0.563381665	benign supporting	FALSE	FALSE
S12V	p.Ser12Val	missense	1.130978336	0.150190322	-0.562853551	benign supporting	FALSE	FALSE
S12R	p.Ser12Arg	missense	1.0862026	0.675379353	NA	NA	TRUE	FALSE
S12D	p.Ser12Asp	missense	NA	NA	NA	NA	NA	NA
S12F	p.Ser12Phe	missense	0.922691419	0.075719477	-0.449061273	benign supporting	FALSE	FALSE
S12T	p.Ser12Thr	missense	1.051378586	0.219987434	-0.539234308	benign supporting	FALSE	FALSE
S12I	p.Ser12Ile	missense	0.710978858	0.117093349	-0.162828444	indeterminate	FALSE	FALSE
S12L	p.Ser12Leu	missense	1.292016889	0.125071341	-0.547860503	benign supporting	FALSE	FALSE
S12K	p.Ser12Lys	missense	0.457047359	0.53912366	NA	NA	TRUE	FALSE
S12G	p.Ser12Gly	missense	1.083108819	0.420995881	-0.554174782	benign supporting	FALSE	FALSE
S12Y	p.Ser12Tyr	missense	1.243982974	0.096194074	-0.562691267	benign supporting	FALSE	FALSE
S12N	p.Ser12Asn	missense	1.084338829	0.075909557	-0.554504779	benign supporting	FALSE	FALSE
S12C	p.Ser12Cys	missense	NA	NA	NA	NA	NA	NA
S12P	p.Ser12Pro	missense	0.903606798	1.168213302	NA	NA	TRUE	FALSE
S12E	p.Ser12Glu	missense	1.409273965	1.000860995	NA	NA	TRUE	FALSE
S12M	p.Ser12Met	missense	1.35466789	0.105485241	-0.514456716	benign supporting	FALSE	FALSE
S12W	p.Ser12Trp	missense	1.0891663	0.098685533	-0.555717033	benign supporting	FALSE	FALSE
S12H	p.Ser12His	missense	0.460853537	0.196544281	NA	NA	TRUE	FALSE
S12Q	p.Ser12Gln	missense	1.754700031	0.656611785	NA	NA	FALSE	TRUE
S12*	p.Ser12*	nonsense	-0.019620558	0.800589504	NA	NA	TRUE	FALSE
H13S	p.His13Ser	missense	0.933655149	0.414387585	-0.458499815	benign supporting	FALSE	FALSE
H13A	p.His13Ala	missense	0.895986674	0.304078794	-0.421699926	benign supporting	FALSE	FALSE
H13V	p.His13Val	missense	1.886939991	0.155448743	NA	NA	FALSE	TRUE
H13R	p.His13Arg	missense	0.981126313	0.185952164	-0.494727559	benign supporting	FALSE	FALSE
H13D	p.His13Asp	missense	NA	NA	NA	NA	NA	NA
H13F	p.His13Phe	missense	0.788433308	0.11257948	-0.278394699	indeterminate	FALSE	FALSE
H13T	p.His13Thr	missense	1.083900975	0.117563369	-0.554390893	benign supporting	FALSE	FALSE
H13I	p.His13Ile	missense	0.962530942	0.083131778	-0.480943386	benign supporting	FALSE	FALSE
H13L	p.His13Leu	missense	1.057406034	0.08849441	-0.542304498	benign supporting	FALSE	FALSE
H13K	p.His13Lys	missense	1.302486997	0.425953823	-0.542868545	benign supporting	FALSE	FALSE
H13G	p.His13Gly	missense	1.27814247	0.370344748	-0.553774138	benign supporting	FALSE	FALSE
H13Y	p.His13Tyr	missense	1.192367099	0.143732021	-0.568955152	benign supporting	FALSE	FALSE
H13N	p.His13Asn	missense	0.83456686	0.130666167	-0.344333081	benign supporting	FALSE	FALSE
H13C	p.His13Cys	missense	1.74101584	0.06587465	NA	NA	FALSE	TRUE
H13P	p.His13Pro	missense	1.498605233	0.174816332	NA	NA	FALSE	TRUE
H13E	p.His13Glu	missense	0.709353299	0.229775609	NA	NA	TRUE	FALSE
H13M	p.His13Met	missense	0.846228344	0.13477845	-0.36047884	benign supporting	FALSE	FALSE
H13W	p.His13Trp	missense	1.003594424	0.144744925	-0.51080888	benign supporting	FALSE	FALSE
H13H	p.His13=	synonymous	NA	NA	NA	NA	NA	NA
H13Q	p.His13Gln	missense	NA	NA	NA	NA	NA	NA
H13*	p.His13*	nonsense	0.486597696	1.077455917	NA	NA	TRUE	FALSE
G14S	p.Gly14Ser	missense	1.307315106	0.142098737	-0.540369933	benign supporting	FALSE	FALSE
G14A	p.Gly14Ala	missense	1.797112169	0.498380918	NA	NA	FALSE	TRUE
G14V	p.Gly14Val	missense	-0.673807939	0.599678334	4.760249154	pathogenic very strong	FALSE	FALSE
G14R	p.Gly14Arg	missense	1.455765925	0.125727844	NA	NA	FALSE	FALSE
G14D	p.Gly14Asp	missense	0.115179725	0.884180311	NA	NA	TRUE	FALSE
G14F	p.Gly14Phe	missense	1.122194082	0.112981217	-0.561861532	benign supporting	FALSE	FALSE
G14T	p.Gly14Thr	missense	0.768716378	0.302059411	NA	NA	TRUE	FALSE
G14I	p.Gly14Ile	missense	1.477838565	0.103670541	NA	NA	FALSE	TRUE
G14L	p.Gly14Leu	missense	0.400568071	0.360560495	NA	NA	TRUE	FALSE
G14K	p.Gly14Lys	missense	NA	NA	NA	NA	NA	NA
G14G	p.Gly14=	synonymous	1.097558322	0.079837001	NA	NA	FALSE	FALSE
G14Y	p.Gly14Tyr	missense	0.548786152	0.136760784	NA	NA	TRUE	FALSE
G14N	p.Gly14Asn	missense	0.668403355	0.217500191	NA	NA	TRUE	FALSE
G14C	p.Gly14Cys	missense	1.004922813	0.283347422	-0.511702263	benign supporting	FALSE	FALSE
G14P	p.Gly14Pro	missense	NA	NA	NA	NA	NA	NA
G14E	p.Gly14Glu	missense	NA	NA	NA	NA	NA	NA
G14M	p.Gly14Met	missense	0.588761914	1.147284122	NA	NA	TRUE	FALSE
G14W	p.Gly14Trp	missense	-0.073702809	0.225495106	0.562614017	pathogenic supporting	FALSE	FALSE
G14H	p.Gly14His	missense	NA	NA	NA	NA	NA	NA
G14Q	p.Gly14Gln	missense	NA	NA	NA	NA	NA	NA
G14*	p.Gly14*	nonsense	NA	NA	NA	NA	NA	NA
S15S	p.Ser15=	synonymous	0.786031849	0.111036885	NA	NA	FALSE	FALSE
S15A	p.Ser15Ala	missense	0.941482475	0.494491414	NA	NA	TRUE	FALSE
S15V	p.Ser15Val	missense	0.468905917	0.161658549	NA	NA	TRUE	FALSE
S15R	p.Ser15Arg	missense	1.426209523	0.395728737	-0.457942965	benign supporting	FALSE	FALSE
S15D	p.Ser15Asp	missense	0.821769802	0.169999077	-0.325593369	benign supporting	FALSE	FALSE
S15F	p.Ser15Phe	missense	1.139125584	0.116151433	-0.563525553	benign supporting	FALSE	FALSE
S15T	p.Ser15Thr	missense	0.607107664	0.167161878	NA	NA	TRUE	FALSE
S15I	p.Ser15Ile	missense	0.969292145	0.853059981	NA	NA	TRUE	FALSE
S15L	p.Ser15Leu	missense	0.782811037	0.231578419	-0.27051979	indeterminate	FALSE	FALSE
S15K	p.Ser15Lys	missense	0.503087379	0.707907732	NA	NA	TRUE	FALSE
S15G	p.Ser15Gly	missense	1.061492154	0.251599643	-0.54432318	benign supporting	FALSE	FALSE
S15Y	p.Ser15Tyr	missense	1.019415977	0.30784529	-0.521052842	benign supporting	FALSE	FALSE
S15N	p.Ser15Asn	missense	0.437294603	0.296527191	NA	NA	TRUE	FALSE
S15C	p.Ser15Cys	missense	1.274629324	0.084729202	-0.555528162	benign supporting	FALSE	FALSE
S15P	p.Ser15Pro	missense	0.77163443	0.783913426	NA	NA	TRUE	FALSE
S15E	p.Ser15Glu	missense	NA	NA	NA	NA	NA	NA
S15M	p.Ser15Met	missense	0.784207741	0.12250036	-0.272495287	indeterminate	FALSE	FALSE
S15W	p.Ser15Trp	missense	1.309556744	0.113461218	-0.539166149	benign supporting	FALSE	FALSE
S15H	p.Ser15His	missense	0.533195393	0.264156198	NA	NA	TRUE	FALSE
S15Q	p.Ser15Gln	missense	1.367541699	0.240711477	-0.505358607	benign supporting	FALSE	FALSE
S15*	p.Ser15*	nonsense	-0.130381712	0.191515314	NA	NA	FALSE	FALSE
S16S	p.Ser16=	synonymous	0.533887887	0.987243587	NA	NA	TRUE	FALSE
S16A	p.Ser16Ala	missense	0.553646564	1.000330853	NA	NA	TRUE	FALSE
S16V	p.Ser16Val	missense	1.167049776	0.177247493	-0.566640255	benign supporting	FALSE	FALSE
S16R	p.Ser16Arg	missense	0.881216285	0.074200213	-0.404140804	benign supporting	FALSE	FALSE
S16D	p.Ser16Asp	missense	0.507852484	0.312820941	NA	NA	TRUE	FALSE
S16F	p.Ser16Phe	missense	0.568101287	0.169849168	NA	NA	TRUE	FALSE
S16T	p.Ser16Thr	missense	0.632539518	0.51747392	NA	NA	TRUE	FALSE
S16I	p.Ser16Ile	missense	1.199229383	0.191053233	-0.568361667	benign supporting	FALSE	FALSE
S16L	p.Ser16Leu	missense	1.05704036	0.553006123	-0.542121383	benign supporting	FALSE	FALSE
S16K	p.Ser16Lys	missense	0.002285444	0.325911674	0.545340838	pathogenic supporting	FALSE	FALSE
S16G	p.Ser16Gly	missense	1.120133722	0.08055152	-0.561589184	benign supporting	FALSE	FALSE
S16Y	p.Ser16Tyr	missense	3.013581877	0.110773817	NA	NA	FALSE	TRUE
S16N	p.Ser16Asn	missense	1.201943742	0.826247338	NA	NA	TRUE	FALSE
S16C	p.Ser16Cys	missense	1.870660698	0.151514981	NA	NA	FALSE	TRUE
S16P	p.Ser16Pro	missense	1.092161426	0.188768894	-0.556429149	benign supporting	FALSE	FALSE
S16E	p.Ser16Glu	missense	0.63861732	0.375783244	NA	NA	TRUE	FALSE
S16M	p.Ser16Met	missense	0.971769458	0.082990387	-0.487464062	benign supporting	FALSE	FALSE
S16W	p.Ser16Trp	missense	1.353871536	0.051295957	-0.514983119	benign supporting	FALSE	FALSE
S16H	p.Ser16His	missense	0.298403699	0.353794793	NA	NA	TRUE	FALSE
S16Q	p.Ser16Gln	missense	0.957511427	0.564539606	NA	NA	TRUE	FALSE
S16*	p.Ser16*	nonsense	-0.530215469	0.356581932	NA	NA	FALSE	FALSE
A17S	p.Ala17Ser	missense	0.530669535	0.358892511	NA	NA	TRUE	FALSE
A17A	p.Ala17=	synonymous	1.277443069	0.185722552	NA	NA	FALSE	FALSE
A17V	p.Ala17Val	missense	0.812875815	0.452024803	NA	NA	TRUE	FALSE
A17R	p.Ala17Arg	missense	1.339440092	0.445773048	-0.523836788	benign supporting	FALSE	FALSE
A17D	p.Ala17Asp	missense	0.518847192	1.133188426	NA	NA	TRUE	FALSE
A17F	p.Ala17Phe	missense	0.448499241	0.596833238	NA	NA	TRUE	FALSE
A17T	p.Ala17Thr	missense	0.940819764	0.648899287	NA	NA	TRUE	FALSE
A17I	p.Ala17Ile	missense	0.62860726	0.609635476	NA	NA	TRUE	FALSE
A17L	p.Ala17Leu	missense	0.491518218	0.336224721	NA	NA	TRUE	FALSE
A17K	p.Ala17Lys	missense	0.653085348	0.155302344	NA	NA	TRUE	FALSE
A17G	p.Ala17Gly	missense	0.561535859	0.518730326	NA	NA	TRUE	FALSE
A17Y	p.Ala17Tyr	missense	0.851439771	0.233882463	-0.367214983	benign supporting	FALSE	FALSE
A17N	p.Ala17Asn	missense	0.579807481	0.634498369	NA	NA	TRUE	FALSE
A17C	p.Ala17Cys	missense	0.652259201	0.166989213	NA	NA	TRUE	FALSE
A17P	p.Ala17Pro	missense	1.083727704	0.850214253	NA	NA	TRUE	FALSE
A17E	p.Ala17Glu	missense	1.97308572	0.189876921	NA	NA	FALSE	TRUE
A17M	p.Ala17Met	missense	1.018132616	0.28511356	-0.520253676	benign supporting	FALSE	FALSE
A17W	p.Ala17Trp	missense	NA	NA	NA	NA	NA	NA
A17H	p.Ala17His	missense	1.47401261	0.247445984	NA	NA	FALSE	TRUE
A17Q	p.Ala17Gln	missense	NA	NA	NA	NA	NA	NA
A17*	p.Ala17*	nonsense	-1.069862892	0.648994565	NA	NA	FALSE	FALSE
C18S	p.Cys18Ser	missense	1.303580084	0.097466218	-0.54231398	benign supporting	FALSE	FALSE
C18A	p.Cys18Ala	missense	1.060258146	0.071751474	-0.543718845	benign supporting	FALSE	FALSE
C18V	p.Cys18Val	missense	NA	NA	NA	NA	NA	NA
C18R	p.Cys18Arg	missense	0.470557865	0.177619488	NA	NA	TRUE	FALSE
C18D	p.Cys18Asp	missense	1.381303398	0.057346917	-0.496469802	benign supporting	FALSE	FALSE
C18F	p.Cys18Phe	missense	1.29873961	0.228942855	-0.544721174	benign supporting	FALSE	FALSE
C18T	p.Cys18Thr	missense	1.15729346	0.145009261	-0.565695553	benign supporting	FALSE	FALSE
C18I	p.Cys18Ile	missense	0.994325139	0.171633234	-0.504399785	benign supporting	FALSE	FALSE
C18L	p.Cys18Leu	missense	1.004747978	0.106413533	-0.511585037	benign supporting	FALSE	FALSE
C18K	p.Cys18Lys	missense	NA	NA	NA	NA	NA	NA
C18G	p.Cys18Gly	missense	1.018013356	0.23945002	-0.520179131	benign supporting	FALSE	FALSE
C18Y	p.Cys18Tyr	missense	0.761455603	0.169098786	-0.239296083	indeterminate	FALSE	FALSE
C18N	p.Cys18Asn	missense	1.449264688	0.379709143	-0.434659214	benign supporting	FALSE	FALSE
C18C	p.Cys18=	synonymous	1.651401395	1.135583082	NA	NA	FALSE	TRUE
C18P	p.Cys18Pro	missense	1.155955242	0.32614813	-0.565540591	benign supporting	FALSE	FALSE
C18E	p.Cys18Glu	missense	0.880962703	0.309919122	-0.403828998	benign supporting	FALSE	FALSE
C18M	p.Cys18Met	missense	0.935078378	0.134535683	-0.459686322	benign supporting	FALSE	FALSE
C18W	p.Cys18Trp	missense	0.919510874	0.043790567	-0.446221543	benign supporting	FALSE	FALSE
C18H	p.Cys18His	missense	1.07588402	0.398595241	-0.5510357	benign supporting	FALSE	FALSE
C18Q	p.Cys18Gln	missense	NA	NA	NA	NA	NA	NA
C18*	p.Cys18*	nonsense	0.21220223	0.321960292	NA	NA	TRUE	FALSE
S19S	p.Ser19=	synonymous	0.39585797	0.694575526	NA	NA	TRUE	FALSE
S19A	p.Ser19Ala	missense	1.035102433	1.068107644	NA	NA	TRUE	FALSE
S19V	p.Ser19Val	missense	1.536422637	0.143732541	NA	NA	FALSE	TRUE
S19R	p.Ser19Arg	missense	0.439953513	0.664688105	NA	NA	TRUE	FALSE
S19D	p.Ser19Asp	missense	1.032820657	0.148390968	-0.529075395	benign supporting	FALSE	FALSE
S19F	p.Ser19Phe	missense	-0.542486661	0.630701536	4.828550127	pathogenic very strong	FALSE	FALSE
S19T	p.Ser19Thr	missense	1.18374508	0.53149152	-0.568215353	benign supporting	FALSE	FALSE
S19I	p.Ser19Ile	missense	-0.578850501	0.815375935	4.812653056	pathogenic very strong	FALSE	FALSE
S19L	p.Ser19Leu	missense	0.775814556	0.717583578	NA	NA	TRUE	FALSE
S19K	p.Ser19Lys	missense	0.486975381	0.650735639	NA	NA	TRUE	FALSE
S19G	p.Ser19Gly	missense	1.167357085	0.280405495	-0.566664674	benign supporting	FALSE	FALSE
S19Y	p.Ser19Tyr	missense	0.023890497	0.478223017	NA	NA	TRUE	FALSE
S19N	p.Ser19Asn	missense	0.395720312	0.864022688	NA	NA	TRUE	FALSE
S19C	p.Ser19Cys	missense	0.548596426	0.865890832	NA	NA	TRUE	FALSE
S19P	p.Ser19Pro	missense	0.621282585	0.350999954	NA	NA	TRUE	FALSE
S19E	p.Ser19Glu	missense	NA	NA	NA	NA	NA	NA
S19M	p.Ser19Met	missense	NA	NA	NA	NA	NA	NA
S19W	p.Ser19Trp	missense	0.581013847	0.135868794	NA	NA	TRUE	FALSE
S19H	p.Ser19His	missense	1.097108049	0.083682323	-0.557538055	benign supporting	FALSE	FALSE
S19Q	p.Ser19Gln	missense	1.800362966	1.418638005	NA	NA	TRUE	TRUE
S19*	p.Ser19*	nonsense	-1.154121046	0.985068075	NA	NA	FALSE	FALSE
Q20S	p.Gln20Ser	missense	0.703342426	0.510406476	NA	NA	TRUE	FALSE
Q20A	p.Gln20Ala	missense	0.941041904	0.961806803	NA	NA	TRUE	FALSE
Q20V	p.Gln20Val	missense	1.31350404	0.162337844	-0.536977469	benign supporting	FALSE	FALSE
Q20R	p.Gln20Arg	missense	0.865767552	0.29097678	-0.384890899	benign supporting	FALSE	FALSE
Q20D	p.Gln20Asp	missense	-0.409005418	0.448636231	1.13151752	pathogenic moderate	FALSE	FALSE
Q20F	p.Gln20Phe	missense	0.145191247	0.713122921	NA	NA	TRUE	FALSE
Q20T	p.Gln20Thr	missense	0.860367928	0.119729846	-0.378369607	benign supporting	FALSE	FALSE
Q20I	p.Gln20Ile	missense	0.375294713	0.140924428	NA	NA	TRUE	FALSE
Q20L	p.Gln20Leu	missense	1.113884523	0.315215061	-0.560671866	benign supporting	FALSE	FALSE
Q20K	p.Gln20Lys	missense	0.83930516	0.864589254	NA	NA	TRUE	FALSE
Q20G	p.Gln20Gly	missense	0.894819082	0.361742461	-0.420353581	benign supporting	FALSE	FALSE
Q20Y	p.Gln20Tyr	missense	NA	NA	NA	NA	NA	NA
Q20N	p.Gln20Asn	missense	0.154318569	0.195205092	0.570739821	pathogenic supporting	FALSE	FALSE
Q20C	p.Gln20Cys	missense	-0.225262854	0.42496034	0.69305392	pathogenic moderate	FALSE	FALSE
Q20P	p.Gln20Pro	missense	0.965944123	0.502233983	NA	NA	TRUE	FALSE
Q20E	p.Gln20Glu	missense	0.988797556	0.096673482	-0.500428809	benign supporting	FALSE	FALSE
Q20M	p.Gln20Met	missense	2.034378286	0.120362754	NA	NA	FALSE	TRUE
Q20W	p.Gln20Trp	missense	0.609474799	0.125576999	NA	NA	TRUE	FALSE
Q20H	p.Gln20His	missense	0.178180803	1.156678104	NA	NA	TRUE	FALSE
Q20Q	p.Gln20=	synonymous	0.727520232	0.257951048	NA	NA	TRUE	FALSE
Q20*	p.Gln20*	nonsense	0.074979609	1.045201533	NA	NA	TRUE	FALSE
P21S	p.Pro21Ser	missense	1.34591901	0.137833637	-0.52001945	benign supporting	FALSE	FALSE
P21A	p.Pro21Ala	missense	0.315154934	0.778858524	NA	NA	TRUE	FALSE
P21V	p.Pro21Val	missense	0.579827193	0.411125833	NA	NA	TRUE	FALSE
P21R	p.Pro21Arg	missense	0.662101959	0.44157627	NA	NA	TRUE	FALSE
P21D	p.Pro21Asp	missense	0.507157889	0.198020865	NA	NA	TRUE	FALSE
P21F	p.Pro21Phe	missense	0.75864785	0.166968837	-0.235313609	indeterminate	FALSE	FALSE
P21T	p.Pro21Thr	missense	0.945512227	0.596278207	NA	NA	TRUE	FALSE
P21I	p.Pro21Ile	missense	1.049449071	0.102711773	-0.53822801	benign supporting	FALSE	FALSE
P21L	p.Pro21Leu	missense	0.934640752	0.15158021	-0.459322413	benign supporting	FALSE	FALSE
P21K	p.Pro21Lys	missense	NA	NA	NA	NA	NA	NA
P21G	p.Pro21Gly	missense	1.421903603	0.196496922	-0.462389617	benign supporting	FALSE	FALSE
P21Y	p.Pro21Tyr	missense	0.926002563	0.782800286	NA	NA	TRUE	FALSE
P21N	p.Pro21Asn	missense	0.436362298	0.196399781	NA	NA	TRUE	FALSE
P21C	p.Pro21Cys	missense	1.30505251	1.013054965	NA	NA	TRUE	FALSE
P21P	p.Pro21=	synonymous	1.397892362	0.134327804	NA	NA	FALSE	FALSE
P21E	p.Pro21Glu	missense	NA	NA	NA	NA	NA	NA
P21M	p.Pro21Met	missense	0.764846533	0.262808663	-0.244034668	indeterminate	FALSE	FALSE
P21W	p.Pro21Trp	missense	0.744280614	1.143469716	NA	NA	TRUE	FALSE
P21H	p.Pro21His	missense	0.455626459	1.086084117	NA	NA	TRUE	FALSE
P21Q	p.Pro21Gln	missense	0.992319434	1.147811509	NA	NA	TRUE	FALSE
P21*	p.Pro21*	nonsense	-0.187300462	0.226463276	NA	NA	FALSE	FALSE
H22S	p.His22Ser	missense	0.85435372	0.140796302	-0.370908022	benign supporting	FALSE	FALSE
H22A	p.His22Ala	missense	0.891805247	0.171689435	-0.416846105	benign supporting	FALSE	FALSE
H22V	p.His22Val	missense	0.647263559	0.153637153	NA	NA	TRUE	FALSE
H22R	p.His22Arg	missense	0.969296426	0.125019962	-0.485731922	benign supporting	FALSE	FALSE
H22D	p.His22Asp	missense	1.239841868	0.156377001	-0.563319702	benign supporting	FALSE	FALSE
H22F	p.His22Phe	missense	NA	NA	NA	NA	NA	NA
H22T	p.His22Thr	missense	0.856962868	0.462599751	NA	NA	TRUE	FALSE
H22I	p.His22Ile	missense	1.240460186	0.10115338	-0.563230246	benign supporting	FALSE	FALSE
H22L	p.His22Leu	missense	0.864241413	0.155646683	-0.383064372	benign supporting	FALSE	FALSE
H22K	p.His22Lys	missense	1.009970663	0.128974635	-0.515040817	benign supporting	FALSE	FALSE
H22G	p.His22Gly	missense	1.003491277	0.211143434	-0.51073925	benign supporting	FALSE	FALSE
H22Y	p.His22Tyr	missense	NA	NA	NA	NA	NA	NA
H22N	p.His22Asn	missense	0.877608421	0.286374888	-0.399670155	benign supporting	FALSE	FALSE
H22C	p.His22Cys	missense	1.225041921	0.298111192	-0.565014173	benign supporting	FALSE	FALSE
H22P	p.His22Pro	missense	1.158891213	0.225235769	-0.5658726	benign supporting	FALSE	FALSE
H22E	p.His22Glu	missense	0.738688083	0.109416295	-0.205344188	indeterminate	FALSE	FALSE
H22M	p.His22Met	missense	1.2447987	0.104891626	-0.5625593	benign supporting	FALSE	FALSE
H22W	p.His22Trp	missense	NA	NA	NA	NA	NA	NA
H22H	p.His22=	synonymous	NA	NA	NA	NA	NA	NA
H22Q	p.His22Gln	missense	0.907300861	0.087842796	-0.434397966	benign supporting	FALSE	FALSE
H22*	p.His22*	nonsense	-0.627148322	0.288907422	NA	NA	FALSE	FALSE
G23S	p.Gly23Ser	missense	0.750753628	0.569864492	NA	NA	TRUE	FALSE
G23A	p.Gly23Ala	missense	0.585714918	0.312978517	NA	NA	TRUE	FALSE
G23V	p.Gly23Val	missense	0.808693766	0.362492086	NA	NA	TRUE	FALSE
G23R	p.Gly23Arg	missense	0.348323794	0.881775397	NA	NA	TRUE	FALSE
G23D	p.Gly23Asp	missense	0.837050667	0.226669172	-0.348077297	benign supporting	FALSE	FALSE
G23F	p.Gly23Phe	missense	-0.074769055	0.17047271	0.562998032	pathogenic supporting	FALSE	FALSE
G23T	p.Gly23Thr	missense	0.377746582	0.191548022	NA	NA	TRUE	FALSE
G23I	p.Gly23Ile	missense	NA	NA	NA	NA	NA	NA
G23L	p.Gly23Leu	missense	0.731527632	0.625692433	NA	NA	TRUE	FALSE
G23K	p.Gly23Lys	missense	0.101818597	0.180921638	0.55102531	pathogenic supporting	FALSE	FALSE
G23G	p.Gly23=	synonymous	1.067444859	0.35478938	NA	NA	FALSE	FALSE
G23Y	p.Gly23Tyr	missense	-0.196125234	0.615546122	0.653650939	pathogenic moderate	FALSE	FALSE
G23N	p.Gly23Asn	missense	NA	NA	NA	NA	NA	NA
G23C	p.Gly23Cys	missense	0.434104504	1.192334407	NA	NA	TRUE	FALSE
G23P	p.Gly23Pro	missense	NA	NA	NA	NA	NA	NA
G23E	p.Gly23Glu	missense	1.291484208	0.1410983	-0.548099346	benign supporting	FALSE	FALSE
G23M	p.Gly23Met	missense	1.532285472	1.116432725	NA	NA	TRUE	TRUE
G23W	p.Gly23Trp	missense	0.477110223	0.890173455	NA	NA	TRUE	FALSE
G23H	p.Gly23His	missense	1.13394985	0.144537838	-0.563126544	benign supporting	FALSE	FALSE
G23Q	p.Gly23Gln	missense	NA	NA	NA	NA	NA	NA
G23*	p.Gly23*	nonsense	NA	NA	NA	NA	NA	NA
S24S	p.Ser24=	synonymous	1.097283703	0.351996914	NA	NA	FALSE	FALSE
S24A	p.Ser24Ala	missense	1.421274552	0.399876241	-0.463024163	benign supporting	FALSE	FALSE
S24V	p.Ser24Val	missense	-0.037095725	0.492470615	0.551919462	pathogenic supporting	FALSE	FALSE
S24R	p.Ser24Arg	missense	0.63504036	0.301876169	NA	NA	TRUE	FALSE
S24D	p.Ser24Asp	missense	1.34299521	0.098675685	-0.521773103	benign supporting	FALSE	FALSE
S24F	p.Ser24Phe	missense	1.098683723	0.561116652	-0.557873672	benign supporting	FALSE	FALSE
S24T	p.Ser24Thr	missense	NA	NA	NA	NA	NA	NA
S24I	p.Ser24Ile	missense	-0.692882568	0.489799423	4.747481013	pathogenic very strong	FALSE	FALSE
S24L	p.Ser24Leu	missense	1.235669812	0.120720274	-0.563883611	benign supporting	FALSE	FALSE
S24K	p.Ser24Lys	missense	0.501764024	0.219645381	NA	NA	TRUE	FALSE
S24G	p.Ser24Gly	missense	1.061404108	0.177731249	-0.544280212	benign supporting	FALSE	FALSE
S24Y	p.Ser24Tyr	missense	0.993583326	0.148554364	-0.503873428	benign supporting	FALSE	FALSE
S24N	p.Ser24Asn	missense	0.774900801	0.344603349	NA	NA	TRUE	FALSE
S24C	p.Ser24Cys	missense	0.982487051	0.712160472	NA	NA	TRUE	FALSE
S24P	p.Ser24Pro	missense	0.685687675	0.293674195	NA	NA	TRUE	FALSE
S24E	p.Ser24Glu	missense	1.175239968	0.193397413	-0.567177807	benign supporting	FALSE	FALSE
S24M	p.Ser24Met	missense	1.661741877	0.339739687	NA	NA	FALSE	TRUE
S24W	p.Ser24Trp	missense	NA	NA	NA	NA	NA	NA
S24H	p.Ser24His	missense	NA	NA	NA	NA	NA	NA
S24Q	p.Ser24Gln	missense	1.84262162	1.073304674	NA	NA	FALSE	TRUE
S24*	p.Ser24*	nonsense	-0.861989905	0.506048117	NA	NA	FALSE	FALSE
V25S	p.Val25Ser	missense	1.035859009	0.088901885	-0.530812866	benign supporting	FALSE	FALSE
V25A	p.Val25Ala	missense	1.037465516	0.100935325	-0.531719656	benign supporting	FALSE	FALSE
V25V	p.Val25=	synonymous	1.038386313	0.4099833	NA	NA	FALSE	FALSE
V25R	p.Val25Arg	missense	1.257061444	0.115471705	-0.560242563	benign supporting	FALSE	FALSE
V25D	p.Val25Asp	missense	1.30866896	0.131545144	-0.539646256	benign supporting	FALSE	FALSE
V25F	p.Val25Phe	missense	1.07893571	0.068440645	-0.552380295	benign supporting	FALSE	FALSE
V25T	p.Val25Thr	missense	0.840607966	0.147814592	-0.353018288	benign supporting	FALSE	FALSE
V25I	p.Val25Ile	missense	0.953084748	0.088676601	-0.473967853	benign supporting	FALSE	FALSE
V25L	p.Val25Leu	missense	1.068264866	0.076600826	-0.547558749	benign supporting	FALSE	FALSE
V25K	p.Val25Lys	missense	1.116284931	0.069797038	-0.561040409	benign supporting	FALSE	FALSE
V25G	p.Val25Gly	missense	1.240937233	0.153748613	-0.563160183	benign supporting	FALSE	FALSE
V25Y	p.Val25Tyr	missense	0.485400186	0.162568203	NA	NA	TRUE	FALSE
V25N	p.Val25Asn	missense	1.192996942	0.096103736	-0.568908222	benign supporting	FALSE	FALSE
V25C	p.Val25Cys	missense	NA	NA	NA	NA	NA	NA
V25P	p.Val25Pro	missense	1.162600344	0.088238802	-0.566250004	benign supporting	FALSE	FALSE
V25E	p.Val25Glu	missense	1.064695157	0.057801139	-0.545870461	benign supporting	FALSE	FALSE
V25M	p.Val25Met	missense	0.674795667	0.14759843	-0.104289698	indeterminate	FALSE	FALSE
V25W	p.Val25Trp	missense	1.660577989	0.062373755	NA	NA	FALSE	TRUE
V25H	p.Val25His	missense	1.149694208	0.126574567	-0.564735313	benign supporting	FALSE	FALSE
V25Q	p.Val25Gln	missense	1.329197943	0.082890143	-0.529376575	benign supporting	FALSE	FALSE
V25*	p.Val25*	nonsense	-0.164905799	0.103706535	NA	NA	FALSE	FALSE
T26S	p.Thr26Ser	missense	0.963932611	0.772672418	NA	NA	TRUE	FALSE
T26A	p.Thr26Ala	missense	0.761702779	0.736151218	NA	NA	TRUE	FALSE
T26V	p.Thr26Val	missense	0.778927644	0.672567551	NA	NA	TRUE	FALSE
T26R	p.Thr26Arg	missense	1.501359424	0.38006179	NA	NA	FALSE	TRUE
T26D	p.Thr26Asp	missense	1.025174068	0.123832312	-0.524571086	benign supporting	FALSE	FALSE
T26F	p.Thr26Phe	missense	1.346615078	0.08779735	-0.519594327	benign supporting	FALSE	FALSE
T26T	p.Thr26=	synonymous	1.317812883	0.092887621	NA	NA	FALSE	FALSE
T26I	p.Thr26Ile	missense	0.664350499	0.433127893	NA	NA	TRUE	FALSE
T26L	p.Thr26Leu	missense	1.168273811	0.225762756	-0.566735563	benign supporting	FALSE	FALSE
T26K	p.Thr26Lys	missense	0.712660882	0.361998673	NA	NA	TRUE	FALSE
T26G	p.Thr26Gly	missense	0.192318286	0.323305761	NA	NA	TRUE	FALSE
T26Y	p.Thr26Tyr	missense	2.745388623	0.128638535	NA	NA	FALSE	TRUE
T26N	p.Thr26Asn	missense	0.329735228	0.447460365	NA	NA	TRUE	FALSE
T26C	p.Thr26Cys	missense	1.490660736	0.265500786	NA	NA	FALSE	TRUE
T26P	p.Thr26Pro	missense	1.574996735	0.675285307	NA	NA	FALSE	TRUE
T26E	p.Thr26Glu	missense	NA	NA	NA	NA	NA	NA
T26M	p.Thr26Met	missense	1.720813516	0.572043501	NA	NA	FALSE	TRUE
T26W	p.Thr26Trp	missense	0.726745287	0.111808017	-0.186288234	indeterminate	FALSE	FALSE
T26H	p.Thr26His	missense	0.756033347	0.404999157	NA	NA	TRUE	FALSE
T26Q	p.Thr26Gln	missense	0.682255982	1.151285185	NA	NA	TRUE	FALSE
T26*	p.Thr26*	nonsense	-0.29236651	0.467840285	NA	NA	FALSE	FALSE
Q27S	p.Gln27Ser	missense	1.282949176	0.144162378	-0.551733681	benign supporting	FALSE	FALSE
Q27A	p.Gln27Ala	missense	0.401448935	0.142786479	NA	NA	TRUE	FALSE
Q27V	p.Gln27Val	missense	1.081559586	0.066565377	-0.553514543	benign supporting	FALSE	FALSE
Q27R	p.Gln27Arg	missense	1.148993123	0.069241377	-0.564636954	benign supporting	FALSE	FALSE
Q27D	p.Gln27Asp	missense	0.539619462	0.115952263	NA	NA	TRUE	FALSE
Q27F	p.Gln27Phe	missense	NA	NA	NA	NA	NA	NA
Q27T	p.Gln27Thr	missense	0.959316834	0.134336175	-0.478608362	benign supporting	FALSE	FALSE
Q27I	p.Gln27Ile	missense	1.019550357	0.126079081	-0.521136204	benign supporting	FALSE	FALSE
Q27L	p.Gln27Leu	missense	1.072943952	0.057262379	-0.549714358	benign supporting	FALSE	FALSE
Q27K	p.Gln27Lys	missense	1.13565189	0.123680641	-0.563268522	benign supporting	FALSE	FALSE
Q27G	p.Gln27Gly	missense	0.699178592	0.070807563	-0.145286879	indeterminate	FALSE	FALSE
Q27Y	p.Gln27Tyr	missense	0.746031436	0.113261822	-0.216723977	indeterminate	FALSE	FALSE
Q27N	p.Gln27Asn	missense	1.342310331	0.196106319	-0.522176472	benign supporting	FALSE	FALSE
Q27C	p.Gln27Cys	missense	NA	NA	NA	NA	NA	NA
Q27P	p.Gln27Pro	missense	0.203242678	0.29424972	0.585250583	pathogenic supporting	FALSE	FALSE
Q27E	p.Gln27Glu	missense	1.120283449	0.050258014	-0.561609481	benign supporting	FALSE	FALSE
Q27M	p.Gln27Met	missense	NA	NA	NA	NA	NA	NA
Q27W	p.Gln27Trp	missense	0.874817407	0.049321836	-0.396160146	benign supporting	FALSE	FALSE
Q27H	p.Gln27His	missense	0.985551657	0.068656633	-0.498043799	benign supporting	FALSE	FALSE
Q27Q	p.Gln27=	synonymous	0.745424881	0.290973074	NA	NA	TRUE	FALSE
Q27*	p.Gln27*	nonsense	1.205055146	0.065477496	NA	NA	FALSE	FALSE
S28S	p.Ser28=	synonymous	0.998287609	0.154117844	NA	NA	FALSE	FALSE
S28A	p.Ser28Ala	missense	1.132121235	0.244308109	-0.56296232	benign supporting	FALSE	FALSE
S28V	p.Ser28Val	missense	1.117409241	0.312406793	-0.561206094	benign supporting	FALSE	FALSE
S28R	p.Ser28Arg	missense	0.772928301	0.275049336	NA	NA	TRUE	FALSE
S28D	p.Ser28Asp	missense	1.32198748	0.203851355	-0.532931352	benign supporting	FALSE	FALSE
S28F	p.Ser28Phe	missense	1.489143871	0.225997988	NA	NA	FALSE	TRUE
S28T	p.Ser28Thr	missense	0.945342308	0.05824052	-0.467989649	benign supporting	FALSE	FALSE
S28I	p.Ser28Ile	missense	1.770112401	0.044063979	NA	NA	FALSE	TRUE
S28L	p.Ser28Leu	missense	1.229019787	0.078214238	-0.564641744	benign supporting	FALSE	FALSE
S28K	p.Ser28Lys	missense	0.637511981	0.061154141	-0.042208185	indeterminate	FALSE	FALSE
S28G	p.Ser28Gly	missense	1.099853688	0.159607363	-0.558117359	benign supporting	FALSE	FALSE
S28Y	p.Ser28Tyr	missense	0.588437217	0.267643919	NA	NA	TRUE	FALSE
S28N	p.Ser28Asn	missense	0.806022699	0.202430679	-0.303928289	indeterminate	FALSE	FALSE
S28C	p.Ser28Cys	missense	NA	NA	NA	NA	NA	NA
S28P	p.Ser28Pro	missense	0.957847537	0.153825606	-0.47752782	benign supporting	FALSE	FALSE
S28E	p.Ser28Glu	missense	1.373000275	0.047668779	-0.501941402	benign supporting	FALSE	FALSE
S28M	p.Ser28Met	missense	1.332725782	0.078530802	-0.5275349	benign supporting	FALSE	FALSE
S28W	p.Ser28Trp	missense	0.789176439	0.111995321	-0.279420412	indeterminate	FALSE	FALSE
S28H	p.Ser28His	missense	1.317140124	0.048847632	-0.535168008	benign supporting	FALSE	FALSE
S28Q	p.Ser28Gln	missense	NA	NA	NA	NA	NA	NA
S28*	p.Ser28*	nonsense	-0.270188084	0.109705178	NA	NA	FALSE	FALSE
Q29S	p.Gln29Ser	missense	0.800326123	0.113515516	-0.295761151	indeterminate	FALSE	FALSE
Q29A	p.Gln29Ala	missense	0.914984388	0.185928969	-0.442098526	benign supporting	FALSE	FALSE
Q29V	p.Gln29Val	missense	0.663324465	0.82957042	NA	NA	TRUE	FALSE
Q29R	p.Gln29Arg	missense	0.887824591	0.23599716	-0.412140813	benign supporting	FALSE	FALSE
Q29D	p.Gln29Asp	missense	1.059651122	0.083059681	-0.543419882	benign supporting	FALSE	FALSE
Q29F	p.Gln29Phe	missense	0.970475762	0.152209126	-0.486549356	benign supporting	FALSE	FALSE
Q29T	p.Gln29Thr	missense	0.786245352	0.092203132	-0.275354394	indeterminate	FALSE	FALSE
Q29I	p.Gln29Ile	missense	1.112673686	0.081087494	-0.560478328	benign supporting	FALSE	FALSE
Q29L	p.Gln29Leu	missense	0.985213801	0.874016743	NA	NA	TRUE	FALSE
Q29K	p.Gln29Lys	missense	0.930691771	0.120882429	-0.456001169	benign supporting	FALSE	FALSE
Q29G	p.Gln29Gly	missense	1.108684774	0.132945886	-0.559804665	benign supporting	FALSE	FALSE
Q29Y	p.Gln29Tyr	missense	0.69377834	0.089350959	-0.136880648	indeterminate	FALSE	FALSE
Q29N	p.Gln29Asn	missense	1.123291804	0.093036141	-0.562000508	benign supporting	FALSE	FALSE
Q29C	p.Gln29Cys	missense	1.165215227	0.103543601	-0.566487651	benign supporting	FALSE	FALSE
Q29P	p.Gln29Pro	missense	0.561580478	0.664886832	NA	NA	TRUE	FALSE
Q29E	p.Gln29Glu	missense	0.869846476	0.677574674	NA	NA	TRUE	FALSE
Q29M	p.Gln29Met	missense	NA	NA	NA	NA	NA	NA
Q29W	p.Gln29Trp	missense	0.906895893	0.104380046	-0.433954059	benign supporting	FALSE	FALSE
Q29H	p.Gln29His	missense	0.715341223	0.353557468	NA	NA	TRUE	FALSE
Q29Q	p.Gln29=	synonymous	1.101806325	0.108779248	NA	NA	FALSE	FALSE
Q29*	p.Gln29*	nonsense	-0.159193964	0.859861408	NA	NA	TRUE	FALSE
G30S	p.Gly30Ser	missense	0.602384883	0.272086862	NA	NA	TRUE	FALSE
G30A	p.Gly30Ala	missense	1.116430771	0.205158556	-0.561062151	benign supporting	FALSE	FALSE
G30V	p.Gly30Val	missense	0.737374117	0.214835619	-0.203261672	indeterminate	FALSE	FALSE
G30R	p.Gly30Arg	missense	0.526361397	0.422067922	NA	NA	TRUE	FALSE
G30D	p.Gly30Asp	missense	0.584423966	0.499208129	NA	NA	TRUE	FALSE
G30F	p.Gly30Phe	missense	NA	NA	NA	NA	NA	NA
G30T	p.Gly30Thr	missense	0.475822268	0.254229042	NA	NA	TRUE	FALSE
G30I	p.Gly30Ile	missense	1.827408444	0.540762668	NA	NA	FALSE	TRUE
G30L	p.Gly30Leu	missense	0.643245015	0.199401856	NA	NA	TRUE	FALSE
G30K	p.Gly30Lys	missense	0.513381048	0.268535906	NA	NA	TRUE	FALSE
G30G	p.Gly30=	synonymous	1.079700705	0.065326354	NA	NA	FALSE	FALSE
G30Y	p.Gly30Tyr	missense	NA	NA	NA	NA	NA	NA
G30N	p.Gly30Asn	missense	NA	NA	NA	NA	NA	NA
G30C	p.Gly30Cys	missense	1.060137084	0.680327013	NA	NA	TRUE	FALSE
G30P	p.Gly30Pro	missense	NA	NA	NA	NA	NA	NA
G30E	p.Gly30Glu	missense	NA	NA	NA	NA	NA	NA
G30M	p.Gly30Met	missense	NA	NA	NA	NA	NA	NA
G30W	p.Gly30Trp	missense	1.351631069	0.449858546	-0.516442254	benign supporting	FALSE	FALSE
G30H	p.Gly30His	missense	0.375608706	0.863545687	NA	NA	TRUE	FALSE
G30Q	p.Gly30Gln	missense	1.028072291	0.102417165	-0.526300654	benign supporting	FALSE	FALSE
G30*	p.Gly30*	nonsense	NA	NA	NA	NA	NA	NA
S31S	p.Ser31=	synonymous	0.902936279	0.171720577	NA	NA	FALSE	FALSE
S31A	p.Ser31Ala	missense	1.293302609	0.31795482	-0.547278082	benign supporting	FALSE	FALSE
S31V	p.Ser31Val	missense	0.817515992	0.090887843	-0.319787708	benign supporting	FALSE	FALSE
S31R	p.Ser31Arg	missense	1.327971612	0.219079229	-0.530000808	benign supporting	FALSE	FALSE
S31D	p.Ser31Asp	missense	0.979646109	0.44105324	-0.493601474	benign supporting	FALSE	FALSE
S31F	p.Ser31Phe	missense	1.026951146	0.517984395	-0.525634843	benign supporting	FALSE	FALSE
S31T	p.Ser31Thr	missense	0.888569179	0.101130609	-0.413027327	benign supporting	FALSE	FALSE
S31I	p.Ser31Ile	missense	0.848407174	0.111113597	-0.363315951	benign supporting	FALSE	FALSE
S31L	p.Ser31Leu	missense	0.882849396	0.135613121	-0.406140249	benign supporting	FALSE	FALSE
S31K	p.Ser31Lys	missense	1.234546026	0.067773991	-0.564023783	benign supporting	FALSE	FALSE
S31G	p.Ser31Gly	missense	1.297202876	0.16952185	-0.545459433	benign supporting	FALSE	FALSE
S31Y	p.Ser31Tyr	missense	NA	NA	NA	NA	NA	NA
S31N	p.Ser31Asn	missense	0.891063658	0.204767193	-0.415975841	benign supporting	FALSE	FALSE
S31C	p.Ser31Cys	missense	0.692249424	0.689557306	NA	NA	TRUE	FALSE
S31P	p.Ser31Pro	missense	0.86106463	0.094272047	-0.37922033	benign supporting	FALSE	FALSE
S31E	p.Ser31Glu	missense	1.195804242	0.044320154	-0.568680579	benign supporting	FALSE	FALSE
S31M	p.Ser31Met	missense	0.951638777	0.258528054	-0.47286951	benign supporting	FALSE	FALSE
S31W	p.Ser31Trp	missense	0.80455794	0.088074859	-0.301848398	indeterminate	FALSE	FALSE
S31H	p.Ser31His	missense	1.259285916	0.172555068	-0.559753776	benign supporting	FALSE	FALSE
S31Q	p.Ser31Gln	missense	0.890885667	0.094895119	-0.415766539	benign supporting	FALSE	FALSE
S31*	p.Ser31*	nonsense	-0.010911901	0.131409866	NA	NA	FALSE	FALSE
S32S	p.Ser32=	synonymous	1.169295312	0.361903514	NA	NA	FALSE	FALSE
S32A	p.Ser32Ala	missense	1.614680654	0.082187104	NA	NA	FALSE	TRUE
S32V	p.Ser32Val	missense	0.952737069	0.062277773	-0.473704513	benign supporting	FALSE	FALSE
S32R	p.Ser32Arg	missense	0.895129927	0.109057408	-0.42071269	benign supporting	FALSE	FALSE
S32D	p.Ser32Asp	missense	0.784037318	0.269814456	-0.272254928	indeterminate	FALSE	FALSE
S32F	p.Ser32Phe	missense	1.374337412	0.079112608	-0.501090382	benign supporting	FALSE	FALSE
S32T	p.Ser32Thr	missense	1.087722668	0.474767351	-0.555362852	benign supporting	FALSE	FALSE
S32I	p.Ser32Ile	missense	0.550626884	0.113575735	NA	NA	TRUE	FALSE
S32L	p.Ser32Leu	missense	0.911898932	0.132848	-0.439232038	benign supporting	FALSE	FALSE
S32K	p.Ser32Lys	missense	0.781940404	0.173909047	-0.269281831	indeterminate	FALSE	FALSE
S32G	p.Ser32Gly	missense	1.201530825	0.151589946	-0.568121716	benign supporting	FALSE	FALSE
S32Y	p.Ser32Tyr	missense	0.757678291	0.155908488	-0.233925766	indeterminate	FALSE	FALSE
S32N	p.Ser32Asn	missense	0.695477998	0.105043104	-0.139553257	indeterminate	FALSE	FALSE
S32C	p.Ser32Cys	missense	1.21906338	1.2504678	NA	NA	TRUE	FALSE
S32P	p.Ser32Pro	missense	0.607283924	0.413453368	NA	NA	TRUE	FALSE
S32E	p.Ser32Glu	missense	1.122713095	0.065054205	-0.561927773	benign supporting	FALSE	FALSE
S32M	p.Ser32Met	missense	0.227966366	0.123264068	0.574848984	pathogenic supporting	FALSE	FALSE
S32W	p.Ser32Trp	missense	1.163209615	0.098554192	-0.566307484	benign supporting	FALSE	FALSE
S32H	p.Ser32His	missense	1.20280352	0.422120269	-0.567980093	benign supporting	FALSE	FALSE
S32Q	p.Ser32Gln	missense	0.750407053	0.154102422	-0.223304142	indeterminate	FALSE	FALSE
S32*	p.Ser32*	nonsense	0.44424705	0.126503859	NA	NA	TRUE	FALSE
S33S	p.Ser33=	synonymous	0.797425633	0.111534525	NA	NA	FALSE	FALSE
S33A	p.Ser33Ala	missense	1.145663246	0.43352336	-0.564147426	benign supporting	FALSE	FALSE
S33V	p.Ser33Val	missense	0.972164989	0.067253276	-0.487778164	benign supporting	FALSE	FALSE
S33R	p.Ser33Arg	missense	0.681333972	0.206577156	NA	NA	TRUE	FALSE
S33D	p.Ser33Asp	missense	1.22799745	0.045861155	-0.564743198	benign supporting	FALSE	FALSE
S33F	p.Ser33Phe	missense	1.145577195	0.298895092	-0.564134287	benign supporting	FALSE	FALSE
S33T	p.Ser33Thr	missense	0.733002699	0.620669417	NA	NA	TRUE	FALSE
S33I	p.Ser33Ile	missense	0.736483197	0.125869655	-0.201841412	indeterminate	FALSE	FALSE
S33L	p.Ser33Leu	missense	0.947375062	0.107809118	-0.469582489	benign supporting	FALSE	FALSE
S33K	p.Ser33Lys	missense	1.12445797	0.064314656	-0.562143473	benign supporting	FALSE	FALSE
S33G	p.Ser33Gly	missense	1.043969627	0.068030438	-0.535307677	benign supporting	FALSE	FALSE
S33Y	p.Ser33Tyr	missense	0.575166635	0.078742257	NA	NA	TRUE	FALSE
S33N	p.Ser33Asn	missense	1.267797697	0.134384876	-0.557681559	benign supporting	FALSE	FALSE
S33C	p.Ser33Cys	missense	1.90578748	0.21319781	NA	NA	FALSE	TRUE
S33P	p.Ser33Pro	missense	0.661186784	0.12475488	-0.081473779	indeterminate	FALSE	FALSE
S33E	p.Ser33Glu	missense	1.27301662	0.120413031	-0.556248131	benign supporting	FALSE	FALSE
S33M	p.Ser33Met	missense	NA	NA	NA	NA	NA	NA
S33W	p.Ser33Trp	missense	0.982641558	0.182105593	-0.495871512	benign supporting	FALSE	FALSE
S33H	p.Ser33His	missense	1.453036401	0.055556352	NA	NA	FALSE	FALSE
S33Q	p.Ser33Gln	missense	1.084394825	0.112393905	-0.554519296	benign supporting	FALSE	FALSE
S33*	p.Ser33*	nonsense	0.743352489	0.938004082	NA	NA	TRUE	FALSE
Q34S	p.Gln34Ser	missense	1.090803049	0.266994744	-0.556109983	benign supporting	FALSE	FALSE
Q34A	p.Gln34Ala	missense	0.772719793	0.123571985	-0.255852512	indeterminate	FALSE	FALSE
Q34V	p.Gln34Val	missense	1.16624986	0.692754429	NA	NA	TRUE	FALSE
Q34R	p.Gln34Arg	missense	0.854546454	0.124457271	-0.371150468	benign supporting	FALSE	FALSE
Q34D	p.Gln34Asp	missense	1.116285744	0.077609343	-0.56104053	benign supporting	FALSE	FALSE
Q34F	p.Gln34Phe	missense	1.008791057	0.08199543	-0.514268577	benign supporting	FALSE	FALSE
Q34T	p.Gln34Thr	missense	1.243941826	0.075672471	-0.562697852	benign supporting	FALSE	FALSE
Q34I	p.Gln34Ile	missense	1.053168885	0.588927583	NA	NA	TRUE	FALSE
Q34L	p.Gln34Leu	missense	0.869513954	0.095401484	-0.389362777	benign supporting	FALSE	FALSE
Q34K	p.Gln34Lys	missense	0.683250156	0.104094521	-0.119747617	indeterminate	FALSE	FALSE
Q34G	p.Gln34Gly	missense	0.54375607	0.49725948	NA	NA	TRUE	FALSE
Q34Y	p.Gln34Tyr	missense	1.177056295	0.095492937	-0.567264833	benign supporting	FALSE	FALSE
Q34N	p.Gln34Asn	missense	0.884119246	0.144344132	-0.40768469	benign supporting	FALSE	FALSE
Q34C	p.Gln34Cys	missense	0.911740021	0.062906621	-0.439083156	benign supporting	FALSE	FALSE
Q34P	p.Gln34Pro	missense	1.132350554	0.091180012	-0.562983577	benign supporting	FALSE	FALSE
Q34E	p.Gln34Glu	missense	1.243057336	0.087227169	-0.562837741	benign supporting	FALSE	FALSE
Q34M	p.Gln34Met	missense	1.132201431	0.070755287	-0.562969775	benign supporting	FALSE	FALSE
Q34W	p.Gln34Trp	missense	NA	NA	NA	NA	NA	NA
Q34H	p.Gln34His	missense	0.593187939	0.145166887	NA	NA	TRUE	FALSE
Q34Q	p.Gln34=	synonymous	0.804703741	0.615535001	NA	NA	TRUE	FALSE
Q34*	p.Gln34*	nonsense	0.28309039	0.171757562	NA	NA	FALSE	FALSE
S35S	p.Ser35=	synonymous	1.281324175	0.052482591	NA	NA	FALSE	FALSE
S35A	p.Ser35Ala	missense	1.031484931	0.063804556	-0.528302208	benign supporting	FALSE	FALSE
S35V	p.Ser35Val	missense	1.426066036	0.054577655	-0.458094085	benign supporting	FALSE	FALSE
S35R	p.Ser35Arg	missense	1.066927468	0.204114428	-0.546930678	benign supporting	FALSE	FALSE
S35D	p.Ser35Asp	missense	NA	NA	NA	NA	NA	NA
S35F	p.Ser35Phe	missense	1.827111537	0.045274422	NA	NA	FALSE	TRUE
S35T	p.Ser35Thr	missense	1.100840489	0.228937279	-0.55831924	benign supporting	FALSE	FALSE
S35I	p.Ser35Ile	missense	1.177329723	0.120191492	-0.567284764	benign supporting	FALSE	FALSE
S35L	p.Ser35Leu	missense	0.500093353	0.099118734	NA	NA	TRUE	FALSE
S35K	p.Ser35Lys	missense	1.216431584	0.061108392	-0.566056264	benign supporting	FALSE	FALSE
S35G	p.Ser35Gly	missense	0.943706411	0.119751188	-0.466695562	benign supporting	FALSE	FALSE
S35Y	p.Ser35Tyr	missense	0.749751163	0.284478869	NA	NA	TRUE	FALSE
S35N	p.Ser35Asn	missense	1.603812667	0.137321971	NA	NA	FALSE	TRUE
S35C	p.Ser35Cys	missense	NA	NA	NA	NA	NA	NA
S35P	p.Ser35Pro	missense	0.979939781	0.326290944	-0.493825566	benign supporting	FALSE	FALSE
S35E	p.Ser35Glu	missense	1.184427126	0.290698971	-0.568306618	benign supporting	FALSE	FALSE
S35M	p.Ser35Met	missense	0.861282677	0.816699744	NA	NA	TRUE	FALSE
S35W	p.Ser35Trp	missense	NA	NA	NA	NA	NA	NA
S35H	p.Ser35His	missense	0.132060129	0.123470868	0.561309402	pathogenic supporting	FALSE	FALSE
S35Q	p.Ser35Gln	missense	1.508475978	0.561326418	NA	NA	FALSE	TRUE
S35*	p.Ser35*	nonsense	-0.166917656	0.247651914	NA	NA	FALSE	FALSE
Q36S	p.Gln36Ser	missense	0.831523041	0.173882112	-0.339687997	benign supporting	FALSE	FALSE
Q36A	p.Gln36Ala	missense	1.249991063	0.093483638	-0.561655243	benign supporting	FALSE	FALSE
Q36V	p.Gln36Val	missense	NA	NA	NA	NA	NA	NA
Q36R	p.Gln36Arg	missense	1.095008567	0.111575699	-0.55707764	benign supporting	FALSE	FALSE
Q36D	p.Gln36Asp	missense	NA	NA	NA	NA	NA	NA
Q36F	p.Gln36Phe	missense	0.929762704	0.107916565	-0.455209897	benign supporting	FALSE	FALSE
Q36T	p.Gln36Thr	missense	NA	NA	NA	NA	NA	NA
Q36I	p.Gln36Ile	missense	1.095089744	0.14979021	-0.557095722	benign supporting	FALSE	FALSE
Q36L	p.Gln36Leu	missense	1.661402318	0.164120008	NA	NA	FALSE	TRUE
Q36K	p.Gln36Lys	missense	0.659001439	0.128905462	-0.078035857	indeterminate	FALSE	FALSE
Q36G	p.Gln36Gly	missense	0.653143749	0.284916057	NA	NA	TRUE	FALSE
Q36Y	p.Gln36Tyr	missense	-0.176317707	0.48466299	0.631524571	pathogenic supporting	FALSE	FALSE
Q36N	p.Gln36Asn	missense	0.315254699	0.184287593	0.484458183	pathogenic supporting	FALSE	FALSE
Q36C	p.Gln36Cys	missense	1.219972022	0.116816397	-0.565431556	benign supporting	FALSE	FALSE
Q36P	p.Gln36Pro	missense	0.92010145	0.350714529	-0.446752377	benign supporting	FALSE	FALSE
Q36E	p.Gln36Glu	missense	NA	NA	NA	NA	NA	NA
Q36M	p.Gln36Met	missense	NA	NA	NA	NA	NA	NA
Q36W	p.Gln36Trp	missense	NA	NA	NA	NA	NA	NA
Q36H	p.Gln36His	missense	2.000877981	0.204090963	NA	NA	FALSE	TRUE
Q36Q	p.Gln36=	synonymous	0.606360215	0.60769685	NA	NA	TRUE	FALSE
Q36*	p.Gln36*	nonsense	0.372567484	0.485775711	NA	NA	TRUE	FALSE
G37S	p.Gly37Ser	missense	1.070285311	0.229565405	-0.548497509	benign supporting	FALSE	FALSE
G37A	p.Gly37Ala	missense	0.874599776	0.813801992	NA	NA	TRUE	FALSE
G37V	p.Gly37Val	missense	1.573909509	0.585593787	NA	NA	FALSE	TRUE
G37R	p.Gly37Arg	missense	0.98286114	0.414229387	-0.496036554	benign supporting	FALSE	FALSE
G37D	p.Gly37Asp	missense	0.937262063	0.419627616	-0.461489934	benign supporting	FALSE	FALSE
G37F	p.Gly37Phe	missense	2.269103567	0.224389144	NA	NA	FALSE	TRUE
G37T	p.Gly37Thr	missense	0.367734866	0.484557811	NA	NA	TRUE	FALSE
G37I	p.Gly37Ile	missense	NA	NA	NA	NA	NA	NA
G37L	p.Gly37Leu	missense	0.685482394	0.383493272	NA	NA	TRUE	FALSE
G37K	p.Gly37Lys	missense	2.287746506	0.727313903	NA	NA	FALSE	TRUE
G37G	p.Gly37=	synonymous	0.9292155	0.114518497	NA	NA	FALSE	FALSE
G37Y	p.Gly37Tyr	missense	1.459332876	0.92643235	NA	NA	FALSE	TRUE
G37N	p.Gly37Asn	missense	0.284455678	0.164670312	0.517203993	pathogenic supporting	FALSE	FALSE
G37C	p.Gly37Cys	missense	-0.377414045	0.330177032	1.041026555	pathogenic moderate	FALSE	FALSE
G37P	p.Gly37Pro	missense	NA	NA	NA	NA	NA	NA
G37E	p.Gly37Glu	missense	NA	NA	NA	NA	NA	NA
G37M	p.Gly37Met	missense	0.90343365	0.130915859	-0.430127356	benign supporting	FALSE	FALSE
G37W	p.Gly37Trp	missense	0.994278809	0.140619468	-0.50436697	benign supporting	FALSE	FALSE
G37H	p.Gly37His	missense	NA	NA	NA	NA	NA	NA
G37Q	p.Gly37Gln	missense	1.149282624	0.187167705	-0.564677769	benign supporting	FALSE	FALSE
G37*	p.Gly37*	nonsense	-0.698525033	0.415977736	NA	NA	FALSE	FALSE
I38S	p.Ile38Ser	missense	0.875291091	0.124907924	-0.396759072	benign supporting	FALSE	FALSE
I38A	p.Ile38Ala	missense	1.131460882	0.330944053	-0.562900048	benign supporting	FALSE	FALSE
I38V	p.Ile38Val	missense	1.420377045	0.194158406	-0.463922988	benign supporting	FALSE	FALSE
I38R	p.Ile38Arg	missense	1.016145765	0.247554523	-0.519005531	benign supporting	FALSE	FALSE
I38D	p.Ile38Asp	missense	1.395034298	0.066869239	-0.486388655	benign supporting	FALSE	FALSE
I38F	p.Ile38Phe	missense	0.381900256	0.085392685	0.389231739	pathogenic supporting	FALSE	FALSE
I38T	p.Ile38Thr	missense	1.312562753	0.620753706	-0.537507463	benign supporting	FALSE	FALSE
I38I	p.Ile38=	synonymous	NA	NA	NA	NA	NA	NA
I38L	p.Ile38Leu	missense	1.009842671	0.245015034	-0.514957258	benign supporting	FALSE	FALSE
I38K	p.Ile38Lys	missense	0.805510229	0.071114638	-0.303202167	indeterminate	FALSE	FALSE
I38G	p.Ile38Gly	missense	0.720598632	0.10856065	-0.176901901	indeterminate	FALSE	FALSE
I38Y	p.Ile38Tyr	missense	0.821017624	0.138168222	-0.324492584	benign supporting	FALSE	FALSE
I38N	p.Ile38Asn	missense	0.658911064	0.227579812	NA	NA	TRUE	FALSE
I38C	p.Ile38Cys	missense	1.203016471	0.401861367	-0.567955772	benign supporting	FALSE	FALSE
I38P	p.Ile38Pro	missense	0.975535471	0.504892311	NA	NA	TRUE	FALSE
I38E	p.Ile38Glu	missense	1.651347877	0.145764646	NA	NA	FALSE	TRUE
I38M	p.Ile38Met	missense	1.143662134	0.058772555	-0.563835532	benign supporting	FALSE	FALSE
I38W	p.Ile38Trp	missense	1.039401238	0.905582189	NA	NA	TRUE	FALSE
I38H	p.Ile38His	missense	1.089863262	0.10216782	-0.555885478	benign supporting	FALSE	FALSE
I38Q	p.Ile38Gln	missense	1.195436462	0.08848382	-0.568712125	benign supporting	FALSE	FALSE
I38*	p.Ile38*	nonsense	0.242071071	0.124295146	NA	NA	FALSE	FALSE
S39S	p.Ser39=	synonymous	1.074602596	0.605042569	NA	NA	TRUE	FALSE
S39A	p.Ser39Ala	missense	1.015438247	0.229511477	-0.518557853	benign supporting	FALSE	FALSE
S39V	p.Ser39Val	missense	1.460934847	0.074626942	NA	NA	FALSE	TRUE
S39R	p.Ser39Arg	missense	1.017573043	0.436619771	-0.519903494	benign supporting	FALSE	FALSE
S39D	p.Ser39Asp	missense	0.650548929	0.107565878	-0.064374752	indeterminate	FALSE	FALSE
S39F	p.Ser39Phe	missense	1.437520396	0.067038654	-0.446608755	benign supporting	FALSE	FALSE
S39T	p.Ser39Thr	missense	0.587251018	0.519426643	NA	NA	TRUE	FALSE
S39I	p.Ser39Ile	missense	1.095947919	0.660154237	NA	NA	TRUE	FALSE
S39L	p.Ser39Leu	missense	0.902261396	0.247748052	-0.428818751	benign supporting	FALSE	FALSE
S39K	p.Ser39Lys	missense	0.614045864	0.336520708	NA	NA	TRUE	FALSE
S39G	p.Ser39Gly	missense	1.665318826	0.223971308	NA	NA	FALSE	TRUE
S39Y	p.Ser39Tyr	missense	0.836162639	1.076276806	NA	NA	TRUE	FALSE
S39N	p.Ser39Asn	missense	3.789467681	0.199524743	NA	NA	FALSE	TRUE
S39C	p.Ser39Cys	missense	1.756308333	1.451341747	NA	NA	TRUE	TRUE
S39P	p.Ser39Pro	missense	0.456483996	0.544717384	NA	NA	TRUE	FALSE
S39E	p.Ser39Glu	missense	0.700073858	0.179576191	-0.146656752	indeterminate	FALSE	FALSE
S39M	p.Ser39Met	missense	-0.07768951	0.355741618	0.56407212	pathogenic supporting	FALSE	FALSE
S39W	p.Ser39Trp	missense	1.203953049	0.397629012	-0.567846677	benign supporting	FALSE	FALSE
S39H	p.Ser39His	missense	0.619752989	0.327179949	NA	NA	TRUE	FALSE
S39Q	p.Ser39Gln	missense	1.108480285	0.127698211	-0.559768642	benign supporting	FALSE	FALSE
S39*	p.Ser39*	nonsense	-0.015714934	0.139719895	NA	NA	FALSE	FALSE
S40S	p.Ser40=	synonymous	0.197090143	0.417546618	NA	NA	TRUE	FALSE
S40A	p.Ser40Ala	missense	1.030693912	0.463783173	-0.527841618	benign supporting	FALSE	FALSE
S40V	p.Ser40Val	missense	0.883680382	0.172441704	-0.407151935	benign supporting	FALSE	FALSE
S40R	p.Ser40Arg	missense	0.733214168	0.353687512	NA	NA	TRUE	FALSE
S40D	p.Ser40Asp	missense	1.069741399	0.3433427	-0.548245983	benign supporting	FALSE	FALSE
S40F	p.Ser40Phe	missense	0.375696033	0.184675091	NA	NA	TRUE	FALSE
S40T	p.Ser40Thr	missense	0.805648426	0.740032972	NA	NA	TRUE	FALSE
S40I	p.Ser40Ile	missense	0.844410567	0.897616358	NA	NA	TRUE	FALSE
S40L	p.Ser40Leu	missense	0.615053466	0.771626433	NA	NA	TRUE	FALSE
S40K	p.Ser40Lys	missense	NA	NA	NA	NA	NA	NA
S40G	p.Ser40Gly	missense	1.40832594	0.169122067	-0.475280239	benign supporting	FALSE	FALSE
S40Y	p.Ser40Tyr	missense	-0.317571636	0.482832024	0.918599648	pathogenic moderate	FALSE	FALSE
S40N	p.Ser40Asn	missense	1.158133776	0.271052414	-0.565789751	benign supporting	FALSE	FALSE
S40C	p.Ser40Cys	missense	1.177939646	0.952552353	NA	NA	TRUE	FALSE
S40P	p.Ser40Pro	missense	0.871956015	0.229178663	-0.392513825	benign supporting	FALSE	FALSE
S40E	p.Ser40Glu	missense	0.684437658	0.177514111	-0.12173169	indeterminate	FALSE	FALSE
S40M	p.Ser40Met	missense	-0.013584242	0.254257803	0.54741498	pathogenic supporting	FALSE	FALSE
S40W	p.Ser40Trp	missense	1.209261116	0.219849391	-0.567162292	benign supporting	FALSE	FALSE
S40H	p.Ser40His	missense	1.798852553	0.449621243	NA	NA	FALSE	TRUE
S40Q	p.Ser40Gln	missense	0.488795559	0.256813764	NA	NA	TRUE	FALSE
S40*	p.Ser40*	nonsense	-1.315201614	0.486823613	NA	NA	FALSE	FALSE
S41S	p.Ser41=	synonymous	1.011214504	0.161919616	NA	NA	FALSE	FALSE
S41A	p.Ser41Ala	missense	1.007530731	0.071947891	-0.513438166	benign supporting	FALSE	FALSE
S41V	p.Ser41Val	missense	1.051513467	0.152356138	-0.539304225	benign supporting	FALSE	FALSE
S41R	p.Ser41Arg	missense	0.869643938	0.237567973	-0.389531418	benign supporting	FALSE	FALSE
S41D	p.Ser41Asp	missense	0.774229431	0.151446182	-0.258092064	indeterminate	FALSE	FALSE
S41F	p.Ser41Phe	missense	1.157988445	0.119219003	-0.565773631	benign supporting	FALSE	FALSE
S41T	p.Ser41Thr	missense	1.532683497	0.700377366	NA	NA	FALSE	TRUE
S41I	p.Ser41Ile	missense	NA	NA	NA	NA	NA	NA
S41L	p.Ser41Leu	missense	1.074156514	0.098145045	-0.550262403	benign supporting	FALSE	FALSE
S41K	p.Ser41Lys	missense	1.821270931	0.093222392	NA	NA	FALSE	TRUE
S41G	p.Ser41Gly	missense	1.16256407	0.116865438	-0.566246542	benign supporting	FALSE	FALSE
S41Y	p.Ser41Tyr	missense	0.901438818	0.379551946	-0.427896534	benign supporting	FALSE	FALSE
S41N	p.Ser41Asn	missense	1.036700376	0.066826682	-0.531288796	benign supporting	FALSE	FALSE
S41C	p.Ser41Cys	missense	NA	NA	NA	NA	NA	NA
S41P	p.Ser41Pro	missense	1.392552551	0.091164797	-0.488311063	benign supporting	FALSE	FALSE
S41E	p.Ser41Glu	missense	1.085789947	0.076853177	-0.554877539	benign supporting	FALSE	FALSE
S41M	p.Ser41Met	missense	0.73738486	0.117272925	-0.203278757	indeterminate	FALSE	FALSE
S41W	p.Ser41Trp	missense	1.019257207	0.21356594	-0.520954272	benign supporting	FALSE	FALSE
S41H	p.Ser41His	missense	1.056563633	0.225786278	-0.541882049	benign supporting	FALSE	FALSE
S41Q	p.Ser41Gln	missense	0.665732384	0.110796284	-0.088506738	indeterminate	FALSE	FALSE
S41*	p.Ser41*	nonsense	-0.020536026	0.073873449	NA	NA	FALSE	FALSE
S42S	p.Ser42=	synonymous	0.904903779	0.065871784	NA	NA	FALSE	FALSE
S42A	p.Ser42Ala	missense	1.194852315	0.10515855	-0.56876116	benign supporting	FALSE	FALSE
S42V	p.Ser42Val	missense	0.970703044	0.112276869	-0.486706309	benign supporting	FALSE	FALSE
S42R	p.Ser42Arg	missense	1.706060736	0.283820886	NA	NA	FALSE	TRUE
S42D	p.Ser42Asp	missense	1.429612817	0.108895802	-0.454297537	benign supporting	FALSE	FALSE
S42F	p.Ser42Phe	missense	0.696434166	0.084559033	-0.141045837	indeterminate	FALSE	FALSE
S42T	p.Ser42Thr	missense	0.912806729	0.578067895	NA	NA	TRUE	FALSE
S42I	p.Ser42Ile	missense	0.46494802	0.138505855	NA	NA	TRUE	FALSE
S42L	p.Ser42Leu	missense	1.075703842	0.23085419	-0.550955456	benign supporting	FALSE	FALSE
S42K	p.Ser42Lys	missense	0.68822547	0.287976847	NA	NA	TRUE	FALSE
S42G	p.Ser42Gly	missense	1.126908545	0.114280054	-0.562428153	benign supporting	FALSE	FALSE
S42Y	p.Ser42Tyr	missense	0.905706099	0.1606765	-0.432645413	benign supporting	FALSE	FALSE
S42N	p.Ser42Asn	missense	0.363586776	0.114800202	0.418030606	pathogenic supporting	FALSE	FALSE
S42C	p.Ser42Cys	missense	0.953891986	0.106821505	-0.474577446	benign supporting	FALSE	FALSE
S42P	p.Ser42Pro	missense	0.947737696	0.182353108	-0.469864888	benign supporting	FALSE	FALSE
S42E	p.Ser42Glu	missense	NA	NA	NA	NA	NA	NA
S42M	p.Ser42Met	missense	NA	NA	NA	NA	NA	NA
S42W	p.Ser42Trp	missense	1.065927626	0.12604866	-0.546457651	benign supporting	FALSE	FALSE
S42H	p.Ser42His	missense	1.277609468	0.067070753	-0.554044512	benign supporting	FALSE	FALSE
S42Q	p.Ser42Gln	missense	1.258308628	0.207407583	-0.559971166	benign supporting	FALSE	FALSE
S42*	p.Ser42*	nonsense	-0.301607219	0.469581122	NA	NA	FALSE	FALSE
T43S	p.Thr43Ser	missense	NA	NA	NA	NA	NA	NA
T43A	p.Thr43Ala	missense	0.364811169	0.816658443	NA	NA	TRUE	FALSE
T43V	p.Thr43Val	missense	0.293422844	1.032700027	NA	NA	TRUE	FALSE
T43R	p.Thr43Arg	missense	0.145251531	0.199347841	0.566699989	pathogenic supporting	FALSE	FALSE
T43D	p.Thr43Asp	missense	NA	NA	NA	NA	NA	NA
T43F	p.Thr43Phe	missense	0.554117384	0.277273852	NA	NA	TRUE	FALSE
T43T	p.Thr43=	synonymous	1.190468188	0.273296961	NA	NA	FALSE	FALSE
T43I	p.Thr43Ile	missense	0.853688069	0.129514477	-0.370068952	benign supporting	FALSE	FALSE
T43L	p.Thr43Leu	missense	1.164307272	0.344594538	-0.56640781	benign supporting	FALSE	FALSE
T43K	p.Thr43Lys	missense	0.634660765	0.497076217	NA	NA	TRUE	FALSE
T43G	p.Thr43Gly	missense	0.351309405	0.145192262	0.436729869	pathogenic supporting	FALSE	FALSE
T43Y	p.Thr43Tyr	missense	1.23039042	0.30270521	-0.564499456	benign supporting	FALSE	FALSE
T43N	p.Thr43Asn	missense	NA	NA	NA	NA	NA	NA
T43C	p.Thr43Cys	missense	2.168337852	0.344396587	NA	NA	FALSE	TRUE
T43P	p.Thr43Pro	missense	0.164196102	0.336912679	NA	NA	TRUE	FALSE
T43E	p.Thr43Glu	missense	0.690275726	0.337061893	NA	NA	TRUE	FALSE
T43M	p.Thr43Met	missense	NA	NA	NA	NA	NA	NA
T43W	p.Thr43Trp	missense	NA	NA	NA	NA	NA	NA
T43H	p.Thr43His	missense	NA	NA	NA	NA	NA	NA
T43Q	p.Thr43Gln	missense	1.411906979	1.012389264	NA	NA	TRUE	FALSE
T43*	p.Thr43*	nonsense	-0.960071044	0.482794126	NA	NA	FALSE	FALSE
S44S	p.Ser44=	synonymous	0.917478326	0.169407985	NA	NA	FALSE	FALSE
S44A	p.Ser44Ala	missense	1.119358245	0.131308511	-0.561482802	benign supporting	FALSE	FALSE
S44V	p.Ser44Val	missense	0.987881703	0.119965074	-0.499759884	benign supporting	FALSE	FALSE
S44R	p.Ser44Arg	missense	1.022366687	0.705118646	NA	NA	TRUE	FALSE
S44D	p.Ser44Asp	missense	0.925863135	0.10033031	-0.451846957	benign supporting	FALSE	FALSE
S44F	p.Ser44Phe	missense	NA	NA	NA	NA	NA	NA
S44T	p.Ser44Thr	missense	1.24962339	0.119228336	-0.561722933	benign supporting	FALSE	FALSE
S44I	p.Ser44Ile	missense	0.658145689	0.086695121	-0.076679335	indeterminate	FALSE	FALSE
S44L	p.Ser44Leu	missense	0.724392019	0.33540937	NA	NA	TRUE	FALSE
S44K	p.Ser44Lys	missense	0.236666764	0.101482655	0.56710875	pathogenic supporting	FALSE	FALSE
S44G	p.Ser44Gly	missense	0.732164569	0.488710111	NA	NA	TRUE	FALSE
S44Y	p.Ser44Tyr	missense	NA	NA	NA	NA	NA	NA
S44N	p.Ser44Asn	missense	1.286972258	0.576258007	-0.550065357	benign supporting	FALSE	FALSE
S44C	p.Ser44Cys	missense	1.446275858	0.77866894	-0.437680808	benign supporting	FALSE	FALSE
S44P	p.Ser44Pro	missense	1.317636329	0.493743915	-0.534944576	benign supporting	FALSE	FALSE
S44E	p.Ser44Glu	missense	1.069734204	0.090178624	-0.54824265	benign supporting	FALSE	FALSE
S44M	p.Ser44Met	missense	1.082333419	0.099464853	-0.553845206	benign supporting	FALSE	FALSE
S44W	p.Ser44Trp	missense	0.645277146	0.263517707	NA	NA	TRUE	FALSE
S44H	p.Ser44His	missense	1.429954343	0.25279165	-0.453925157	benign supporting	FALSE	FALSE
S44Q	p.Ser44Gln	missense	0.47662305	0.199876633	NA	NA	TRUE	FALSE
S44*	p.Ser44*	nonsense	-1.502608985	0.489968504	NA	NA	FALSE	FALSE
T45S	p.Thr45Ser	missense	0.993535397	0.160504512	-0.50383935	benign supporting	FALSE	FALSE
T45A	p.Thr45Ala	missense	1.170579828	0.064577672	-0.56690089	benign supporting	FALSE	FALSE
T45V	p.Thr45Val	missense	0.961012291	0.070982761	-0.47984498	benign supporting	FALSE	FALSE
T45R	p.Thr45Arg	missense	1.023559025	0.096662629	-0.52359534	benign supporting	FALSE	FALSE
T45D	p.Thr45Asp	missense	0.817146718	0.3666046	NA	NA	TRUE	FALSE
T45F	p.Thr45Phe	missense	0.860996809	0.144834463	-0.379137638	benign supporting	FALSE	FALSE
T45T	p.Thr45=	synonymous	0.78936231	0.189263574	NA	NA	FALSE	FALSE
T45I	p.Thr45Ile	missense	0.897053683	0.498912856	NA	NA	TRUE	FALSE
T45L	p.Thr45Leu	missense	1.093430836	0.116659567	-0.556721708	benign supporting	FALSE	FALSE
T45K	p.Thr45Lys	missense	0.718964128	0.244276341	NA	NA	TRUE	FALSE
T45G	p.Thr45Gly	missense	1.039197975	0.142487498	-0.532688377	benign supporting	FALSE	FALSE
T45Y	p.Thr45Tyr	missense	NA	NA	NA	NA	NA	NA
T45N	p.Thr45Asn	missense	1.164061649	0.407529516	-0.566385721	benign supporting	FALSE	FALSE
T45C	p.Thr45Cys	missense	1.09878951	0.051609163	-0.557895899	benign supporting	FALSE	FALSE
T45P	p.Thr45Pro	missense	0.990271664	0.058644126	-0.501498882	benign supporting	FALSE	FALSE
T45E	p.Thr45Glu	missense	1.18524795	0.05871008	-0.568414486	benign supporting	FALSE	FALSE
T45M	p.Thr45Met	missense	1.265368287	0.059928655	-0.558306128	benign supporting	FALSE	FALSE
T45W	p.Thr45Trp	missense	0.989235634	0.050726739	-0.500747664	benign supporting	FALSE	FALSE
T45H	p.Thr45His	missense	1.112930808	0.167525102	-0.560519853	benign supporting	FALSE	FALSE
T45Q	p.Thr45Gln	missense	1.078190912	0.049638757	-0.552054656	benign supporting	FALSE	FALSE
T45*	p.Thr45*	nonsense	0.065466142	0.080190412	NA	NA	FALSE	FALSE
M46S	p.Met46Ser	missense	1.348233049	0.332125494	-0.518594673	benign supporting	FALSE	FALSE
M46A	p.Met46Ala	missense	0.451278192	0.250950495	NA	NA	TRUE	FALSE
M46V	p.Met46Val	missense	0.097216352	0.189536063	0.549704065	pathogenic supporting	FALSE	FALSE
M46R	p.Met46Arg	missense	0.768426708	0.375150626	NA	NA	TRUE	FALSE
M46D	p.Met46Asp	missense	NA	NA	NA	NA	NA	NA
M46F	p.Met46Phe	missense	1.315738854	0.072022201	-0.535792249	benign supporting	FALSE	FALSE
M46T	p.Met46Thr	missense	1.276364012	0.120958529	-0.554670329	benign supporting	FALSE	FALSE
M46I	p.Met46Ile	missense	0.549924728	1.528657698	NA	NA	TRUE	FALSE
M46L	p.Met46Leu	missense	NA	NA	NA	NA	NA	NA
M46K	p.Met46Lys	missense	0.335738426	1.250360445	NA	NA	TRUE	FALSE
M46G	p.Met46Gly	missense	0.776878017	0.124465138	-0.261982032	indeterminate	FALSE	FALSE
M46Y	p.Met46Tyr	missense	0.990778293	0.095925679	-0.50186478	benign supporting	FALSE	FALSE
M46N	p.Met46Asn	missense	0.669047361	0.511513811	NA	NA	TRUE	FALSE
M46C	p.Met46Cys	missense	2.290100653	0.089212643	NA	NA	FALSE	TRUE
M46P	p.Met46Pro	missense	1.083399224	0.469012257	-0.554259584	benign supporting	FALSE	FALSE
M46E	p.Met46Glu	missense	1.802976179	0.256088264	NA	NA	FALSE	TRUE
M46M	p.Met46=	synonymous	NA	NA	NA	NA	NA	NA
M46W	p.Met46Trp	missense	0.977837255	0.183360708	-0.492213755	benign supporting	FALSE	FALSE
M46H	p.Met46His	missense	NA	NA	NA	NA	NA	NA
M46Q	p.Met46Gln	missense	0.404027747	0.219185324	NA	NA	TRUE	FALSE
M46*	p.Met46*	nonsense	-0.511056933	0.412308674	NA	NA	FALSE	FALSE
P47S	p.Pro47Ser	missense	1.077624185	0.540710342	-0.551805781	benign supporting	FALSE	FALSE
P47A	p.Pro47Ala	missense	0.811619308	0.655998952	NA	NA	TRUE	FALSE
P47V	p.Pro47Val	missense	0.677932001	0.148038994	-0.110120543	indeterminate	FALSE	FALSE
P47R	p.Pro47Arg	missense	-0.758786551	0.833785148	4.696090564	pathogenic very strong	FALSE	FALSE
P47D	p.Pro47Asp	missense	NA	NA	NA	NA	NA	NA
P47F	p.Pro47Phe	missense	0.643582761	1.109747623	NA	NA	TRUE	FALSE
P47T	p.Pro47Thr	missense	0.729282585	0.184138614	-0.190110992	indeterminate	FALSE	FALSE
P47I	p.Pro47Ile	missense	NA	NA	NA	NA	NA	NA
P47L	p.Pro47Leu	missense	1.201006529	0.372222725	-0.568178205	benign supporting	FALSE	FALSE
P47K	p.Pro47Lys	missense	0.126237668	0.183045877	0.559108569	pathogenic supporting	FALSE	FALSE
P47G	p.Pro47Gly	missense	0.951566922	0.220049772	-0.472814715	benign supporting	FALSE	FALSE
P47Y	p.Pro47Tyr	missense	1.155150926	0.305662988	-0.565444535	benign supporting	FALSE	FALSE
P47N	p.Pro47Asn	missense	NA	NA	NA	NA	NA	NA
P47C	p.Pro47Cys	missense	0.046053283	0.260316487	0.543436126	pathogenic supporting	FALSE	FALSE
P47P	p.Pro47=	synonymous	1.489932298	0.079642749	NA	NA	FALSE	TRUE
P47E	p.Pro47Glu	missense	NA	NA	NA	NA	NA	NA
P47M	p.Pro47Met	missense	NA	NA	NA	NA	NA	NA
P47W	p.Pro47Trp	missense	NA	NA	NA	NA	NA	NA
P47H	p.Pro47His	missense	1.075473837	0.518478275	-0.550852883	benign supporting	FALSE	FALSE
P47Q	p.Pro47Gln	missense	-0.209616921	0.304305778	0.670768616	pathogenic moderate	FALSE	FALSE
P47*	p.Pro47*	nonsense	-1.017777314	0.441902493	NA	NA	FALSE	FALSE
N48S	p.Asn48Ser	missense	1.183001093	0.177286561	-0.568114112	benign supporting	FALSE	FALSE
N48A	p.Asn48Ala	missense	1.013489411	0.095982804	-0.517315963	benign supporting	FALSE	FALSE
N48V	p.Asn48Val	missense	0.530471632	0.097474769	NA	NA	TRUE	FALSE
N48R	p.Asn48Arg	missense	0.921287413	0.090687274	-0.447813478	benign supporting	FALSE	FALSE
N48D	p.Asn48Asp	missense	1.350586963	0.485249097	-0.517111336	benign supporting	FALSE	FALSE
N48F	p.Asn48Phe	missense	1.000490887	0.112465229	-0.508697315	benign supporting	FALSE	FALSE
N48T	p.Asn48Thr	missense	1.189521578	0.160317893	-0.568941224	benign supporting	FALSE	FALSE
N48I	p.Asn48Ile	missense	1.187379909	0.73043897	NA	NA	TRUE	FALSE
N48L	p.Asn48Leu	missense	0.905186442	0.200691799	-0.432071753	benign supporting	FALSE	FALSE
N48K	p.Asn48Lys	missense	1.009953323	0.06676474	-0.5150295	benign supporting	FALSE	FALSE
N48G	p.Asn48Gly	missense	1.265329701	0.105479146	-0.558315833	benign supporting	FALSE	FALSE
N48Y	p.Asn48Tyr	missense	0.954849391	0.114070714	-0.475297133	benign supporting	FALSE	FALSE
N48N	p.Asn48=	synonymous	0.856422189	0.135880719	NA	NA	FALSE	FALSE
N48C	p.Asn48Cys	missense	1.100797932	0.1963219	-0.558310602	benign supporting	FALSE	FALSE
N48P	p.Asn48Pro	missense	0.992899925	0.17787453	-0.503386728	benign supporting	FALSE	FALSE
N48E	p.Asn48Glu	missense	1.29418394	0.034356663	-0.546873977	benign supporting	FALSE	FALSE
N48M	p.Asn48Met	missense	NA	NA	NA	NA	NA	NA
N48W	p.Asn48Trp	missense	1.088088146	0.057580306	-0.555453191	benign supporting	FALSE	FALSE
N48H	p.Asn48His	missense	1.016027223	0.119103209	-0.518930642	benign supporting	FALSE	FALSE
N48Q	p.Asn48Gln	missense	0.905765476	0.05459727	-0.432710879	benign supporting	FALSE	FALSE
N48*	p.Asn48*	nonsense	0.305535849	0.482671819	NA	NA	TRUE	FALSE
S49S	p.Ser49=	synonymous	0.882403208	0.450200181	NA	NA	TRUE	FALSE
S49A	p.Ser49Ala	missense	0.92623071	0.133089729	-0.45216685	benign supporting	FALSE	FALSE
S49V	p.Ser49Val	missense	1.102812751	0.08936333	-0.558712689	benign supporting	FALSE	FALSE
S49R	p.Ser49Arg	missense	0.759636851	0.20831563	-0.236722563	indeterminate	FALSE	FALSE
S49D	p.Ser49Asp	missense	1.002183405	0.096447571	-0.509853101	benign supporting	FALSE	FALSE
S49F	p.Ser49Phe	missense	1.125453115	0.074215941	-0.562261654	benign supporting	FALSE	FALSE
S49T	p.Ser49Thr	missense	1.421701507	0.078823585	-0.46259389	benign supporting	FALSE	FALSE
S49I	p.Ser49Ile	missense	1.172498004	0.053757641	-0.567024177	benign supporting	FALSE	FALSE
S49L	p.Ser49Leu	missense	1.474390936	0.112019927	NA	NA	FALSE	TRUE
S49K	p.Ser49Lys	missense	0.903424008	0.118895815	-0.430116619	benign supporting	FALSE	FALSE
S49G	p.Ser49Gly	missense	1.185181431	0.129168948	-0.568405824	benign supporting	FALSE	FALSE
S49Y	p.Ser49Tyr	missense	1.199834112	0.085762087	-0.568300624	benign supporting	FALSE	FALSE
S49N	p.Ser49Asn	missense	NA	NA	NA	NA	NA	NA
S49C	p.Ser49Cys	missense	1.097480414	0.344579882	-0.557618137	benign supporting	FALSE	FALSE
S49P	p.Ser49Pro	missense	0.963194174	0.445889462	-0.481420357	benign supporting	FALSE	FALSE
S49E	p.Ser49Glu	missense	1.226697252	0.038435928	-0.564866481	benign supporting	FALSE	FALSE
S49M	p.Ser49Met	missense	0.698400132	0.065238419	-0.144090325	indeterminate	FALSE	FALSE
S49W	p.Ser49Trp	missense	1.307685323	0.034880993	-0.540173053	benign supporting	FALSE	FALSE
S49H	p.Ser49His	missense	1.118366281	0.102120384	-0.561343636	benign supporting	FALSE	FALSE
S49Q	p.Ser49Gln	missense	0.973008046	0.052697383	-0.488445553	benign supporting	FALSE	FALSE
S49*	p.Ser49*	nonsense	0.322247494	0.058278762	NA	NA	FALSE	FALSE
S50S	p.Ser50=	synonymous	1.062236812	0.496204409	NA	NA	FALSE	FALSE
S50A	p.Ser50Ala	missense	1.34940879	0.372375428	-0.517858093	benign supporting	FALSE	FALSE
S50V	p.Ser50Val	missense	1.18099895	0.132998882	-0.567832935	benign supporting	FALSE	FALSE
S50R	p.Ser50Arg	missense	1.37468095	0.836041802	-0.5008699	benign supporting	FALSE	FALSE
S50D	p.Ser50Asp	missense	NA	NA	NA	NA	NA	NA
S50F	p.Ser50Phe	missense	1.813513936	0.48059909	NA	NA	FALSE	TRUE
S50T	p.Ser50Thr	missense	-0.033221871	0.363101546	0.55105583	pathogenic supporting	FALSE	FALSE
S50I	p.Ser50Ile	missense	NA	NA	NA	NA	NA	NA
S50L	p.Ser50Leu	missense	0.576593845	0.20772474	NA	NA	TRUE	FALSE
S50K	p.Ser50Lys	missense	0.861311747	0.958673753	NA	NA	TRUE	FALSE
S50G	p.Ser50Gly	missense	1.180975162	0.82609768	NA	NA	TRUE	FALSE
S50Y	p.Ser50Tyr	missense	NA	NA	NA	NA	NA	NA
S50N	p.Ser50Asn	missense	1.054332652	0.279301611	-0.540752844	benign supporting	FALSE	FALSE
S50C	p.Ser50Cys	missense	0.348665974	1.571646244	NA	NA	TRUE	FALSE
S50P	p.Ser50Pro	missense	1.662991387	0.163443428	NA	NA	FALSE	TRUE
S50E	p.Ser50Glu	missense	NA	NA	NA	NA	NA	NA
S50M	p.Ser50Met	missense	NA	NA	NA	NA	NA	NA
S50W	p.Ser50Trp	missense	-0.244704499	0.550822748	0.725085717	pathogenic moderate	FALSE	FALSE
S50H	p.Ser50His	missense	-0.117521831	0.737011943	NA	NA	TRUE	FALSE
S50Q	p.Ser50Gln	missense	0.299385423	0.713889182	NA	NA	TRUE	FALSE
S50*	p.Ser50*	nonsense	-0.755498788	0.53101659	NA	NA	FALSE	FALSE
Q51S	p.Gln51Ser	missense	0.793534564	0.490409902	NA	NA	TRUE	FALSE
Q51A	p.Gln51Ala	missense	0.621890064	0.186505605	NA	NA	TRUE	FALSE
Q51V	p.Gln51Val	missense	0.871264339	0.085621188	-0.391625027	benign supporting	FALSE	FALSE
Q51R	p.Gln51Arg	missense	1.065204399	0.975731012	NA	NA	TRUE	FALSE
Q51D	p.Gln51Asp	missense	NA	NA	NA	NA	NA	NA
Q51F	p.Gln51Phe	missense	NA	NA	NA	NA	NA	NA
Q51T	p.Gln51Thr	missense	0.984207785	0.47018862	-0.497044669	benign supporting	FALSE	FALSE
Q51I	p.Gln51Ile	missense	NA	NA	NA	NA	NA	NA
Q51L	p.Gln51Leu	missense	0.23365623	0.273760691	NA	NA	TRUE	FALSE
Q51K	p.Gln51Lys	missense	NA	NA	NA	NA	NA	NA
Q51G	p.Gln51Gly	missense	0.43828989	0.916279051	NA	NA	TRUE	FALSE
Q51Y	p.Gln51Tyr	missense	1.595438269	0.113389383	NA	NA	FALSE	TRUE
Q51N	p.Gln51Asn	missense	NA	NA	NA	NA	NA	NA
Q51C	p.Gln51Cys	missense	NA	NA	NA	NA	NA	NA
Q51P	p.Gln51Pro	missense	0.929833907	0.800180005	NA	NA	TRUE	FALSE
Q51E	p.Gln51Glu	missense	1.601949152	0.317676738	NA	NA	FALSE	TRUE
Q51M	p.Gln51Met	missense	0.769767312	0.147827608	-0.251424598	indeterminate	FALSE	FALSE
Q51W	p.Gln51Trp	missense	0.605579215	0.083353896	0.011756398	indeterminate	FALSE	FALSE
Q51H	p.Gln51His	missense	NA	NA	NA	NA	NA	NA
Q51Q	p.Gln51=	synonymous	0.969468497	0.147841441	NA	NA	FALSE	FALSE
Q51*	p.Gln51*	nonsense	0.30334972	0.664872204	NA	NA	TRUE	FALSE
S52S	p.Ser52=	synonymous	0.958505554	0.398972116	NA	NA	FALSE	FALSE
S52A	p.Ser52Ala	missense	0.826427942	0.163294463	-0.332329405	benign supporting	FALSE	FALSE
S52V	p.Ser52Val	missense	0.618081967	1.343645158	NA	NA	TRUE	FALSE
S52R	p.Ser52Arg	missense	0.286167183	0.266866263	NA	NA	TRUE	FALSE
S52D	p.Ser52Asp	missense	-0.158264922	0.414432067	0.614031933	pathogenic supporting	FALSE	FALSE
S52F	p.Ser52Phe	missense	0.512173439	0.214205837	NA	NA	TRUE	FALSE
S52T	p.Ser52Thr	missense	1.115148839	0.86812252	NA	NA	TRUE	FALSE
S52I	p.Ser52Ile	missense	0.05351981	0.641249766	NA	NA	TRUE	FALSE
S52L	p.Ser52Leu	missense	0.645172259	0.555747753	NA	NA	TRUE	FALSE
S52K	p.Ser52Lys	missense	NA	NA	NA	NA	NA	NA
S52G	p.Ser52Gly	missense	1.621974202	0.390053821	NA	NA	FALSE	TRUE
S52Y	p.Ser52Tyr	missense	0.533157001	0.247933592	NA	NA	TRUE	FALSE
S52N	p.Ser52Asn	missense	NA	NA	NA	NA	NA	NA
S52C	p.Ser52Cys	missense	NA	NA	NA	NA	NA	NA
S52P	p.Ser52Pro	missense	0.166339322	0.797214841	NA	NA	TRUE	FALSE
S52E	p.Ser52Glu	missense	NA	NA	NA	NA	NA	NA
S52M	p.Ser52Met	missense	1.019527115	0.142206693	-0.52112179	benign supporting	FALSE	FALSE
S52W	p.Ser52Trp	missense	0.184195691	0.298146365	0.588074855	pathogenic supporting	FALSE	FALSE
S52H	p.Ser52His	missense	1.043503994	0.148818525	-0.535055215	benign supporting	FALSE	FALSE
S52Q	p.Ser52Gln	missense	1.345395312	0.11337505	-0.520337353	benign supporting	FALSE	FALSE
S52*	p.Ser52*	nonsense	NA	NA	NA	NA	NA	NA
S53S	p.Ser53=	synonymous	0.397116522	0.565545722	NA	NA	TRUE	FALSE
S53A	p.Ser53Ala	missense	0.619221766	0.166649586	NA	NA	TRUE	FALSE
S53V	p.Ser53Val	missense	2.016562665	0.211865919	NA	NA	FALSE	TRUE
S53R	p.Ser53Arg	missense	0.748064538	0.366327458	NA	NA	TRUE	FALSE
S53D	p.Ser53Asp	missense	0.901401973	0.072331349	-0.427855149	benign supporting	FALSE	FALSE
S53F	p.Ser53Phe	missense	0.859604971	0.193362216	-0.377434775	benign supporting	FALSE	FALSE
S53T	p.Ser53Thr	missense	0.461431873	0.477716833	NA	NA	TRUE	FALSE
S53I	p.Ser53Ile	missense	2.107209168	0.686251907	NA	NA	FALSE	TRUE
S53L	p.Ser53Leu	missense	1.051235915	0.181698936	-0.539160292	benign supporting	FALSE	FALSE
S53K	p.Ser53Lys	missense	0.062820501	0.151668175	0.544147532	pathogenic supporting	FALSE	FALSE
S53G	p.Ser53Gly	missense	0.739997344	0.215040436	-0.207405008	indeterminate	FALSE	FALSE
S53Y	p.Ser53Tyr	missense	0.587094525	0.237900252	NA	NA	TRUE	FALSE
S53N	p.Ser53Asn	missense	0.573373494	0.173986263	NA	NA	TRUE	FALSE
S53C	p.Ser53Cys	missense	NA	NA	NA	NA	NA	NA
S53P	p.Ser53Pro	missense	1.002518279	0.142350507	-0.510080572	benign supporting	FALSE	FALSE
S53E	p.Ser53Glu	missense	0.883585226	0.104003483	-0.407036281	benign supporting	FALSE	FALSE
S53M	p.Ser53Met	missense	0.985806963	0.177936241	-0.498232835	benign supporting	FALSE	FALSE
S53W	p.Ser53Trp	missense	-0.261592226	0.270599974	0.757704983	pathogenic moderate	FALSE	FALSE
S53H	p.Ser53His	missense	0.520558809	0.091167604	NA	NA	TRUE	FALSE
S53Q	p.Ser53Gln	missense	-0.324221755	0.336012421	0.936965801	pathogenic moderate	FALSE	FALSE
S53*	p.Ser53*	nonsense	0.191010644	1.282635727	NA	NA	TRUE	FALSE
H54S	p.His54Ser	missense	1.25933499	0.252121387	-0.55974275	benign supporting	FALSE	FALSE
H54A	p.His54Ala	missense	1.500760249	0.983242501	NA	NA	FALSE	TRUE
H54V	p.His54Val	missense	1.163819996	0.122755174	-0.566363785	benign supporting	FALSE	FALSE
H54R	p.His54Arg	missense	0.958867219	0.176351347	-0.478278587	benign supporting	FALSE	FALSE
H54D	p.His54Asp	missense	NA	NA	NA	NA	NA	NA
H54F	p.His54Phe	missense	0.960422721	0.307956303	-0.479416205	benign supporting	FALSE	FALSE
H54T	p.His54Thr	missense	0.299198749	0.279862006	NA	NA	TRUE	FALSE
H54I	p.His54Ile	missense	NA	NA	NA	NA	NA	NA
H54L	p.His54Leu	missense	1.295421195	0.159732014	-0.546299951	benign supporting	FALSE	FALSE
H54K	p.His54Lys	missense	NA	NA	NA	NA	NA	NA
H54G	p.His54Gly	missense	1.29607441	0.063937566	-0.545993705	benign supporting	FALSE	FALSE
H54Y	p.His54Tyr	missense	1.289875147	0.088621867	-0.548812132	benign supporting	FALSE	FALSE
H54N	p.His54Asn	missense	0.660398406	0.488149099	NA	NA	TRUE	FALSE
H54C	p.His54Cys	missense	NA	NA	NA	NA	NA	NA
H54P	p.His54Pro	missense	1.069099	0.22876599	-0.547947782	benign supporting	FALSE	FALSE
H54E	p.His54Glu	missense	1.510636044	0.153766417	NA	NA	FALSE	TRUE
H54M	p.His54Met	missense	1.006214877	0.129037228	-0.512565269	benign supporting	FALSE	FALSE
H54W	p.His54Trp	missense	0.858804371	0.295490522	-0.376450193	benign supporting	FALSE	FALSE
H54H	p.His54=	synonymous	0.861279003	0.148894949	NA	NA	FALSE	FALSE
H54Q	p.His54Gln	missense	1.409549335	0.226488165	-0.474185499	benign supporting	FALSE	FALSE
H54*	p.His54*	nonsense	0.245561123	0.814387999	NA	NA	TRUE	FALSE
S55S	p.Ser55=	synonymous	1.379266961	0.437556111	NA	NA	FALSE	FALSE
S55A	p.Ser55Ala	missense	0.60725162	0.255428105	NA	NA	TRUE	FALSE
S55V	p.Ser55Val	missense	0.82714569	0.104952312	-0.333355145	benign supporting	FALSE	FALSE
S55R	p.Ser55Arg	missense	0.899802424	0.361754314	-0.426052126	benign supporting	FALSE	FALSE
S55D	p.Ser55Asp	missense	1.750440893	0.069621609	NA	NA	FALSE	TRUE
S55F	p.Ser55Phe	missense	0.845562404	0.262408663	-0.359605641	benign supporting	FALSE	FALSE
S55T	p.Ser55Thr	missense	1.250236134	0.080776039	-0.561609811	benign supporting	FALSE	FALSE
S55I	p.Ser55Ile	missense	0.278475367	0.151353825	0.524765984	pathogenic supporting	FALSE	FALSE
S55L	p.Ser55Leu	missense	0.729078707	0.375821866	NA	NA	TRUE	FALSE
S55K	p.Ser55Lys	missense	0.848808413	0.427775868	NA	NA	TRUE	FALSE
S55G	p.Ser55Gly	missense	1.424059856	0.236918539	-0.460185589	benign supporting	FALSE	FALSE
S55Y	p.Ser55Tyr	missense	0.516262045	0.148489338	NA	NA	TRUE	FALSE
S55N	p.Ser55Asn	missense	0.993883271	0.066792678	-0.504086498	benign supporting	FALSE	FALSE
S55C	p.Ser55Cys	missense	0.715820719	0.67092876	NA	NA	TRUE	FALSE
S55P	p.Ser55Pro	missense	0.701730519	1.066273277	NA	NA	TRUE	FALSE
S55E	p.Ser55Glu	missense	1.306065053	0.077252053	-0.541029099	benign supporting	FALSE	FALSE
S55M	p.Ser55Met	missense	NA	NA	NA	NA	NA	NA
S55W	p.Ser55Trp	missense	0.786662921	0.083527249	-0.275936996	indeterminate	FALSE	FALSE
S55H	p.Ser55His	missense	0.597949074	0.129418516	NA	NA	TRUE	FALSE
S55Q	p.Ser55Gln	missense	0.527821006	0.176696143	NA	NA	TRUE	FALSE
S55*	p.Ser55*	nonsense	-0.368800824	0.140633361	NA	NA	FALSE	FALSE
S56S	p.Ser56=	synonymous	1.734979785	0.495870084	NA	NA	FALSE	TRUE
S56A	p.Ser56Ala	missense	0.935250411	0.537072619	NA	NA	TRUE	FALSE
S56V	p.Ser56Val	missense	-0.289189314	0.417962903	0.823846342	pathogenic moderate	FALSE	FALSE
S56R	p.Ser56Arg	missense	NA	NA	NA	NA	NA	NA
S56D	p.Ser56Asp	missense	NA	NA	NA	NA	NA	NA
S56F	p.Ser56Phe	missense	NA	NA	NA	NA	NA	NA
S56T	p.Ser56Thr	missense	NA	NA	NA	NA	NA	NA
S56I	p.Ser56Ile	missense	0.379239699	1.05583496	NA	NA	TRUE	FALSE
S56L	p.Ser56Leu	missense	0.336470819	0.608603108	NA	NA	TRUE	FALSE
S56K	p.Ser56Lys	missense	NA	NA	NA	NA	NA	NA
S56G	p.Ser56Gly	missense	0.445541179	0.440648773	NA	NA	TRUE	FALSE
S56Y	p.Ser56Tyr	missense	NA	NA	NA	NA	NA	NA
S56N	p.Ser56Asn	missense	1.160299302	0.707066612	NA	NA	TRUE	FALSE
S56C	p.Ser56Cys	missense	0.65987374	1.013167371	NA	NA	TRUE	FALSE
S56P	p.Ser56Pro	missense	NA	NA	NA	NA	NA	NA
S56E	p.Ser56Glu	missense	0.803322027	0.15771853	-0.300082715	indeterminate	FALSE	FALSE
S56M	p.Ser56Met	missense	1.064547789	0.122738509	-0.545799946	benign supporting	FALSE	FALSE
S56W	p.Ser56Trp	missense	0.57892633	0.359893735	NA	NA	TRUE	FALSE
S56H	p.Ser56His	missense	NA	NA	NA	NA	NA	NA
S56Q	p.Ser56Gln	missense	0.440574505	0.20979993	NA	NA	TRUE	FALSE
S56*	p.Ser56*	nonsense	NA	NA	NA	NA	NA	NA
S57S	p.Ser57=	synonymous	0.877999463	0.410701912	NA	NA	TRUE	FALSE
S57A	p.Ser57Ala	missense	0.480437966	0.243867691	NA	NA	TRUE	FALSE
S57V	p.Ser57Val	missense	0.968974643	0.185696636	-0.485508	benign supporting	FALSE	FALSE
S57R	p.Ser57Arg	missense	0.031788966	0.283457864	0.543454778	pathogenic supporting	FALSE	FALSE
S57D	p.Ser57Asp	missense	NA	NA	NA	NA	NA	NA
S57F	p.Ser57Phe	missense	1.325524312	0.153556264	-0.531222298	benign supporting	FALSE	FALSE
S57T	p.Ser57Thr	missense	1.154736347	0.473970059	-0.565394169	benign supporting	FALSE	FALSE
S57I	p.Ser57Ile	missense	0.317593838	0.374862651	NA	NA	TRUE	FALSE
S57L	p.Ser57Leu	missense	1.069360836	0.416378639	-0.548069474	benign supporting	FALSE	FALSE
S57K	p.Ser57Lys	missense	NA	NA	NA	NA	NA	NA
S57G	p.Ser57Gly	missense	1.40747133	0.137476832	-0.476037477	benign supporting	FALSE	FALSE
S57Y	p.Ser57Tyr	missense	0.032484691	1.241354455	NA	NA	TRUE	FALSE
S57N	p.Ser57Asn	missense	NA	NA	NA	NA	NA	NA
S57C	p.Ser57Cys	missense	NA	NA	NA	NA	NA	NA
S57P	p.Ser57Pro	missense	0.211814612	0.837519805	NA	NA	TRUE	FALSE
S57E	p.Ser57Glu	missense	1.362650603	0.087360287	-0.508948663	benign supporting	FALSE	FALSE
S57M	p.Ser57Met	missense	NA	NA	NA	NA	NA	NA
S57W	p.Ser57Trp	missense	0.718352954	0.79824623	NA	NA	TRUE	FALSE
S57H	p.Ser57His	missense	-0.840335612	0.357999175	4.623851721	pathogenic very strong	FALSE	FALSE
S57Q	p.Ser57Gln	missense	0.308044263	0.176981535	0.491268326	pathogenic supporting	FALSE	FALSE
S57*	p.Ser57*	nonsense	-0.740222908	0.207912972	NA	NA	FALSE	FALSE
G58S	p.Gly58Ser	missense	0.763135898	0.361402402	NA	NA	TRUE	FALSE
G58A	p.Gly58Ala	missense	1.365250555	0.087910422	-0.507061222	benign supporting	FALSE	FALSE
G58V	p.Gly58Val	missense	0.781549352	0.453756742	NA	NA	TRUE	FALSE
G58R	p.Gly58Arg	missense	1.186890158	0.183883513	-0.568623829	benign supporting	FALSE	FALSE
G58D	p.Gly58Asp	missense	NA	NA	NA	NA	NA	NA
G58F	p.Gly58Phe	missense	1.274611504	0.249821126	-0.555536892	benign supporting	FALSE	FALSE
G58T	p.Gly58Thr	missense	NA	NA	NA	NA	NA	NA
G58I	p.Gly58Ile	missense	1.147584495	0.178394419	-0.564434374	benign supporting	FALSE	FALSE
G58L	p.Gly58Leu	missense	1.445192327	0.677392706	-0.438826923	benign supporting	FALSE	FALSE
G58K	p.Gly58Lys	missense	NA	NA	NA	NA	NA	NA
G58G	p.Gly58=	synonymous	1.006369705	0.152031831	NA	NA	FALSE	FALSE
G58Y	p.Gly58Tyr	missense	NA	NA	NA	NA	NA	NA
G58N	p.Gly58Asn	missense	NA	NA	NA	NA	NA	NA
G58C	p.Gly58Cys	missense	0.392898982	0.327362028	NA	NA	TRUE	FALSE
G58P	p.Gly58Pro	missense	1.160912351	0.106977112	-0.566084093	benign supporting	FALSE	FALSE
G58E	p.Gly58Glu	missense	0.805235252	1.086878731	NA	NA	TRUE	FALSE
G58M	p.Gly58Met	missense	0.101633454	0.881753316	NA	NA	TRUE	FALSE
G58W	p.Gly58Trp	missense	NA	NA	NA	NA	NA	NA
G58H	p.Gly58His	missense	NA	NA	NA	NA	NA	NA
G58Q	p.Gly58Gln	missense	NA	NA	NA	NA	NA	NA
G58*	p.Gly58*	nonsense	-0.328554487	0.652651199	NA	NA	FALSE	FALSE
T59S	p.Thr59Ser	missense	0.835613643	1.12726625	NA	NA	TRUE	FALSE
T59A	p.Thr59Ala	missense	0.139246229	1.035443145	NA	NA	TRUE	FALSE
T59V	p.Thr59Val	missense	0.426843907	0.808420872	NA	NA	TRUE	FALSE
T59R	p.Thr59Arg	missense	0.720487331	0.105943117	-0.176729115	indeterminate	FALSE	FALSE
T59D	p.Thr59Asp	missense	0.649166687	1.215454503	NA	NA	TRUE	FALSE
T59F	p.Thr59Phe	missense	1.902006133	0.149815489	NA	NA	FALSE	TRUE
T59T	p.Thr59=	synonymous	1.596894592	0.07869506	NA	NA	FALSE	TRUE
T59I	p.Thr59Ile	missense	0.853280321	0.374002523	NA	NA	TRUE	FALSE
T59L	p.Thr59Leu	missense	0.140671824	0.614590679	NA	NA	TRUE	FALSE
T59K	p.Thr59Lys	missense	0.314899027	0.85587716	NA	NA	TRUE	FALSE
T59G	p.Thr59Gly	missense	1.585935744	0.112923466	NA	NA	FALSE	TRUE
T59Y	p.Thr59Tyr	missense	NA	NA	NA	NA	NA	NA
T59N	p.Thr59Asn	missense	NA	NA	NA	NA	NA	NA
T59C	p.Thr59Cys	missense	NA	NA	NA	NA	NA	NA
T59P	p.Thr59Pro	missense	0.900841202	0.858663172	NA	NA	TRUE	FALSE
T59E	p.Thr59Glu	missense	0.461042091	1.006461486	NA	NA	TRUE	FALSE
T59M	p.Thr59Met	missense	0.49403937	0.67311164	NA	NA	TRUE	FALSE
T59W	p.Thr59Trp	missense	0.958837145	0.274004895	-0.478256501	benign supporting	FALSE	FALSE
T59H	p.Thr59His	missense	0.947438132	0.148222742	-0.469631643	benign supporting	FALSE	FALSE
T59Q	p.Thr59Gln	missense	NA	NA	NA	NA	NA	NA
T59*	p.Thr59*	nonsense	NA	NA	NA	NA	NA	NA
L60S	p.Leu60Ser	missense	0.213845781	0.533528799	NA	NA	TRUE	FALSE
L60A	p.Leu60Ala	missense	0.475759916	0.296786182	NA	NA	TRUE	FALSE
L60V	p.Leu60Val	missense	0.841448843	0.226741816	-0.354147752	benign supporting	FALSE	FALSE
L60R	p.Leu60Arg	missense	-0.224411245	0.540301795	0.691766792	pathogenic moderate	FALSE	FALSE
L60D	p.Leu60Asp	missense	1.745719608	0.290435749	NA	NA	FALSE	TRUE
L60F	p.Leu60Phe	missense	NA	NA	NA	NA	NA	NA
L60T	p.Leu60Thr	missense	0.617645152	0.846864157	NA	NA	TRUE	FALSE
L60I	p.Leu60Ile	missense	0.319382563	0.20216245	NA	NA	TRUE	FALSE
L60L	p.Leu60=	synonymous	1.132916703	0.302576487	NA	NA	FALSE	FALSE
L60K	p.Leu60Lys	missense	0.262614376	0.124206553	0.547045085	pathogenic supporting	FALSE	FALSE
L60G	p.Leu60Gly	missense	1.104340802	0.386900962	-0.55900831	benign supporting	FALSE	FALSE
L60Y	p.Leu60Tyr	missense	NA	NA	NA	NA	NA	NA
L60N	p.Leu60Asn	missense	NA	NA	NA	NA	NA	NA
L60C	p.Leu60Cys	missense	1.333675813	0.136111586	-0.527027157	benign supporting	FALSE	FALSE
L60P	p.Leu60Pro	missense	0.753925013	0.475509463	NA	NA	TRUE	FALSE
L60E	p.Leu60Glu	missense	0.070117655	0.953708252	NA	NA	TRUE	FALSE
L60M	p.Leu60Met	missense	1.119991567	0.130072162	-0.561569842	benign supporting	FALSE	FALSE
L60W	p.Leu60Trp	missense	0.885733259	0.146682584	-0.409634909	benign supporting	FALSE	FALSE
L60H	p.Leu60His	missense	0.708657264	0.181084638	-0.159463039	indeterminate	FALSE	FALSE
L60Q	p.Leu60Gln	missense	0.63508451	1.185794736	NA	NA	TRUE	FALSE
L60*	p.Leu60*	nonsense	0.133805359	0.194820223	NA	NA	FALSE	FALSE
S61S	p.Ser61=	synonymous	0.810234322	0.502808237	NA	NA	TRUE	FALSE
S61A	p.Ser61Ala	missense	NA	NA	NA	NA	NA	NA
S61V	p.Ser61Val	missense	-0.01782633	0.775609619	NA	NA	TRUE	FALSE
S61R	p.Ser61Arg	missense	NA	NA	NA	NA	NA	NA
S61D	p.Ser61Asp	missense	NA	NA	NA	NA	NA	NA
S61F	p.Ser61Phe	missense	NA	NA	NA	NA	NA	NA
S61T	p.Ser61Thr	missense	NA	NA	NA	NA	NA	NA
S61I	p.Ser61Ile	missense	NA	NA	NA	NA	NA	NA
S61L	p.Ser61Leu	missense	NA	NA	NA	NA	NA	NA
S61K	p.Ser61Lys	missense	-0.046511639	0.626093606	NA	NA	TRUE	FALSE
S61G	p.Ser61Gly	missense	-0.438158181	1.00169639	NA	NA	TRUE	FALSE
S61Y	p.Ser61Tyr	missense	NA	NA	NA	NA	NA	NA
S61N	p.Ser61Asn	missense	0.95483536	0.136569425	-0.475286612	benign supporting	FALSE	FALSE
S61C	p.Ser61Cys	missense	0.571021302	0.171461043	NA	NA	TRUE	FALSE
S61P	p.Ser61Pro	missense	NA	NA	NA	NA	NA	NA
S61E	p.Ser61Glu	missense	NA	NA	NA	NA	NA	NA
S61M	p.Ser61Met	missense	NA	NA	NA	NA	NA	NA
S61W	p.Ser61Trp	missense	NA	NA	NA	NA	NA	NA
S61H	p.Ser61His	missense	NA	NA	NA	NA	NA	NA
S61Q	p.Ser61Gln	missense	0.212091537	0.754748467	NA	NA	TRUE	FALSE
S61*	p.Ser61*	nonsense	NA	NA	NA	NA	NA	NA
S62S	p.Ser62=	synonymous	0.466958165	1.087239573	NA	NA	TRUE	FALSE
S62A	p.Ser62Ala	missense	NA	NA	NA	NA	NA	NA
S62V	p.Ser62Val	missense	NA	NA	NA	NA	NA	NA
S62R	p.Ser62Arg	missense	NA	NA	NA	NA	NA	NA
S62D	p.Ser62Asp	missense	2.622873956	0.056077614	NA	NA	FALSE	TRUE
S62F	p.Ser62Phe	missense	NA	NA	NA	NA	NA	NA
S62T	p.Ser62Thr	missense	NA	NA	NA	NA	NA	NA
S62I	p.Ser62Ile	missense	NA	NA	NA	NA	NA	NA
S62L	p.Ser62Leu	missense	NA	NA	NA	NA	NA	NA
S62K	p.Ser62Lys	missense	NA	NA	NA	NA	NA	NA
S62G	p.Ser62Gly	missense	NA	NA	NA	NA	NA	NA
S62Y	p.Ser62Tyr	missense	NA	NA	NA	NA	NA	NA
S62N	p.Ser62Asn	missense	NA	NA	NA	NA	NA	NA
S62C	p.Ser62Cys	missense	NA	NA	NA	NA	NA	NA
S62P	p.Ser62Pro	missense	0.370064568	0.799058312	NA	NA	TRUE	FALSE
S62E	p.Ser62Glu	missense	NA	NA	NA	NA	NA	NA
S62M	p.Ser62Met	missense	NA	NA	NA	NA	NA	NA
S62W	p.Ser62Trp	missense	0.7535395	0.10950285	-0.227926805	indeterminate	FALSE	FALSE
S62H	p.Ser62His	missense	NA	NA	NA	NA	NA	NA
S62Q	p.Ser62Gln	missense	NA	NA	NA	NA	NA	NA
S62*	p.Ser62*	nonsense	NA	NA	NA	NA	NA	NA
L63S	p.Leu63Ser	missense	0.750560405	0.112349925	-0.223532136	indeterminate	FALSE	FALSE
L63A	p.Leu63Ala	missense	NA	NA	NA	NA	NA	NA
L63V	p.Leu63Val	missense	0.761526599	0.223004364	-0.239396085	indeterminate	FALSE	FALSE
L63R	p.Leu63Arg	missense	NA	NA	NA	NA	NA	NA
L63D	p.Leu63Asp	missense	NA	NA	NA	NA	NA	NA
L63F	p.Leu63Phe	missense	1.397478162	1.625993062	NA	NA	TRUE	FALSE
L63T	p.Leu63Thr	missense	NA	NA	NA	NA	NA	NA
L63I	p.Leu63Ile	missense	NA	NA	NA	NA	NA	NA
L63L	p.Leu63=	synonymous	0.602113822	1.282699426	NA	NA	TRUE	FALSE
L63K	p.Leu63Lys	missense	NA	NA	NA	NA	NA	NA
L63G	p.Leu63Gly	missense	0.188249573	0.673516131	NA	NA	TRUE	FALSE
L63Y	p.Leu63Tyr	missense	NA	NA	NA	NA	NA	NA
L63N	p.Leu63Asn	missense	NA	NA	NA	NA	NA	NA
L63C	p.Leu63Cys	missense	0.847323192	1.040674329	NA	NA	TRUE	FALSE
L63P	p.Leu63Pro	missense	NA	NA	NA	NA	NA	NA
L63E	p.Leu63Glu	missense	NA	NA	NA	NA	NA	NA
L63M	p.Leu63Met	missense	NA	NA	NA	NA	NA	NA
L63W	p.Leu63Trp	missense	NA	NA	NA	NA	NA	NA
L63H	p.Leu63His	missense	NA	NA	NA	NA	NA	NA
L63Q	p.Leu63Gln	missense	NA	NA	NA	NA	NA	NA
L63*	p.Leu63*	nonsense	NA	NA	NA	NA	NA	NA
E64S	p.Glu64Ser	missense	1.25089312	0.64775604	-0.561486778	benign supporting	FALSE	FALSE
E64A	p.Glu64Ala	missense	NA	NA	NA	NA	NA	NA
E64V	p.Glu64Val	missense	NA	NA	NA	NA	NA	NA
E64R	p.Glu64Arg	missense	0.324423779	0.408409361	NA	NA	TRUE	FALSE
E64D	p.Glu64Asp	missense	0.13420296	1.180579858	NA	NA	TRUE	FALSE
E64F	p.Glu64Phe	missense	-0.130602212	0.523740992	0.591380417	pathogenic supporting	FALSE	FALSE
E64T	p.Glu64Thr	missense	NA	NA	NA	NA	NA	NA
E64I	p.Glu64Ile	missense	0.329500685	1.026289807	NA	NA	TRUE	FALSE
E64L	p.Glu64Leu	missense	-0.645698991	0.315955719	4.777589827	pathogenic very strong	FALSE	FALSE
E64K	p.Glu64Lys	missense	-0.369225329	1.154336263	NA	NA	TRUE	FALSE
E64G	p.Glu64Gly	missense	NA	NA	NA	NA	NA	NA
E64Y	p.Glu64Tyr	missense	NA	NA	NA	NA	NA	NA
E64N	p.Glu64Asn	missense	0.144220071	0.709544209	NA	NA	TRUE	FALSE
E64C	p.Glu64Cys	missense	-0.141770312	0.853532651	NA	NA	TRUE	FALSE
E64P	p.Glu64Pro	missense	NA	NA	NA	NA	NA	NA
E64E	p.Glu64=	synonymous	1.313831532	0.287882758	NA	NA	FALSE	FALSE
E64M	p.Glu64Met	missense	-1.37626602	0.61121406	4.044109628	pathogenic very strong	FALSE	FALSE
E64W	p.Glu64Trp	missense	NA	NA	NA	NA	NA	NA
E64H	p.Glu64His	missense	NA	NA	NA	NA	NA	NA
E64Q	p.Glu64Gln	missense	NA	NA	NA	NA	NA	NA
E64*	p.Glu64*	nonsense	NA	NA	NA	NA	NA	NA
T65S	p.Thr65Ser	missense	0.263744778	0.217548294	0.545342772	pathogenic supporting	FALSE	FALSE
T65A	p.Thr65Ala	missense	0.878864244	0.749219137	NA	NA	TRUE	FALSE
T65V	p.Thr65Val	missense	0.625992991	0.222808424	NA	NA	TRUE	FALSE
T65R	p.Thr65Arg	missense	-0.059582165	0.339340304	0.557927593	pathogenic supporting	FALSE	FALSE
T65D	p.Thr65Asp	missense	1.664454531	0.247174667	NA	NA	FALSE	TRUE
T65F	p.Thr65Phe	missense	0.889535353	0.326594104	-0.414173262	benign supporting	FALSE	FALSE
T65T	p.Thr65=	synonymous	0.14540193	1.104133935	NA	NA	TRUE	FALSE
T65I	p.Thr65Ile	missense	0.320010169	0.419274886	NA	NA	TRUE	FALSE
T65L	p.Thr65Leu	missense	0.207874436	0.370677121	NA	NA	TRUE	FALSE
T65K	p.Thr65Lys	missense	-0.320793674	0.457048483	0.931652314	pathogenic moderate	FALSE	FALSE
T65G	p.Thr65Gly	missense	0.270118955	0.311918342	NA	NA	TRUE	FALSE
T65Y	p.Thr65Tyr	missense	0.156562993	0.18866612	0.571783048	pathogenic supporting	FALSE	FALSE
T65N	p.Thr65Asn	missense	1.26376615	0.501432997	-0.558703424	benign supporting	FALSE	FALSE
T65C	p.Thr65Cys	missense	NA	NA	NA	NA	NA	NA
T65P	p.Thr65Pro	missense	0.269688913	0.305815912	NA	NA	TRUE	FALSE
T65E	p.Thr65Glu	missense	1.098801571	0.12843218	-0.557898431	benign supporting	FALSE	FALSE
T65M	p.Thr65Met	missense	NA	NA	NA	NA	NA	NA
T65W	p.Thr65Trp	missense	-0.308114048	0.384780335	0.88270271	pathogenic moderate	FALSE	FALSE
T65H	p.Thr65His	missense	NA	NA	NA	NA	NA	NA
T65Q	p.Thr65Gln	missense	NA	NA	NA	NA	NA	NA
T65*	p.Thr65*	nonsense	NA	NA	NA	NA	NA	NA
V66S	p.Val66Ser	missense	0.742343354	0.229120281	-0.211062694	indeterminate	FALSE	FALSE
V66A	p.Val66Ala	missense	1.284856866	0.142711115	-0.550952418	benign supporting	FALSE	FALSE
V66V	p.Val66=	synonymous	1.026581902	0.488447192	NA	NA	FALSE	FALSE
V66R	p.Val66Arg	missense	0.264592918	0.603997151	NA	NA	TRUE	FALSE
V66D	p.Val66Asp	missense	1.194495953	1.072845128	NA	NA	TRUE	FALSE
V66F	p.Val66Phe	missense	2.69080052	0.129774189	NA	NA	FALSE	TRUE
V66T	p.Val66Thr	missense	1.128680079	0.185799886	-0.562620614	benign supporting	FALSE	FALSE
V66I	p.Val66Ile	missense	1.663833055	0.580970887	NA	NA	FALSE	TRUE
V66L	p.Val66Leu	missense	0.292260304	0.519335981	NA	NA	TRUE	FALSE
V66K	p.Val66Lys	missense	0.284946143	0.589147749	NA	NA	TRUE	FALSE
V66G	p.Val66Gly	missense	0.92581667	0.31564816	-0.451806475	benign supporting	FALSE	FALSE
V66Y	p.Val66Tyr	missense	1.3714831	0.77299121	-0.502893339	benign supporting	FALSE	FALSE
V66N	p.Val66Asn	missense	0.379811329	0.220730137	NA	NA	TRUE	FALSE
V66C	p.Val66Cys	missense	0.847518738	0.260447445	-0.362162744	benign supporting	FALSE	FALSE
V66P	p.Val66Pro	missense	NA	NA	NA	NA	NA	NA
V66E	p.Val66Glu	missense	NA	NA	NA	NA	NA	NA
V66M	p.Val66Met	missense	1.539525995	0.116588312	NA	NA	FALSE	TRUE
V66W	p.Val66Trp	missense	1.07357654	0.437312354	-0.550000812	benign supporting	FALSE	FALSE
V66H	p.Val66His	missense	NA	NA	NA	NA	NA	NA
V66Q	p.Val66Gln	missense	NA	NA	NA	NA	NA	NA
V66*	p.Val66*	nonsense	NA	NA	NA	NA	NA	NA
S67S	p.Ser67=	synonymous	1.020758165	0.195569776	NA	NA	FALSE	FALSE
S67A	p.Ser67Ala	missense	0.890642206	0.99000844	NA	NA	TRUE	FALSE
S67V	p.Ser67Val	missense	0.851822448	0.703795168	NA	NA	TRUE	FALSE
S67R	p.Ser67Arg	missense	-0.618568293	0.404734975	4.792804602	pathogenic very strong	FALSE	FALSE
S67D	p.Ser67Asp	missense	1.028427165	0.348594496	-0.52651055	benign supporting	FALSE	FALSE
S67F	p.Ser67Phe	missense	0.458402348	1.252743852	NA	NA	TRUE	FALSE
S67T	p.Ser67Thr	missense	0.243279221	0.205085444	0.561691132	pathogenic supporting	FALSE	FALSE
S67I	p.Ser67Ile	missense	1.536556271	0.214461054	NA	NA	FALSE	TRUE
S67L	p.Ser67Leu	missense	0.399824773	0.666927303	NA	NA	TRUE	FALSE
S67K	p.Ser67Lys	missense	0.872002965	1.120990102	NA	NA	TRUE	FALSE
S67G	p.Ser67Gly	missense	0.413368323	0.594712295	NA	NA	TRUE	FALSE
S67Y	p.Ser67Tyr	missense	-0.446860955	0.230879573	1.296078432	pathogenic strong	FALSE	FALSE
S67N	p.Ser67Asn	missense	-0.07533054	0.552658074	0.563201995	pathogenic supporting	FALSE	FALSE
S67C	p.Ser67Cys	missense	0.904310963	0.229147152	-0.431102401	benign supporting	FALSE	FALSE
S67P	p.Ser67Pro	missense	NA	NA	NA	NA	NA	NA
S67E	p.Ser67Glu	missense	0.535299414	0.218428682	NA	NA	TRUE	FALSE
S67M	p.Ser67Met	missense	NA	NA	NA	NA	NA	NA
S67W	p.Ser67Trp	missense	-0.517025298	0.596054509	4.838502674	pathogenic very strong	FALSE	FALSE
S67H	p.Ser67His	missense	NA	NA	NA	NA	NA	NA
S67Q	p.Ser67Gln	missense	NA	NA	NA	NA	NA	NA
S67*	p.Ser67*	nonsense	NA	NA	NA	NA	NA	NA
T68S	p.Thr68Ser	missense	0.416636937	0.409894219	NA	NA	TRUE	FALSE
T68A	p.Thr68Ala	missense	-0.653855768	0.407970241	4.772730114	pathogenic very strong	FALSE	FALSE
T68V	p.Thr68Val	missense	-0.795974139	0.448791398	4.66108498	pathogenic very strong	FALSE	FALSE
T68R	p.Thr68Arg	missense	-0.007479164	0.563483842	NA	NA	TRUE	FALSE
T68D	p.Thr68Asp	missense	NA	NA	NA	NA	NA	NA
T68F	p.Thr68Phe	missense	0.218162876	0.323801707	NA	NA	TRUE	FALSE
T68T	p.Thr68=	synonymous	1.577804712	0.801246951	NA	NA	FALSE	TRUE
T68I	p.Thr68Ile	missense	1.140501364	0.320405614	-0.563615141	benign supporting	FALSE	FALSE
T68L	p.Thr68Leu	missense	-0.265806496	0.555523855	0.766670458	pathogenic moderate	FALSE	FALSE
T68K	p.Thr68Lys	missense	NA	NA	NA	NA	NA	NA
T68G	p.Thr68Gly	missense	NA	NA	NA	NA	NA	NA
T68Y	p.Thr68Tyr	missense	NA	NA	NA	NA	NA	NA
T68N	p.Thr68Asn	missense	NA	NA	NA	NA	NA	NA
T68C	p.Thr68Cys	missense	0.099836613	0.243162584	0.550448579	pathogenic supporting	FALSE	FALSE
T68P	p.Thr68Pro	missense	NA	NA	NA	NA	NA	NA
T68E	p.Thr68Glu	missense	0.845678574	0.362689476	NA	NA	TRUE	FALSE
T68M	p.Thr68Met	missense	-0.006448204	0.657516682	NA	NA	TRUE	FALSE
T68W	p.Thr68Trp	missense	1.33998706	0.952325866	NA	NA	TRUE	FALSE
T68H	p.Thr68His	missense	NA	NA	NA	NA	NA	NA
T68Q	p.Thr68Gln	missense	NA	NA	NA	NA	NA	NA
T68*	p.Thr68*	nonsense	NA	NA	NA	NA	NA	NA
Q69S	p.Gln69Ser	missense	0.430346863	0.176986549	NA	NA	TRUE	FALSE
Q69A	p.Gln69Ala	missense	-0.758171212	0.681314625	4.696629451	pathogenic very strong	FALSE	FALSE
Q69V	p.Gln69Val	missense	0.765625094	0.684239504	NA	NA	TRUE	FALSE
Q69R	p.Gln69Arg	missense	-0.466257034	0.771699819	1.428043672	pathogenic strong	FALSE	FALSE
Q69D	p.Gln69Asp	missense	NA	NA	NA	NA	NA	NA
Q69F	p.Gln69Phe	missense	-1.037407907	0.482237338	4.439302672	pathogenic very strong	FALSE	FALSE
Q69T	p.Gln69Thr	missense	-0.088466173	0.383869586	0.568324673	pathogenic supporting	FALSE	FALSE
Q69I	p.Gln69Ile	missense	0.119871511	0.997981496	NA	NA	TRUE	FALSE
Q69L	p.Gln69Leu	missense	0.401791329	0.469199013	NA	NA	TRUE	FALSE
Q69K	p.Gln69Lys	missense	NA	NA	NA	NA	NA	NA
Q69G	p.Gln69Gly	missense	-0.117499389	0.684823215	NA	NA	TRUE	FALSE
Q69Y	p.Gln69Tyr	missense	0.637913087	0.712077348	NA	NA	TRUE	FALSE
Q69N	p.Gln69Asn	missense	NA	NA	NA	NA	NA	NA
Q69C	p.Gln69Cys	missense	-0.411431794	0.607757294	1.139817476	pathogenic moderate	FALSE	FALSE
Q69P	p.Gln69Pro	missense	0.299264227	0.412565817	NA	NA	TRUE	FALSE
Q69E	p.Gln69Glu	missense	NA	NA	NA	NA	NA	NA
Q69M	p.Gln69Met	missense	0.78154918	0.216966786	-0.268723901	indeterminate	FALSE	FALSE
Q69W	p.Gln69Trp	missense	0.483449103	0.114882324	NA	NA	TRUE	FALSE
Q69H	p.Gln69His	missense	NA	NA	NA	NA	NA	NA
Q69Q	p.Gln69=	synonymous	1.109368005	0.265785204	NA	NA	FALSE	FALSE
Q69*	p.Gln69*	nonsense	0.406920209	0.615194925	NA	NA	TRUE	FALSE
E70S	p.Glu70Ser	missense	0.841095759	0.405531801	NA	NA	TRUE	FALSE
E70A	p.Glu70Ala	missense	0.224157624	0.721357428	NA	NA	TRUE	FALSE
E70V	p.Glu70Val	missense	-0.127266401	0.378346459	0.588949789	pathogenic supporting	FALSE	FALSE
E70R	p.Glu70Arg	missense	0.210638419	0.444044877	NA	NA	TRUE	FALSE
E70D	p.Glu70Asp	missense	0.942113892	1.694076949	NA	NA	TRUE	FALSE
E70F	p.Glu70Phe	missense	0.536204821	0.143978152	NA	NA	TRUE	FALSE
E70T	p.Glu70Thr	missense	NA	NA	NA	NA	NA	NA
E70I	p.Glu70Ile	missense	NA	NA	NA	NA	NA	NA
E70L	p.Glu70Leu	missense	0.34966864	0.627931844	NA	NA	TRUE	FALSE
E70K	p.Glu70Lys	missense	0.752663675	0.701843162	NA	NA	TRUE	FALSE
E70G	p.Glu70Gly	missense	0.045423806	0.285747701	0.543424827	pathogenic supporting	FALSE	FALSE
E70Y	p.Glu70Tyr	missense	1.479813932	0.587124429	NA	NA	FALSE	TRUE
E70N	p.Glu70Asn	missense	NA	NA	NA	NA	NA	NA
E70C	p.Glu70Cys	missense	0.788178867	0.105277133	-0.278042703	indeterminate	FALSE	FALSE
E70P	p.Glu70Pro	missense	1.393969856	1.260129832	NA	NA	TRUE	FALSE
E70E	p.Glu70=	synonymous	0.780787411	1.73473082	NA	NA	TRUE	FALSE
E70M	p.Glu70Met	missense	0.499491481	0.554522032	NA	NA	TRUE	FALSE
E70W	p.Glu70Trp	missense	0.475150328	0.819999397	NA	NA	TRUE	FALSE
E70H	p.Glu70His	missense	NA	NA	NA	NA	NA	NA
E70Q	p.Glu70Gln	missense	0.254032851	0.815648116	NA	NA	TRUE	FALSE
E70*	p.Glu70*	nonsense	-1.024880346	0.539568338	NA	NA	FALSE	FALSE
L71S	p.Leu71Ser	missense	0.356430549	0.749655978	NA	NA	TRUE	FALSE
L71A	p.Leu71Ala	missense	NA	NA	NA	NA	NA	NA
L71V	p.Leu71Val	missense	NA	NA	NA	NA	NA	NA
L71R	p.Leu71Arg	missense	0.133562233	0.172727618	0.561894725	pathogenic supporting	FALSE	FALSE
L71D	p.Leu71Asp	missense	NA	NA	NA	NA	NA	NA
L71F	p.Leu71Phe	missense	1.272504264	0.225982792	-0.556394468	benign supporting	FALSE	FALSE
L71T	p.Leu71Thr	missense	1.97129458	0.178061528	NA	NA	FALSE	TRUE
L71I	p.Leu71Ile	missense	1.856283183	1.076172103	NA	NA	FALSE	TRUE
L71L	p.Leu71=	synonymous	0.476397607	0.775054686	NA	NA	TRUE	FALSE
L71K	p.Leu71Lys	missense	NA	NA	NA	NA	NA	NA
L71G	p.Leu71Gly	missense	-0.148890084	0.602185243	0.605830697	pathogenic supporting	FALSE	FALSE
L71Y	p.Leu71Tyr	missense	NA	NA	NA	NA	NA	NA
L71N	p.Leu71Asn	missense	NA	NA	NA	NA	NA	NA
L71C	p.Leu71Cys	missense	NA	NA	NA	NA	NA	NA
L71P	p.Leu71Pro	missense	1.413869157	0.906685817	-0.470216855	benign supporting	FALSE	FALSE
L71E	p.Leu71Glu	missense	NA	NA	NA	NA	NA	NA
L71M	p.Leu71Met	missense	0.994858136	0.423102757	-0.504776732	benign supporting	FALSE	FALSE
L71W	p.Leu71Trp	missense	2.626665787	0.076709887	NA	NA	FALSE	TRUE
L71H	p.Leu71His	missense	1.71337652	1.075142835	NA	NA	FALSE	TRUE
L71Q	p.Leu71Gln	missense	0.007011141	0.529107427	NA	NA	TRUE	FALSE
L71*	p.Leu71*	nonsense	NA	NA	NA	NA	NA	NA
Y72S	p.Tyr72Ser	missense	0.818803035	0.461472293	NA	NA	TRUE	FALSE
Y72A	p.Tyr72Ala	missense	NA	NA	NA	NA	NA	NA
Y72V	p.Tyr72Val	missense	0.653792789	0.129474597	-0.069687521	indeterminate	FALSE	FALSE
Y72R	p.Tyr72Arg	missense	1.199744945	0.706219683	NA	NA	TRUE	FALSE
Y72D	p.Tyr72Asp	missense	1.611119333	0.101987248	NA	NA	FALSE	TRUE
Y72F	p.Tyr72Phe	missense	1.172260566	0.156274615	-0.56700962	benign supporting	FALSE	FALSE
Y72T	p.Tyr72Thr	missense	1.063526653	1.054142388	NA	NA	TRUE	FALSE
Y72I	p.Tyr72Ile	missense	0.962742942	1.038208107	NA	NA	TRUE	FALSE
Y72L	p.Tyr72Leu	missense	1.494989924	0.108790315	NA	NA	FALSE	TRUE
Y72K	p.Tyr72Lys	missense	1.182690789	1.180979307	NA	NA	TRUE	FALSE
Y72G	p.Tyr72Gly	missense	1.641605298	0.441890335	NA	NA	FALSE	TRUE
Y72Y	p.Tyr72=	synonymous	NA	NA	NA	NA	NA	NA
Y72N	p.Tyr72Asn	missense	1.868985325	0.071721751	NA	NA	FALSE	TRUE
Y72C	p.Tyr72Cys	missense	1.668240032	0.165707646	NA	NA	FALSE	TRUE
Y72P	p.Tyr72Pro	missense	NA	NA	NA	NA	NA	NA
Y72E	p.Tyr72Glu	missense	0.717170769	0.167604103	-0.171609488	indeterminate	FALSE	FALSE
Y72M	p.Tyr72Met	missense	NA	NA	NA	NA	NA	NA
Y72W	p.Tyr72Trp	missense	1.844545378	0.065475548	NA	NA	FALSE	TRUE
Y72H	p.Tyr72His	missense	0.963704335	0.318262033	-0.481786121	benign supporting	FALSE	FALSE
Y72Q	p.Tyr72Gln	missense	NA	NA	NA	NA	NA	NA
Y72*	p.Tyr72*	nonsense	-0.569036997	0.689546589	NA	NA	FALSE	FALSE
S73S	p.Ser73=	synonymous	1.092890698	0.351398564	NA	NA	FALSE	FALSE
S73A	p.Ser73Ala	missense	0.448737267	0.62472897	NA	NA	TRUE	FALSE
S73V	p.Ser73Val	missense	1.265635914	0.802032276	NA	NA	TRUE	FALSE
S73R	p.Ser73Arg	missense	0.418889966	0.512529932	NA	NA	TRUE	FALSE
S73D	p.Ser73Asp	missense	1.323986232	0.135026324	-0.531973625	benign supporting	FALSE	FALSE
S73F	p.Ser73Phe	missense	1.365200878	0.097655261	-0.507097727	benign supporting	FALSE	FALSE
S73T	p.Ser73Thr	missense	NA	NA	NA	NA	NA	NA
S73I	p.Ser73Ile	missense	0.117646029	0.463322238	NA	NA	TRUE	FALSE
S73L	p.Ser73Leu	missense	3.010750043	0.077959063	NA	NA	FALSE	TRUE
S73K	p.Ser73Lys	missense	NA	NA	NA	NA	NA	NA
S73G	p.Ser73Gly	missense	NA	NA	NA	NA	NA	NA
S73Y	p.Ser73Tyr	missense	1.505173284	0.131732804	NA	NA	FALSE	TRUE
S73N	p.Ser73Asn	missense	1.419391135	0.526578208	-0.464901579	benign supporting	FALSE	FALSE
S73C	p.Ser73Cys	missense	1.013836528	0.333008141	-0.517538107	benign supporting	FALSE	FALSE
S73P	p.Ser73Pro	missense	1.680025914	0.236633024	NA	NA	FALSE	TRUE
S73E	p.Ser73Glu	missense	NA	NA	NA	NA	NA	NA
S73M	p.Ser73Met	missense	NA	NA	NA	NA	NA	NA
S73W	p.Ser73Trp	missense	NA	NA	NA	NA	NA	NA
S73H	p.Ser73His	missense	NA	NA	NA	NA	NA	NA
S73Q	p.Ser73Gln	missense	NA	NA	NA	NA	NA	NA
S73*	p.Ser73*	nonsense	-0.108619137	0.281852044	NA	NA	FALSE	FALSE
I74S	p.Ile74Ser	missense	1.28561574	0.47551706	-0.550636715	benign supporting	FALSE	FALSE
I74A	p.Ile74Ala	missense	1.015174972	0.111853339	-0.518390834	benign supporting	FALSE	FALSE
I74V	p.Ile74Val	missense	0.741685195	0.62111179	NA	NA	TRUE	FALSE
I74R	p.Ile74Arg	missense	1.477113498	0.546054507	NA	NA	FALSE	TRUE
I74D	p.Ile74Asp	missense	1.298646475	0.417129242	-0.544766269	benign supporting	FALSE	FALSE
I74F	p.Ile74Phe	missense	1.7360612	0.124981877	NA	NA	FALSE	TRUE
I74T	p.Ile74Thr	missense	1.654926519	0.318603581	NA	NA	FALSE	TRUE
I74I	p.Ile74=	synonymous	NA	NA	NA	NA	NA	NA
I74L	p.Ile74Leu	missense	1.694190416	0.089317494	NA	NA	FALSE	TRUE
I74K	p.Ile74Lys	missense	1.429385151	0.114073026	-0.4545451	benign supporting	FALSE	FALSE
I74G	p.Ile74Gly	missense	1.512983528	0.235440256	NA	NA	FALSE	TRUE
I74Y	p.Ile74Tyr	missense	1.736784187	0.05897812	NA	NA	FALSE	TRUE
I74N	p.Ile74Asn	missense	NA	NA	NA	NA	NA	NA
I74C	p.Ile74Cys	missense	1.366643162	0.258293762	-0.506030776	benign supporting	FALSE	FALSE
I74P	p.Ile74Pro	missense	NA	NA	NA	NA	NA	NA
I74E	p.Ile74Glu	missense	NA	NA	NA	NA	NA	NA
I74M	p.Ile74Met	missense	1.714915764	0.069494304	NA	NA	FALSE	TRUE
I74W	p.Ile74Trp	missense	0.572129546	0.723907289	NA	NA	TRUE	FALSE
I74H	p.Ile74His	missense	1.248929753	0.096458465	-0.561849099	benign supporting	FALSE	FALSE
I74Q	p.Ile74Gln	missense	1.186311309	0.93398967	NA	NA	TRUE	FALSE
I74*	p.Ile74*	nonsense	0.151972855	0.548820497	NA	NA	TRUE	FALSE
P75S	p.Pro75Ser	missense	1.548553475	0.148666494	NA	NA	FALSE	TRUE
P75A	p.Pro75Ala	missense	NA	NA	NA	NA	NA	NA
P75V	p.Pro75Val	missense	1.370868082	0.185597257	-0.503275122	benign supporting	FALSE	FALSE
P75R	p.Pro75Arg	missense	0.980567274	0.132766875	-0.494303263	benign supporting	FALSE	FALSE
P75D	p.Pro75Asp	missense	1.487550954	0.073756896	NA	NA	FALSE	TRUE
P75F	p.Pro75Phe	missense	1.466188305	0.661472241	NA	NA	FALSE	TRUE
P75T	p.Pro75Thr	missense	1.39321418	0.131616259	-0.487803022	benign supporting	FALSE	FALSE
P75I	p.Pro75Ile	missense	1.632810916	0.144911547	NA	NA	FALSE	TRUE
P75L	p.Pro75Leu	missense	1.289009904	0.123099425	-0.549190054	benign supporting	FALSE	FALSE
P75K	p.Pro75Lys	missense	0.094278062	0.395309782	0.548893391	pathogenic supporting	FALSE	FALSE
P75G	p.Pro75Gly	missense	1.739354408	0.419248957	NA	NA	FALSE	TRUE
P75Y	p.Pro75Tyr	missense	1.41665875	0.745804936	-0.467566416	benign supporting	FALSE	FALSE
P75N	p.Pro75Asn	missense	0.336720998	0.21674866	NA	NA	TRUE	FALSE
P75C	p.Pro75Cys	missense	1.313997372	0.119594918	-0.536697657	benign supporting	FALSE	FALSE
P75P	p.Pro75=	synonymous	1.24818041	0.736229057	NA	NA	FALSE	FALSE
P75E	p.Pro75Glu	missense	0.946012221	0.256640299	-0.468516436	benign supporting	FALSE	FALSE
P75M	p.Pro75Met	missense	0.687051221	0.205445257	NA	NA	TRUE	FALSE
P75W	p.Pro75Trp	missense	0.946413104	0.241491442	-0.468830799	benign supporting	FALSE	FALSE
P75H	p.Pro75His	missense	2.058251169	0.061358679	NA	NA	FALSE	TRUE
P75Q	p.Pro75Gln	missense	0.951419243	0.108514059	-0.472702033	benign supporting	FALSE	FALSE
P75*	p.Pro75*	nonsense	-0.490163165	0.163186009	NA	NA	FALSE	FALSE
E76S	p.Glu76Ser	missense	1.751630835	0.385663643	NA	NA	FALSE	TRUE
E76A	p.Glu76Ala	missense	1.466369199	0.160121366	NA	NA	FALSE	TRUE
E76V	p.Glu76Val	missense	1.046715987	0.627793152	NA	NA	TRUE	FALSE
E76R	p.Glu76Arg	missense	0.996061572	0.425310894	-0.505624013	benign supporting	FALSE	FALSE
E76D	p.Glu76Asp	missense	1.496239139	0.354897633	NA	NA	FALSE	TRUE
E76F	p.Glu76Phe	missense	1.548447478	0.076975356	NA	NA	FALSE	TRUE
E76T	p.Glu76Thr	missense	1.311103283	0.185616305	-0.538319192	benign supporting	FALSE	FALSE
E76I	p.Glu76Ile	missense	0.574278105	0.232805117	NA	NA	TRUE	FALSE
E76L	p.Glu76Leu	missense	1.439879837	0.19355732	-0.444276371	benign supporting	FALSE	FALSE
E76K	p.Glu76Lys	missense	1.510020878	0.11856067	NA	NA	FALSE	TRUE
E76G	p.Glu76Gly	missense	1.284568094	0.414976248	-0.551071814	benign supporting	FALSE	FALSE
E76Y	p.Glu76Tyr	missense	1.246926673	0.479934397	-0.562202239	benign supporting	FALSE	FALSE
E76N	p.Glu76Asn	missense	NA	NA	NA	NA	NA	NA
E76C	p.Glu76Cys	missense	0.78232177	0.248362579	-0.269824719	indeterminate	FALSE	FALSE
E76P	p.Glu76Pro	missense	0.46890476	0.888567688	NA	NA	TRUE	FALSE
E76E	p.Glu76=	synonymous	0.398383657	0.655432749	NA	NA	TRUE	FALSE
E76M	p.Glu76Met	missense	NA	NA	NA	NA	NA	NA
E76W	p.Glu76Trp	missense	2.045812464	0.070269495	NA	NA	FALSE	TRUE
E76H	p.Glu76His	missense	0.65779332	0.200087156	NA	NA	TRUE	FALSE
E76Q	p.Glu76Gln	missense	2.533224127	0.741515646	NA	NA	FALSE	TRUE
E76*	p.Glu76*	nonsense	NA	NA	NA	NA	NA	NA
D77S	p.Asp77Ser	missense	0.768719879	0.236672662	-0.249838249	indeterminate	FALSE	FALSE
D77A	p.Asp77Ala	missense	0.956481609	0.236242915	-0.476515853	benign supporting	FALSE	FALSE
D77V	p.Asp77Val	missense	0.609945122	0.79042778	NA	NA	TRUE	FALSE
D77R	p.Asp77Arg	missense	0.391838755	0.889903501	NA	NA	TRUE	FALSE
D77D	p.Asp77=	synonymous	0.298094821	0.498258277	NA	NA	TRUE	FALSE
D77F	p.Asp77Phe	missense	1.103531411	0.093262421	-0.558852726	benign supporting	FALSE	FALSE
D77T	p.Asp77Thr	missense	0.430691436	0.767040036	NA	NA	TRUE	FALSE
D77I	p.Asp77Ile	missense	NA	NA	NA	NA	NA	NA
D77L	p.Asp77Leu	missense	0.856877956	0.247743836	-0.374065727	benign supporting	FALSE	FALSE
D77K	p.Asp77Lys	missense	NA	NA	NA	NA	NA	NA
D77G	p.Asp77Gly	missense	0.60192187	0.135443605	NA	NA	TRUE	FALSE
D77Y	p.Asp77Tyr	missense	1.142949458	0.279424906	-0.563757315	benign supporting	FALSE	FALSE
D77N	p.Asp77Asn	missense	1.725808331	0.118296908	NA	NA	FALSE	TRUE
D77C	p.Asp77Cys	missense	0.091427279	0.60495126	NA	NA	TRUE	FALSE
D77P	p.Asp77Pro	missense	0.94583886	0.598174006	NA	NA	TRUE	FALSE
D77E	p.Asp77Glu	missense	0.573847129	0.109620671	NA	NA	TRUE	FALSE
D77M	p.Asp77Met	missense	1.005145161	0.885998865	NA	NA	TRUE	FALSE
D77W	p.Asp77Trp	missense	0.72609027	0.148906698	-0.185302309	indeterminate	FALSE	FALSE
D77H	p.Asp77His	missense	0.852926615	0.609237348	NA	NA	TRUE	FALSE
D77Q	p.Asp77Gln	missense	0.509832575	0.199391133	NA	NA	TRUE	FALSE
D77*	p.Asp77*	nonsense	0.968429836	0.695853743	NA	NA	TRUE	FALSE
Q78S	p.Gln78Ser	missense	0.508867298	1.027240798	NA	NA	TRUE	FALSE
Q78A	p.Gln78Ala	missense	1.076915513	0.14814633	-0.551493245	benign supporting	FALSE	FALSE
Q78V	p.Gln78Val	missense	0.536086964	0.200799185	NA	NA	TRUE	FALSE
Q78R	p.Gln78Arg	missense	1.157665965	0.524221977	-0.565737606	benign supporting	FALSE	FALSE
Q78D	p.Gln78Asp	missense	1.416241141	0.109600571	-0.467967661	benign supporting	FALSE	FALSE
Q78F	p.Gln78Phe	missense	1.401841129	0.083634834	-0.480875535	benign supporting	FALSE	FALSE
Q78T	p.Gln78Thr	missense	0.095642867	0.506893977	NA	NA	TRUE	FALSE
Q78I	p.Gln78Ile	missense	NA	NA	NA	NA	NA	NA
Q78L	p.Gln78Leu	missense	0.684634075	0.633494234	NA	NA	TRUE	FALSE
Q78K	p.Gln78Lys	missense	1.146639573	0.261456745	-0.564294778	benign supporting	FALSE	FALSE
Q78G	p.Gln78Gly	missense	1.261698679	0.590784688	-0.559199156	benign supporting	FALSE	FALSE
Q78Y	p.Gln78Tyr	missense	1.325656346	0.108448961	-0.531157216	benign supporting	FALSE	FALSE
Q78N	p.Gln78Asn	missense	1.456990577	0.107746258	NA	NA	FALSE	FALSE
Q78C	p.Gln78Cys	missense	1.375287137	0.16937504	-0.50047901	benign supporting	FALSE	FALSE
Q78P	p.Gln78Pro	missense	0.633554709	0.337055085	NA	NA	TRUE	FALSE
Q78E	p.Gln78Glu	missense	1.155287372	1.04419588	NA	NA	TRUE	FALSE
Q78M	p.Gln78Met	missense	NA	NA	NA	NA	NA	NA
Q78W	p.Gln78Trp	missense	1.498043119	0.069148543	NA	NA	FALSE	TRUE
Q78H	p.Gln78His	missense	1.051312349	0.113061544	-0.539199953	benign supporting	FALSE	FALSE
Q78Q	p.Gln78=	synonymous	1.09725259	0.198760709	NA	NA	FALSE	FALSE
Q78*	p.Gln78*	nonsense	0.430407859	0.703412239	NA	NA	TRUE	FALSE
E79S	p.Glu79Ser	missense	1.599173889	0.661088238	NA	NA	FALSE	TRUE
E79A	p.Glu79Ala	missense	1.244884991	0.118431349	-0.562545181	benign supporting	FALSE	FALSE
E79V	p.Glu79Val	missense	1.161609054	0.259290097	-0.566153756	benign supporting	FALSE	FALSE
E79R	p.Glu79Arg	missense	1.430547752	1.032367445	NA	NA	TRUE	FALSE
E79D	p.Glu79Asp	missense	1.832866787	0.125861917	NA	NA	FALSE	TRUE
E79F	p.Glu79Phe	missense	1.574257409	0.169974372	NA	NA	FALSE	TRUE
E79T	p.Glu79Thr	missense	1.542201986	0.078516612	NA	NA	FALSE	TRUE
E79I	p.Glu79Ile	missense	NA	NA	NA	NA	NA	NA
E79L	p.Glu79Leu	missense	0.955681624	0.373624591	-0.475919825	benign supporting	FALSE	FALSE
E79K	p.Glu79Lys	missense	0.554752372	0.510763905	NA	NA	TRUE	FALSE
E79G	p.Glu79Gly	missense	0.555961206	0.502719546	NA	NA	TRUE	FALSE
E79Y	p.Glu79Tyr	missense	1.310278559	0.176057856	-0.538772531	benign supporting	FALSE	FALSE
E79N	p.Glu79Asn	missense	0.858469848	0.196682559	-0.37603769	benign supporting	FALSE	FALSE
E79C	p.Glu79Cys	missense	0.335572607	0.213133883	NA	NA	TRUE	FALSE
E79P	p.Glu79Pro	missense	1.17053671	0.15511667	-0.56689797	benign supporting	FALSE	FALSE
E79E	p.Glu79=	synonymous	1.5166618	0.159672176	NA	NA	FALSE	TRUE
E79M	p.Glu79Met	missense	0.678407899	0.971417202	NA	NA	TRUE	FALSE
E79W	p.Glu79Trp	missense	2.102705584	0.72822169	NA	NA	FALSE	TRUE
E79H	p.Glu79His	missense	1.374696554	1.268674166	NA	NA	TRUE	FALSE
E79Q	p.Glu79Gln	missense	1.642201959	0.618750101	NA	NA	FALSE	TRUE
E79*	p.Glu79*	nonsense	0.008399631	0.338149318	NA	NA	FALSE	FALSE
P80S	p.Pro80Ser	missense	1.1897918	0.096969167	-0.568972554	benign supporting	FALSE	FALSE
P80A	p.Pro80Ala	missense	1.042196006	0.072768525	-0.534342415	benign supporting	FALSE	FALSE
P80V	p.Pro80Val	missense	1.308828183	0.157887019	-0.539560474	benign supporting	FALSE	FALSE
P80R	p.Pro80Arg	missense	1.071471983	0.091881565	-0.549043229	benign supporting	FALSE	FALSE
P80D	p.Pro80Asp	missense	NA	NA	NA	NA	NA	NA
P80F	p.Pro80Phe	missense	0.99441284	0.138440074	-0.50446188	benign supporting	FALSE	FALSE
P80T	p.Pro80Thr	missense	1.164418286	0.087209984	-0.566417725	benign supporting	FALSE	FALSE
P80I	p.Pro80Ile	missense	NA	NA	NA	NA	NA	NA
P80L	p.Pro80Leu	missense	1.08427282	0.108579031	-0.554487652	benign supporting	FALSE	FALSE
P80K	p.Pro80Lys	missense	NA	NA	NA	NA	NA	NA
P80G	p.Pro80Gly	missense	1.448789694	0.107092207	-0.435083833	benign supporting	FALSE	FALSE
P80Y	p.Pro80Tyr	missense	1.23856905	0.405985545	-0.563499049	benign supporting	FALSE	FALSE
P80N	p.Pro80Asn	missense	1.909657994	0.071768579	NA	NA	FALSE	TRUE
P80C	p.Pro80Cys	missense	0.594110533	0.210212215	NA	NA	TRUE	FALSE
P80P	p.Pro80=	synonymous	1.061878187	0.448186622	NA	NA	FALSE	FALSE
P80E	p.Pro80Glu	missense	0.977244639	0.656545098	NA	NA	TRUE	FALSE
P80M	p.Pro80Met	missense	1.680768223	0.073848192	NA	NA	FALSE	TRUE
P80W	p.Pro80Trp	missense	NA	NA	NA	NA	NA	NA
P80H	p.Pro80His	missense	0.970306776	0.092172789	-0.486432538	benign supporting	FALSE	FALSE
P80Q	p.Pro80Gln	missense	1.346020331	0.055020848	-0.519957752	benign supporting	FALSE	FALSE
P80*	p.Pro80*	nonsense	-0.706543602	0.619734615	NA	NA	FALSE	FALSE
E81S	p.Glu81Ser	missense	0.833250836	0.409213496	NA	NA	TRUE	FALSE
E81A	p.Glu81Ala	missense	0.636041827	0.141443442	NA	NA	TRUE	FALSE
E81V	p.Glu81Val	missense	0.930670838	0.307885294	-0.455983382	benign supporting	FALSE	FALSE
E81R	p.Glu81Arg	missense	0.603678536	0.271450458	NA	NA	TRUE	FALSE
E81D	p.Glu81Asp	missense	0.885394543	0.759766285	NA	NA	TRUE	FALSE
E81F	p.Glu81Phe	missense	0.99725702	0.111364607	-0.506460456	benign supporting	FALSE	FALSE
E81T	p.Glu81Thr	missense	0.427171616	0.480798115	NA	NA	TRUE	FALSE
E81I	p.Glu81Ile	missense	0.672398044	0.143907588	-0.099771058	indeterminate	FALSE	FALSE
E81L	p.Glu81Leu	missense	1.125633231	0.278507158	-0.562282668	benign supporting	FALSE	FALSE
E81K	p.Glu81Lys	missense	1.407069691	0.113618183	-0.47639124	benign supporting	FALSE	FALSE
E81G	p.Glu81Gly	missense	1.132689683	0.159564347	-0.563014665	benign supporting	FALSE	FALSE
E81Y	p.Glu81Tyr	missense	-0.203758419	0.419772725	0.663113838	pathogenic moderate	FALSE	FALSE
E81N	p.Glu81Asn	missense	0.777233431	0.219846132	-0.262500277	indeterminate	FALSE	FALSE
E81C	p.Glu81Cys	missense	1.078827746	0.086323135	-0.552333192	benign supporting	FALSE	FALSE
E81P	p.Glu81Pro	missense	1.072464282	0.117831141	-0.549496361	benign supporting	FALSE	FALSE
E81E	p.Glu81=	synonymous	1.369748158	0.141744922	NA	NA	FALSE	FALSE
E81M	p.Glu81Met	missense	1.048831826	0.365836675	-0.537903682	benign supporting	FALSE	FALSE
E81W	p.Glu81Trp	missense	1.588333519	0.113967997	NA	NA	FALSE	TRUE
E81H	p.Glu81His	missense	1.846212857	0.435437094	NA	NA	FALSE	TRUE
E81Q	p.Glu81Gln	missense	1.796117009	0.143512136	NA	NA	FALSE	TRUE
E81*	p.Glu81*	nonsense	-0.619705284	1.754019253	NA	NA	TRUE	FALSE
D82S	p.Asp82Ser	missense	0.63592696	0.217587894	NA	NA	TRUE	FALSE
D82A	p.Asp82Ala	missense	1.20483508	0.088572275	-0.567740756	benign supporting	FALSE	FALSE
D82V	p.Asp82Val	missense	1.199352865	1.000868723	NA	NA	TRUE	FALSE
D82R	p.Asp82Arg	missense	0.717335804	0.376783629	NA	NA	TRUE	FALSE
D82D	p.Asp82=	synonymous	0.611454182	0.251652316	NA	NA	TRUE	FALSE
D82F	p.Asp82Phe	missense	NA	NA	NA	NA	NA	NA
D82T	p.Asp82Thr	missense	1.116809081	0.291684853	-0.561118202	benign supporting	FALSE	FALSE
D82I	p.Asp82Ile	missense	1.214340157	0.647952028	-0.566400708	benign supporting	FALSE	FALSE
D82L	p.Asp82Leu	missense	1.380092954	0.319045162	-0.497295636	benign supporting	FALSE	FALSE
D82K	p.Asp82Lys	missense	0.005099534	1.031397601	NA	NA	TRUE	FALSE
D82G	p.Asp82Gly	missense	1.038433358	0.50616159	-0.532262003	benign supporting	FALSE	FALSE
D82Y	p.Asp82Tyr	missense	0.880099323	0.274919803	-0.402764656	benign supporting	FALSE	FALSE
D82N	p.Asp82Asn	missense	1.272406522	0.629878116	-0.556422245	benign supporting	FALSE	FALSE
D82C	p.Asp82Cys	missense	1.063311543	0.46296309	-0.545205849	benign supporting	FALSE	FALSE
D82P	p.Asp82Pro	missense	0.51454057	0.831293302	NA	NA	TRUE	FALSE
D82E	p.Asp82Glu	missense	0.960892242	0.075857942	-0.47975778	benign supporting	FALSE	FALSE
D82M	p.Asp82Met	missense	NA	NA	NA	NA	NA	NA
D82W	p.Asp82Trp	missense	0.611823954	0.115462938	NA	NA	TRUE	FALSE
D82H	p.Asp82His	missense	1.616501331	1.080448269	NA	NA	FALSE	TRUE
D82Q	p.Asp82Gln	missense	0.851696201	0.759777471	NA	NA	TRUE	FALSE
D82*	p.Asp82*	nonsense	-0.878642675	0.412514051	NA	NA	FALSE	FALSE
Q83S	p.Gln83Ser	missense	0.377041722	0.366019586	NA	NA	TRUE	FALSE
Q83A	p.Gln83Ala	missense	0.789494472	0.305469552	NA	NA	TRUE	FALSE
Q83V	p.Gln83Val	missense	0.456285768	0.291030493	NA	NA	TRUE	FALSE
Q83R	p.Gln83Arg	missense	1.131090148	0.327150502	-0.5628644	benign supporting	FALSE	FALSE
Q83D	p.Gln83Asp	missense	0.191245202	0.502658809	NA	NA	TRUE	FALSE
Q83F	p.Gln83Phe	missense	-0.088839097	0.212350479	0.568480165	pathogenic supporting	FALSE	FALSE
Q83T	p.Gln83Thr	missense	1.191252365	0.824581034	NA	NA	TRUE	FALSE
Q83I	p.Gln83Ile	missense	1.244886942	0.416334176	-0.562544861	benign supporting	FALSE	FALSE
Q83L	p.Gln83Leu	missense	0.991880772	0.137870562	-0.502657719	benign supporting	FALSE	FALSE
Q83K	p.Gln83Lys	missense	0.88825713	0.388940616	NA	NA	TRUE	FALSE
Q83G	p.Gln83Gly	missense	0.722933986	0.133263605	-0.180503928	indeterminate	FALSE	FALSE
Q83Y	p.Gln83Tyr	missense	0.137525632	0.153175535	0.563474036	pathogenic supporting	FALSE	FALSE
Q83N	p.Gln83Asn	missense	0.396514658	0.58042704	NA	NA	TRUE	FALSE
Q83C	p.Gln83Cys	missense	0.762239694	0.936033423	NA	NA	TRUE	FALSE
Q83P	p.Gln83Pro	missense	1.166444491	0.099342162	-0.566591197	benign supporting	FALSE	FALSE
Q83E	p.Gln83Glu	missense	3.07209962	0.145221144	NA	NA	FALSE	TRUE
Q83M	p.Gln83Met	missense	0.520657049	0.481273055	NA	NA	TRUE	FALSE
Q83W	p.Gln83Trp	missense	1.173968579	0.179836295	-0.56710989	benign supporting	FALSE	FALSE
Q83H	p.Gln83His	missense	1.374815685	0.228865534	-0.500783222	benign supporting	FALSE	FALSE
Q83Q	p.Gln83=	synonymous	2.066443376	0.05721288	NA	NA	FALSE	TRUE
Q83*	p.Gln83*	nonsense	-0.727094214	0.879661779	NA	NA	FALSE	FALSE
E84S	p.Glu84Ser	missense	0.959094716	0.708013532	NA	NA	TRUE	FALSE
E84A	p.Glu84Ala	missense	0.301760379	0.326287844	NA	NA	TRUE	FALSE
E84V	p.Glu84Val	missense	0.76615102	0.760570908	NA	NA	TRUE	FALSE
E84R	p.Glu84Arg	missense	0.406147583	0.589877702	NA	NA	TRUE	FALSE
E84D	p.Glu84Asp	missense	1.347049528	0.157045262	-0.519327485	benign supporting	FALSE	FALSE
E84F	p.Glu84Phe	missense	1.125456411	0.202621172	-0.56226204	benign supporting	FALSE	FALSE
E84T	p.Glu84Thr	missense	0.822020402	0.191319295	-0.325959294	benign supporting	FALSE	FALSE
E84I	p.Glu84Ile	missense	0.743598572	0.330561076	NA	NA	TRUE	FALSE
E84L	p.Glu84Leu	missense	0.703777894	0.146519414	-0.152254843	indeterminate	FALSE	FALSE
E84K	p.Glu84Lys	missense	0.79422306	0.592788869	NA	NA	TRUE	FALSE
E84G	p.Glu84Gly	missense	1.19130048	0.490322527	-0.56903118	benign supporting	FALSE	FALSE
E84Y	p.Glu84Tyr	missense	1.322327127	0.731651512	-0.532770081	benign supporting	FALSE	FALSE
E84N	p.Glu84Asn	missense	1.395417234	0.656049576	-0.48608793	benign supporting	FALSE	FALSE
E84C	p.Glu84Cys	missense	-0.265942022	0.247688745	0.7669648	pathogenic moderate	FALSE	FALSE
E84P	p.Glu84Pro	missense	0.735521336	0.466294438	NA	NA	TRUE	FALSE
E84E	p.Glu84=	synonymous	0.532555022	0.391069654	NA	NA	TRUE	FALSE
E84M	p.Glu84Met	missense	1.05773179	0.089121781	-0.542467282	benign supporting	FALSE	FALSE
E84W	p.Glu84Trp	missense	0.697144948	0.251225443	NA	NA	TRUE	FALSE
E84H	p.Glu84His	missense	0.790228055	1.160489438	NA	NA	TRUE	FALSE
E84Q	p.Glu84Gln	missense	0.01510308	0.588348637	NA	NA	TRUE	FALSE
E84*	p.Glu84*	nonsense	0.595955518	0.650063685	NA	NA	TRUE	FALSE
P85S	p.Pro85Ser	missense	1.073582748	0.078959117	-0.550003617	benign supporting	FALSE	FALSE
P85A	p.Pro85Ala	missense	0.980104614	0.152909657	-0.493951199	benign supporting	FALSE	FALSE
P85V	p.Pro85Val	missense	1.143512879	0.133527993	-0.563811738	benign supporting	FALSE	FALSE
P85R	p.Pro85Arg	missense	0.714703695	0.262689408	NA	NA	TRUE	FALSE
P85D	p.Pro85Asp	missense	0.456250274	0.773197217	NA	NA	TRUE	FALSE
P85F	p.Pro85Phe	missense	0.881333964	0.093744322	-0.404285381	benign supporting	FALSE	FALSE
P85T	p.Pro85Thr	missense	0.931261017	0.079483433	-0.456484114	benign supporting	FALSE	FALSE
P85I	p.Pro85Ile	missense	0.771154727	0.303087398	NA	NA	TRUE	FALSE
P85L	p.Pro85Leu	missense	0.663955646	0.110606067	-0.085776458	indeterminate	FALSE	FALSE
P85K	p.Pro85Lys	missense	-0.276620548	0.733820194	0.79142658	pathogenic moderate	FALSE	FALSE
P85G	p.Pro85Gly	missense	1.900653706	0.205279225	NA	NA	FALSE	TRUE
P85Y	p.Pro85Tyr	missense	2.147405527	0.068639671	NA	NA	FALSE	TRUE
P85N	p.Pro85Asn	missense	1.309270872	0.082286416	-0.539321229	benign supporting	FALSE	FALSE
P85C	p.Pro85Cys	missense	1.437261904	0.158284219	-0.446861083	benign supporting	FALSE	FALSE
P85P	p.Pro85=	synonymous	0.998013764	0.967162104	NA	NA	TRUE	FALSE
P85E	p.Pro85Glu	missense	0.84625415	0.517816193	NA	NA	TRUE	FALSE
P85M	p.Pro85Met	missense	1.071725138	0.262126617	-0.549159108	benign supporting	FALSE	FALSE
P85W	p.Pro85Trp	missense	0.877357698	0.099654235	-0.3993567	benign supporting	FALSE	FALSE
P85H	p.Pro85His	missense	0.900414843	0.101498713	-0.426743927	benign supporting	FALSE	FALSE
P85Q	p.Pro85Gln	missense	1.307656205	0.99945184	NA	NA	TRUE	FALSE
P85*	p.Pro85*	nonsense	0.045864454	0.461753614	NA	NA	TRUE	FALSE
E86S	p.Glu86Ser	missense	0.379937572	0.310724853	NA	NA	TRUE	FALSE
E86A	p.Glu86Ala	missense	0.905666692	0.643508669	NA	NA	TRUE	FALSE
E86V	p.Glu86Val	missense	1.248166568	0.271843649	-0.561985605	benign supporting	FALSE	FALSE
E86R	p.Glu86Arg	missense	0.65262711	0.364018776	NA	NA	TRUE	FALSE
E86D	p.Glu86Asp	missense	0.522495368	0.180511747	NA	NA	TRUE	FALSE
E86F	p.Glu86Phe	missense	0.681123681	0.093706631	-0.115953944	indeterminate	FALSE	FALSE
E86T	p.Glu86Thr	missense	1.13497807	0.184521784	-0.563213572	benign supporting	FALSE	FALSE
E86I	p.Glu86Ile	missense	NA	NA	NA	NA	NA	NA
E86L	p.Glu86Leu	missense	0.58785328	0.434669627	NA	NA	TRUE	FALSE
E86K	p.Glu86Lys	missense	0.760415082	0.186784706	-0.237826519	indeterminate	FALSE	FALSE
E86G	p.Glu86Gly	missense	1.166952565	0.104726658	-0.566632462	benign supporting	FALSE	FALSE
E86Y	p.Glu86Tyr	missense	2.297773186	0.13422838	NA	NA	FALSE	TRUE
E86N	p.Glu86Asn	missense	1.145868648	0.558698732	-0.564178689	benign supporting	FALSE	FALSE
E86C	p.Glu86Cys	missense	1.282966068	0.103526195	-0.551726841	benign supporting	FALSE	FALSE
E86P	p.Glu86Pro	missense	0.09156253	0.610709449	NA	NA	TRUE	FALSE
E86E	p.Glu86=	synonymous	0.428899974	0.933689572	NA	NA	TRUE	FALSE
E86M	p.Glu86Met	missense	1.021718915	0.250011297	-0.522473134	benign supporting	FALSE	FALSE
E86W	p.Glu86Trp	missense	0.870513125	0.110939024	-0.39065643	benign supporting	FALSE	FALSE
E86H	p.Glu86His	missense	0.541102564	0.132750984	NA	NA	TRUE	FALSE
E86Q	p.Glu86Gln	missense	1.349824206	0.15347684	-0.517595784	benign supporting	FALSE	FALSE
E86*	p.Glu86*	nonsense	NA	NA	NA	NA	NA	NA
E87S	p.Glu87Ser	missense	0.984388863	0.167161679	-0.497179697	benign supporting	FALSE	FALSE
E87A	p.Glu87Ala	missense	1.001244401	0.113907024	-0.509213134	benign supporting	FALSE	FALSE
E87V	p.Glu87Val	missense	0.659128157	0.45503659	NA	NA	TRUE	FALSE
E87R	p.Glu87Arg	missense	0.435492581	0.133232939	NA	NA	TRUE	FALSE
E87D	p.Glu87Asp	missense	NA	NA	NA	NA	NA	NA
E87F	p.Glu87Phe	missense	1.159947237	0.20283836	-0.565984844	benign supporting	FALSE	FALSE
E87T	p.Glu87Thr	missense	1.055681695	0.118780512	-0.541437467	benign supporting	FALSE	FALSE
E87I	p.Glu87Ile	missense	0.989123811	0.122494914	-0.500666342	benign supporting	FALSE	FALSE
E87L	p.Glu87Leu	missense	0.791008276	0.454427899	NA	NA	TRUE	FALSE
E87K	p.Glu87Lys	missense	0.969087726	0.09097318	-0.485586735	benign supporting	FALSE	FALSE
E87G	p.Glu87Gly	missense	1.090903379	0.167766847	-0.556133772	benign supporting	FALSE	FALSE
E87Y	p.Glu87Tyr	missense	1.127562138	0.257200984	-0.562500465	benign supporting	FALSE	FALSE
E87N	p.Glu87Asn	missense	0.91489297	0.156494572	-0.442014256	benign supporting	FALSE	FALSE
E87C	p.Glu87Cys	missense	NA	NA	NA	NA	NA	NA
E87P	p.Glu87Pro	missense	1.108224415	0.116104694	-0.559723363	benign supporting	FALSE	FALSE
E87E	p.Glu87=	synonymous	1.093858386	0.183817252	NA	NA	FALSE	FALSE
E87M	p.Glu87Met	missense	0.904537081	0.093110783	-0.431353114	benign supporting	FALSE	FALSE
E87W	p.Glu87Trp	missense	0.800323408	0.083834391	-0.295757208	indeterminate	FALSE	FALSE
E87H	p.Glu87His	missense	-0.065299184	0.542817017	0.55973679	pathogenic supporting	FALSE	FALSE
E87Q	p.Glu87Gln	missense	1.275817406	0.084214756	-0.554942365	benign supporting	FALSE	FALSE
E87*	p.Glu87*	nonsense	NA	NA	NA	NA	NA	NA
P88S	p.Pro88Ser	missense	0.948890391	0.235018385	-0.470759026	benign supporting	FALSE	FALSE
P88A	p.Pro88Ala	missense	1.005289361	0.126813233	-0.511947686	benign supporting	FALSE	FALSE
P88V	p.Pro88Val	missense	0.7946084	0.326281849	NA	NA	TRUE	FALSE
P88R	p.Pro88Arg	missense	0.945024985	0.123044773	-0.467739484	benign supporting	FALSE	FALSE
P88D	p.Pro88Asp	missense	NA	NA	NA	NA	NA	NA
P88F	p.Pro88Phe	missense	0.312148137	0.698478383	NA	NA	TRUE	FALSE
P88T	p.Pro88Thr	missense	0.567406989	0.490166621	NA	NA	TRUE	FALSE
P88I	p.Pro88Ile	missense	0.443775874	0.895579177	NA	NA	TRUE	FALSE
P88L	p.Pro88Leu	missense	0.745106958	0.23254535	-0.215314926	indeterminate	FALSE	FALSE
P88K	p.Pro88Lys	missense	0.634278482	0.124849131	-0.037199873	indeterminate	FALSE	FALSE
P88G	p.Pro88Gly	missense	0.272960323	0.514282478	NA	NA	TRUE	FALSE
P88Y	p.Pro88Tyr	missense	NA	NA	NA	NA	NA	NA
P88N	p.Pro88Asn	missense	0.243253147	0.136649407	0.561711735	pathogenic supporting	FALSE	FALSE
P88C	p.Pro88Cys	missense	-0.80218988	0.517267883	4.656163349	pathogenic very strong	FALSE	FALSE
P88P	p.Pro88=	synonymous	0.972726482	0.073475722	NA	NA	FALSE	FALSE
P88E	p.Pro88Glu	missense	0.254134788	0.962440997	NA	NA	TRUE	FALSE
P88M	p.Pro88Met	missense	1.234251936	0.183109192	-0.56405965	benign supporting	FALSE	FALSE
P88W	p.Pro88Trp	missense	1.618406142	0.626350183	NA	NA	FALSE	TRUE
P88H	p.Pro88His	missense	1.162890434	0.13968449	-0.566277531	benign supporting	FALSE	FALSE
P88Q	p.Pro88Gln	missense	0.740830363	0.126586739	-0.208708888	indeterminate	FALSE	FALSE
P88*	p.Pro88*	nonsense	-0.398629407	0.752741407	NA	NA	FALSE	FALSE
T89S	p.Thr89Ser	missense	0.981944212	0.22498646	-0.495346143	benign supporting	FALSE	FALSE
T89A	p.Thr89Ala	missense	1.414787988	0.391119462	-0.469351577	benign supporting	FALSE	FALSE
T89V	p.Thr89Val	missense	0.612926045	0.130775373	NA	NA	TRUE	FALSE
T89R	p.Thr89Arg	missense	0.573270831	0.460896096	NA	NA	TRUE	FALSE
T89D	p.Thr89Asp	missense	-0.70843118	0.54940788	4.736423674	pathogenic very strong	FALSE	FALSE
T89F	p.Thr89Phe	missense	1.096354869	1.11320016	NA	NA	TRUE	FALSE
T89T	p.Thr89=	synonymous	2.265199415	0.057145813	NA	NA	FALSE	TRUE
T89I	p.Thr89Ile	missense	0.914638601	0.467733863	NA	NA	TRUE	FALSE
T89L	p.Thr89Leu	missense	0.561516674	0.250942646	NA	NA	TRUE	FALSE
T89K	p.Thr89Lys	missense	0.855285115	0.146982936	-0.372077588	benign supporting	FALSE	FALSE
T89G	p.Thr89Gly	missense	0.646759627	0.294678	NA	NA	TRUE	FALSE
T89Y	p.Thr89Tyr	missense	NA	NA	NA	NA	NA	NA
T89N	p.Thr89Asn	missense	0.847576525	0.163905546	-0.362237905	benign supporting	FALSE	FALSE
T89C	p.Thr89Cys	missense	1.747869947	0.396393257	NA	NA	FALSE	TRUE
T89P	p.Thr89Pro	missense	1.11821767	1.055784887	NA	NA	TRUE	FALSE
T89E	p.Thr89Glu	missense	0.267413934	0.213668112	0.539942987	pathogenic supporting	FALSE	FALSE
T89M	p.Thr89Met	missense	1.861023878	0.316997844	NA	NA	FALSE	TRUE
T89W	p.Thr89Trp	missense	1.407296366	0.924564043	NA	NA	TRUE	FALSE
T89H	p.Thr89His	missense	NA	NA	NA	NA	NA	NA
T89Q	p.Thr89Gln	missense	NA	NA	NA	NA	NA	NA
T89*	p.Thr89*	nonsense	NA	NA	NA	NA	NA	NA
P90S	p.Pro90Ser	missense	0.740185636	0.40544377	NA	NA	TRUE	FALSE
P90A	p.Pro90Ala	missense	1.062202504	0.140959341	-0.544668985	benign supporting	FALSE	FALSE
P90V	p.Pro90Val	missense	0.835561419	0.147652984	-0.345837258	benign supporting	FALSE	FALSE
P90R	p.Pro90Arg	missense	1.188441796	0.173735881	-0.56881368	benign supporting	FALSE	FALSE
P90D	p.Pro90Asp	missense	0.135967335	0.925971856	NA	NA	TRUE	FALSE
P90F	p.Pro90Phe	missense	NA	NA	NA	NA	NA	NA
P90T	p.Pro90Thr	missense	NA	NA	NA	NA	NA	NA
P90I	p.Pro90Ile	missense	NA	NA	NA	NA	NA	NA
P90L	p.Pro90Leu	missense	1.058775047	0.677712721	NA	NA	TRUE	FALSE
P90K	p.Pro90Lys	missense	0.662653421	1.002748675	NA	NA	TRUE	FALSE
P90G	p.Pro90Gly	missense	0.459391934	0.26039909	NA	NA	TRUE	FALSE
P90Y	p.Pro90Tyr	missense	0.610876634	0.280500201	NA	NA	TRUE	FALSE
P90N	p.Pro90Asn	missense	0.810837593	0.251420201	-0.31066997	indeterminate	FALSE	FALSE
P90C	p.Pro90Cys	missense	0.888125735	0.1250256	-0.412499716	benign supporting	FALSE	FALSE
P90P	p.Pro90=	synonymous	0.990481525	0.086567658	NA	NA	FALSE	FALSE
P90E	p.Pro90Glu	missense	NA	NA	NA	NA	NA	NA
P90M	p.Pro90Met	missense	NA	NA	NA	NA	NA	NA
P90W	p.Pro90Trp	missense	NA	NA	NA	NA	NA	NA
P90H	p.Pro90His	missense	NA	NA	NA	NA	NA	NA
P90Q	p.Pro90Gln	missense	0.746477416	0.137067717	-0.217401349	indeterminate	FALSE	FALSE
P90*	p.Pro90*	nonsense	-0.253445681	0.798946553	NA	NA	TRUE	FALSE
A91S	p.Ala91Ser	missense	0.765486933	1.333122835	NA	NA	TRUE	FALSE
A91A	p.Ala91=	synonymous	0.858142073	0.187476152	NA	NA	FALSE	FALSE
A91V	p.Ala91Val	missense	1.014098805	0.131830711	-0.517705684	benign supporting	FALSE	FALSE
A91R	p.Ala91Arg	missense	0.693547639	0.221900808	NA	NA	TRUE	FALSE
A91D	p.Ala91Asp	missense	0.592661265	0.263770468	NA	NA	TRUE	FALSE
A91F	p.Ala91Phe	missense	NA	NA	NA	NA	NA	NA
A91T	p.Ala91Thr	missense	0.589714613	0.319379478	NA	NA	TRUE	FALSE
A91I	p.Ala91Ile	missense	0.098221602	0.508924509	NA	NA	TRUE	FALSE
A91L	p.Ala91Leu	missense	0.914423899	0.335780061	-0.441581225	benign supporting	FALSE	FALSE
A91K	p.Ala91Lys	missense	NA	NA	NA	NA	NA	NA
A91G	p.Ala91Gly	missense	0.785611073	0.125114172	-0.274467283	indeterminate	FALSE	FALSE
A91Y	p.Ala91Tyr	missense	1.388731093	0.214358165	-0.491182938	benign supporting	FALSE	FALSE
A91N	p.Ala91Asn	missense	NA	NA	NA	NA	NA	NA
A91C	p.Ala91Cys	missense	1.307367202	0.138597062	-0.540342274	benign supporting	FALSE	FALSE
A91P	p.Ala91Pro	missense	1.141789926	0.948660306	NA	NA	TRUE	FALSE
A91E	p.Ala91Glu	missense	0.848561073	0.486113089	NA	NA	TRUE	FALSE
A91M	p.Ala91Met	missense	0.031282689	0.261314966	0.543466034	pathogenic supporting	FALSE	FALSE
A91W	p.Ala91Trp	missense	1.922077788	0.972875654	NA	NA	FALSE	TRUE
A91H	p.Ala91His	missense	1.304930375	0.268504499	-0.54161998	benign supporting	FALSE	FALSE
A91Q	p.Ala91Gln	missense	1.7591351	0.388624632	NA	NA	FALSE	TRUE
A91*	p.Ala91*	nonsense	NA	NA	NA	NA	NA	NA
P92S	p.Pro92Ser	missense	1.9223149	0.657764891	NA	NA	FALSE	TRUE
P92A	p.Pro92Ala	missense	1.930925678	0.760372886	NA	NA	FALSE	TRUE
P92V	p.Pro92Val	missense	0.133046733	0.900957844	NA	NA	TRUE	FALSE
P92R	p.Pro92Arg	missense	2.029758954	0.262204537	NA	NA	FALSE	TRUE
P92D	p.Pro92Asp	missense	0.261005052	0.195472029	0.549001736	pathogenic supporting	FALSE	FALSE
P92F	p.Pro92Phe	missense	1.568330292	0.09905853	NA	NA	FALSE	TRUE
P92T	p.Pro92Thr	missense	1.630893052	0.098450169	NA	NA	FALSE	TRUE
P92I	p.Pro92Ile	missense	NA	NA	NA	NA	NA	NA
P92L	p.Pro92Leu	missense	2.027181225	0.078877582	NA	NA	FALSE	TRUE
P92K	p.Pro92Lys	missense	1.60435992	0.094003962	NA	NA	FALSE	TRUE
P92G	p.Pro92Gly	missense	2.15185749	0.410017743	NA	NA	FALSE	TRUE
P92Y	p.Pro92Tyr	missense	1.350223305	0.135773197	-0.517342761	benign supporting	FALSE	FALSE
P92N	p.Pro92Asn	missense	1.590413816	0.220637492	NA	NA	FALSE	TRUE
P92C	p.Pro92Cys	missense	NA	NA	NA	NA	NA	NA
P92P	p.Pro92=	synonymous	0.855959786	0.266565955	NA	NA	FALSE	FALSE
P92E	p.Pro92Glu	missense	NA	NA	NA	NA	NA	NA
P92M	p.Pro92Met	missense	1.361739314	1.372742258	NA	NA	TRUE	FALSE
P92W	p.Pro92Trp	missense	1.254901221	0.269023549	-0.56069676	benign supporting	FALSE	FALSE
P92H	p.Pro92His	missense	1.800062981	1.294706336	NA	NA	FALSE	TRUE
P92Q	p.Pro92Gln	missense	NA	NA	NA	NA	NA	NA
P92*	p.Pro92*	nonsense	NA	NA	NA	NA	NA	NA
W93S	p.Trp93Ser	missense	-0.609620846	0.586053618	4.797517781	pathogenic very strong	FALSE	FALSE
W93A	p.Trp93Ala	missense	-0.159617225	0.712552629	NA	NA	TRUE	FALSE
W93V	p.Trp93Val	missense	-0.568358362	0.743730915	4.817452452	pathogenic very strong	FALSE	FALSE
W93R	p.Trp93Arg	missense	0.203051879	0.725617345	NA	NA	TRUE	FALSE
W93D	p.Trp93Asp	missense	0.057379522	0.516169008	NA	NA	TRUE	FALSE
W93F	p.Trp93Phe	missense	1.278045622	0.134213535	-0.55382338	benign supporting	FALSE	FALSE
W93T	p.Trp93Thr	missense	-0.171537207	0.156211557	0.62666124	pathogenic supporting	FALSE	FALSE
W93I	p.Trp93Ile	missense	NA	NA	NA	NA	NA	NA
W93L	p.Trp93Leu	missense	-0.635808267	0.403275145	4.78330209	pathogenic very strong	FALSE	FALSE
W93K	p.Trp93Lys	missense	-0.558686465	0.22018918	4.82172166	pathogenic very strong	FALSE	FALSE
W93G	p.Trp93Gly	missense	-0.142418926	0.355182437	0.600492288	pathogenic supporting	FALSE	FALSE
W93Y	p.Trp93Tyr	missense	NA	NA	NA	NA	NA	NA
W93N	p.Trp93Asn	missense	NA	NA	NA	NA	NA	NA
W93C	p.Trp93Cys	missense	NA	NA	NA	NA	NA	NA
W93P	p.Trp93Pro	missense	-0.29504273	0.662862964	0.840510542	pathogenic moderate	FALSE	FALSE
W93E	p.Trp93Glu	missense	0.286589095	0.117818265	0.514609083	pathogenic supporting	FALSE	FALSE
W93M	p.Trp93Met	missense	-0.155700267	0.38151098	0.611731553	pathogenic supporting	FALSE	FALSE
W93W	p.Trp93=	synonymous	NA	NA	NA	NA	NA	NA
W93H	p.Trp93His	missense	0.068565105	0.929212589	NA	NA	TRUE	FALSE
W93Q	p.Trp93Gln	missense	0.199528282	1.291995691	NA	NA	TRUE	FALSE
W93*	p.Trp93*	nonsense	0.387227718	0.391387723	NA	NA	TRUE	FALSE
A94S	p.Ala94Ser	missense	1.57909609	0.300583223	NA	NA	FALSE	TRUE
A94A	p.Ala94=	synonymous	0.969975362	0.925052445	NA	NA	TRUE	FALSE
A94V	p.Ala94Val	missense	-0.38230314	0.671266327	1.053224297	pathogenic moderate	FALSE	FALSE
A94R	p.Ala94Arg	missense	-0.94310099	0.469929884	4.530385496	pathogenic very strong	FALSE	FALSE
A94D	p.Ala94Asp	missense	NA	NA	NA	NA	NA	NA
A94F	p.Ala94Phe	missense	1.137620289	0.667295212	NA	NA	TRUE	FALSE
A94T	p.Ala94Thr	missense	-0.012592016	0.336804276	0.547262946	pathogenic supporting	FALSE	FALSE
A94I	p.Ala94Ile	missense	0.78330441	1.211710801	NA	NA	TRUE	FALSE
A94L	p.Ala94Leu	missense	-0.290005989	0.424060799	0.826107021	pathogenic moderate	FALSE	FALSE
A94K	p.Ala94Lys	missense	NA	NA	NA	NA	NA	NA
A94G	p.Ala94Gly	missense	1.009712874	0.134371813	-0.514872463	benign supporting	FALSE	FALSE
A94Y	p.Ala94Tyr	missense	-0.917112988	0.571782416	4.554543545	pathogenic very strong	FALSE	FALSE
A94N	p.Ala94Asn	missense	NA	NA	NA	NA	NA	NA
A94C	p.Ala94Cys	missense	0.722497366	0.947055329	NA	NA	TRUE	FALSE
A94P	p.Ala94Pro	missense	0.322924822	0.745216446	NA	NA	TRUE	FALSE
A94E	p.Ala94Glu	missense	-0.230609411	0.108709093	0.701345122	pathogenic moderate	FALSE	FALSE
A94M	p.Ala94Met	missense	1.833453426	1.060758399	NA	NA	FALSE	TRUE
A94W	p.Ala94Trp	missense	-0.663208421	0.678452243	4.766986818	pathogenic very strong	FALSE	FALSE
A94H	p.Ala94His	missense	NA	NA	NA	NA	NA	NA
A94Q	p.Ala94Gln	missense	-0.944570658	0.659275615	4.528946857	pathogenic very strong	FALSE	FALSE
A94*	p.Ala94*	nonsense	0.364522115	0.212502535	NA	NA	TRUE	FALSE
R95S	p.Arg95Ser	missense	0.698937022	0.327274697	NA	NA	TRUE	FALSE
R95A	p.Arg95Ala	missense	-0.300006988	0.292785176	0.855535247	pathogenic moderate	FALSE	FALSE
R95V	p.Arg95Val	missense	-1.209274905	0.459189693	4.22594786	pathogenic very strong	FALSE	FALSE
R95R	p.Arg95=	synonymous	1.103258401	0.33195341	NA	NA	FALSE	FALSE
R95D	p.Arg95Asp	missense	0.593276506	0.154551307	NA	NA	TRUE	FALSE
R95F	p.Arg95Phe	missense	NA	NA	NA	NA	NA	NA
R95T	p.Arg95Thr	missense	-0.143652069	0.425414586	0.601489967	pathogenic supporting	FALSE	FALSE
R95I	p.Arg95Ile	missense	-0.558668807	0.697525018	4.821729321	pathogenic very strong	FALSE	FALSE
R95L	p.Arg95Leu	missense	0.493201165	0.741767556	NA	NA	TRUE	FALSE
R95K	p.Arg95Lys	missense	2.121159391	0.216463466	NA	NA	FALSE	TRUE
R95G	p.Arg95Gly	missense	0.275227248	0.259497158	NA	NA	TRUE	FALSE
R95Y	p.Arg95Tyr	missense	NA	NA	NA	NA	NA	NA
R95N	p.Arg95Asn	missense	NA	NA	NA	NA	NA	NA
R95C	p.Arg95Cys	missense	0.298530285	0.291313566	NA	NA	TRUE	FALSE
R95P	p.Arg95Pro	missense	0.036099024	0.297899702	0.543388435	pathogenic supporting	FALSE	FALSE
R95E	p.Arg95Glu	missense	-0.391785325	0.566010299	1.078589252	pathogenic moderate	FALSE	FALSE
R95M	p.Arg95Met	missense	-0.60412123	0.669738203	4.80034316	pathogenic very strong	FALSE	FALSE
R95W	p.Arg95Trp	missense	0.342972379	0.145619343	0.447246968	pathogenic supporting	FALSE	FALSE
R95H	p.Arg95His	missense	NA	NA	NA	NA	NA	NA
R95Q	p.Arg95Gln	missense	0.469931194	0.608355897	NA	NA	TRUE	FALSE
R95*	p.Arg95*	nonsense	0.312138046	0.582672881	NA	NA	TRUE	FALSE
L96S	p.Leu96Ser	missense	-0.000182022	0.246016865	0.545613717	pathogenic supporting	FALSE	FALSE
L96A	p.Leu96Ala	missense	0.553250577	0.52793795	NA	NA	TRUE	FALSE
L96V	p.Leu96Val	missense	1.301578049	0.125319834	-0.54332479	benign supporting	FALSE	FALSE
L96R	p.Leu96Arg	missense	-0.656471571	0.759566353	4.771142448	pathogenic very strong	FALSE	FALSE
L96D	p.Leu96Asp	missense	-0.467371997	0.197464588	1.437346471	pathogenic strong	FALSE	FALSE
L96F	p.Leu96Phe	missense	1.189225136	0.282842797	-0.568906583	benign supporting	FALSE	FALSE
L96T	p.Leu96Thr	missense	0.280779341	0.308548448	NA	NA	TRUE	FALSE
L96I	p.Leu96Ile	missense	1.93019924	0.377281695	NA	NA	FALSE	TRUE
L96L	p.Leu96=	synonymous	0.756341618	0.445357365	NA	NA	TRUE	FALSE
L96K	p.Leu96Lys	missense	-1.003570134	0.473040571	4.470075343	pathogenic very strong	FALSE	FALSE
L96G	p.Leu96Gly	missense	-0.002540665	0.919212199	NA	NA	TRUE	FALSE
L96Y	p.Leu96Tyr	missense	-0.121047035	0.238478323	0.584576856	pathogenic supporting	FALSE	FALSE
L96N	p.Leu96Asn	missense	0.444218555	0.274290081	NA	NA	TRUE	FALSE
L96C	p.Leu96Cys	missense	1.180796339	0.162123286	-0.567803773	benign supporting	FALSE	FALSE
L96P	p.Leu96Pro	missense	-0.756116681	0.432515954	4.698419834	pathogenic very strong	FALSE	FALSE
L96E	p.Leu96Glu	missense	-0.490720058	0.257686926	1.716816569	pathogenic strong	FALSE	FALSE
L96M	p.Leu96Met	missense	0.806931088	0.471844739	NA	NA	TRUE	FALSE
L96W	p.Leu96Trp	missense	-0.466260612	0.421301483	1.428073148	pathogenic strong	FALSE	FALSE
L96H	p.Leu96His	missense	-0.681100051	0.33664104	4.755467877	pathogenic very strong	FALSE	FALSE
L96Q	p.Leu96Gln	missense	-0.946316675	0.667476996	4.527227091	pathogenic very strong	FALSE	FALSE
L96*	p.Leu96*	nonsense	0.25646834	0.887941689	NA	NA	TRUE	FALSE
W97S	p.Trp97Ser	missense	0.823672014	0.487027461	NA	NA	TRUE	FALSE
W97A	p.Trp97Ala	missense	0.714729699	0.589047527	NA	NA	TRUE	FALSE
W97V	p.Trp97Val	missense	1.055848479	0.684443442	NA	NA	TRUE	FALSE
W97R	p.Trp97Arg	missense	0.882131965	0.431842103	NA	NA	TRUE	FALSE
[truncated: 9,383 more rows]
