# Supplementary material for: A missense variant effect map for the human tumor-suppressor protein CHK2
Source: Am J Hum Genet. 2024 Dec 5;111(12):2675–92. doi: 10.1016/j.ajhg.2024.10.013 (PMC11639082; doi:10.1016/j.ajhg.2024.10.013)
Supplement: Table S6. CHEK2 codons [file mmc3.csv]

hgvsc	hgvsp	codonChange	aaChange	type	select.mean	select.sd	select.count	nonselect.mean	nonselect.sd	nonselect.count	phi	phi.se	logPhi	logPhi.se	score	score.se
c.10_12delinsAAT	p.Glu4Asn	GAG4AAT	E4N	missense	3.81E-07	1.14E-07	1.5	1.78E-06	7.09E-07	7	0.270011564	9.867416131	-0.568617635	0.341351159	0.290314837	0.558676201
c.10_12delinsACG	p.Glu4Thr	GAG4ACG	E4T	missense	6.35E-05	1.53E-05	237.5	7.98E-05	4.91E-07	299.5	0.796675847	0.136935343	-0.098718349	0.077287128	1.05938077	0.126492845
c.10_12delinsACT	p.Glu4Thr	GAG4ACT	E4T	missense	2.06E-05	1.12E-05	75	5.17E-05	6.03E-06	196.5	0.401298003	0.15732436	-0.396533002	0.254539567	0.571959081	0.416595036
c.10_12delinsAGG	p.Glu4Arg	GAG4AGG	E4R	missense	1.16E-07	1.63E-07	0.5	7.32E-06	1.28E-06	28	0.013939857	0.01791361	-1.855741675	0.243179268	-1.816271153	0.398002075
c.10_12delinsAGT	p.Glu4Ser	GAG4AGT	E4S	missense	1.50E-07	2.13E-07	0.5	5.03E-07	2.58E-07	2	0.498049256	50.99030281	-0.302727705	0.426928829	0.725486572	0.698737854
c.10_12delinsATG	p.Glu4Met	GAG4ATG	E4M	missense	0.000154579	6.07E-05	613	5.80E-05	3.21E-06	219	2.665188778	0.744109049	0.425727976	0.150382086	1.917721728	0.246124527
c.10_12delinsATT	p.Glu4Ile	GAG4ATT	E4I	missense	1.28E-05	1.29E-05	44.5	1.74E-05	6.99E-06	68.5	0.741401525	0.809246198	-0.129946525	0.673824226	1.008270826	1.102821973
c.10_12delinsCAT	p.Glu4His	GAG4CAT	E4H	missense	0.000102678	5.67E-05	413	6.01E-05	1.59E-06	226	1.710232068	0.665660478	0.233055046	0.310347202	1.602381417	0.507933228
c.10_12delinsCCA	p.Glu4Pro	GAG4CCA	E4P	missense	0	0	0	1.14E-07	1.62E-07	0.5	0.875539379	141.8302126	-0.057724316	0.499944237	1.126474115	0.818239341
c.10_12delinsCCG	p.Glu4Pro	GAG4CCG	E4P	missense	4.44E-05	5.67E-06	168	6.80E-05	8.86E-08	255	0.654883789	0.085776835	-0.18383576	0.058120938	0.920072406	0.095124285
c.10_12delinsCCT	p.Glu4Pro	GAG4CCT	E4P	missense	1.97E-05	1.33E-05	80	6.20E-05	6.98E-06	229.5	0.318620638	0.15068583	-0.496726096	0.40416358	0.407976929	0.661478854
c.10_12delinsCGG	p.Glu4Arg	GAG4CGG	E4R	missense	9.11E-06	2.43E-06	34	2.10E-05	2.00E-06	79.5	0.439371292	0.096059989	-0.357168323	0.099200771	0.636385724	0.162358054
c.10_12delinsCGT	p.Glu4Arg	GAG4CGT	E4R	missense	8.37E-06	7.78E-08	32	3.03E-05	2.44E-06	114.5	0.280016306	0.060485981	-0.552816678	0.099348335	0.316175649	0.162599566
c.10_12delinsCTA	p.Glu4Leu	GAG4CTA	E4L	missense	0	0	0	1.14E-07	1.62E-07	0.5	0.875539379	137.9210097	-0.057724316	0.50837405	1.126474115	0.832036089
c.10_12delinsCTG	p.Glu4Leu	GAG4CTG	E4L	missense	2.05E-05	1.01E-05	75	4.41E-05	1.59E-06	164.5	0.468417522	0.164301918	-0.329366868	0.213480537	0.681887286	0.349395313
c.10_12delinsCTT	p.Glu4Leu	GAG4CTT	E4L	missense	5.72E-05	2.63E-05	209.5	9.10E-05	6.87E-06	338	0.62992287	0.207459946	-0.200712624	0.186582628	0.892450698	0.305372549
c.10_12delinsGCA	p.Glu4Ala	GAG4GCA	E4A	missense	0	0	0	1.14E-07	1.62E-07	0.5	0.875539379	726.771572	-0.057724316	0.51101296	1.126474115	0.83635509
c.10_12delinsGCC	p.Glu4Ala	GAG4GCC	E4A	missense	0	0	0	1.14E-07	1.62E-07	0.5	0.875539379	77.13352671	-0.057724316	0.5179565	1.126474115	0.847719312
c.10_12delinsGCT	p.Glu4Ala	GAG4GCT	E4A	missense	5.96E-05	9.43E-06	231.5	0.000105209	9.18E-06	398.5	0.567744181	0.075018302	-0.245847308	0.057961436	0.818580511	0.094863233
c.10_12delinsGGT	p.Glu4Gly	GAG4GGT	E4G	missense	2.50E-05	4.65E-06	94	5.67E-05	5.41E-06	215	0.442635871	0.073933583	-0.353953393	0.074136959	0.641647474	0.121337085
c.10_12delinsGTT	p.Glu4Val	GAG4GTT	E4V	missense	2.83E-05	1.75E-05	114.5	4.65E-05	2.72E-06	173	0.611218329	0.263650664	-0.213803631	0.347966942	0.871025154	0.569503996
c.10_12delinsTAT	p.Glu4Tyr	GAG4TAT	E4Y	missense	8.42E-05	1.16E-05	318	4.87E-05	1.83E-06	183.5	1.73428041	0.193871774	0.239119318	0.049271721	1.612306577	0.080641115
c.10_12delinsTCG	p.Glu4Ser	GAG4TCG	E4S	missense	2.78E-05	4.44E-06	108	6.38E-05	4.49E-06	241	0.437876006	0.066786382	-0.358648851	0.067660778	0.6339626	0.11073777
c.10_12delinsTCT	p.Glu4Ser	GAG4TCT	E4S	missense	1.25E-05	1.95E-06	47	2.83E-05	2.90E-06	107.5	0.44352619	0.089591298	-0.35308073	0.090024492	0.643075728	0.147339593
c.10_12delinsTGG	p.Glu4Trp	GAG4TGG	E4W	missense	1.76E-05	2.36E-07	67.5	8.27E-05	1.09E-05	315	0.214205944	0.041404692	-0.669168483	0.084702086	0.125747164	0.138628619
c.10_12delinsTGT	p.Glu4Cys	GAG4TGT	E4C	missense	6.01E-05	4.11E-05	244.5	8.73E-05	4.31E-06	325.5	0.689086106	0.329278428	-0.161726506	0.446230412	0.956257764	0.730328007
c.10_12delinsTTG	p.Glu4Leu	GAG4TTG	E4L	missense	2.83E-05	4.51E-07	108	7.42E-05	7.97E-06	274.5	0.38251773	0.062996908	-0.417348431	0.072419233	0.537891276	0.11852575
c.10_12delinsTTT	p.Glu4Phe	GAG4TTT	E4F	missense	1.72E-05	4.98E-07	66	3.97E-05	1.33E-06	149.5	0.435651617	0.075025033	-0.360860669	0.077269315	0.630342604	0.126463691
c.100_102delinsAAT	p.Gln34Asn	CAG34AAT	Q34N	missense	1.21E-05	7.66E-07	46	1.97E-05	6.18E-07	74	0.62008337	0.118882853	-0.207549916	0.087256028	0.881260367	0.142808556
c.100_102delinsACG	p.Gln34Thr	CAG34ACG	Q34T	missense	0.00013661	2.24E-05	513	0.000141839	2.24E-06	529	0.963843957	0.112802509	-0.015993271	0.051592689	1.194773697	0.084439753
c.100_102delinsACT	p.Gln34Thr	CAG34ACT	Q34T	missense	0.000152274	3.19E-06	579.5	0.000140279	2.62E-06	523	1.08622286	0.09897402	0.035918939	0.039895328	1.279736397	0.065295136
c.100_102delinsAGG	p.Gln34Arg	CAG34AGG	Q34R	missense	0.000207259	7.01E-05	765.5	0.00017862	6.61E-06	664.5	1.161437654	0.276242271	0.064995902	0.112851113	1.327325535	0.184699039
c.100_102delinsAGT	p.Gln34Ser	CAG34AGT	Q34S	missense	0.000242471	2.84E-05	914.5	0.000207655	8.08E-06	779.5	1.168140478	0.103145539	0.067495073	0.038547699	1.331415832	0.063089524
c.100_102delinsATA	p.Gln34Ile	CAG34ATA	Q34I	missense	0	0	0	1.15E-07	1.62E-07	0.5	0.872678583	46.68391168	-0.059145682	0.519555042	1.12414782	0.850335584
c.100_102delinsATC	p.Gln34Ile	CAG34ATC	Q34I	missense	0	0	0	1.61E-07	2.27E-07	0.5	0.621952471	20.72361874	-0.206242802	0.506014899	0.883399669	0.828174957
c.100_102delinsATG	p.Gln34Met	CAG34ATG	Q34M	missense	0.000185115	2.50E-05	697	0.000211475	6.08E-06	787.5	0.875821829	0.085506392	-0.057584235	0.042771571	1.12670338	0.070002571
c.100_102delinsATT	p.Gln34Ile	CAG34ATT	Q34I	missense	2.89E-05	1.82E-05	116.5	3.69E-05	3.27E-06	136.5	0.784586066	0.351634002	-0.105359409	0.356006724	1.048511605	0.582662396
c.100_102delinsCCA	p.Gln34Pro	CAG34CCA	Q34P	missense	2.67E-07	4.95E-08	1	1.15E-07	1.62E-07	0.5	3.201354033	89.9732791	0.505333705	0.537595001	2.048009337	0.879860885
c.100_102delinsCCT	p.Gln34Pro	CAG34CCT	Q34P	missense	4.90E-05	7.80E-06	189.5	4.94E-05	3.43E-06	186	0.993990094	0.131909237	-0.002617944	0.058523073	1.216664577	0.095782443
c.100_102delinsCGA	p.Gln34Arg	CAG34CGA	Q34R	missense	0	0	0	4.58E-07	6.48E-07	2	0.218169646	9.098745112	-0.661205673	0.477491304	0.138779585	0.781491496
c.100_102delinsCGC	p.Gln34Arg	CAG34CGC	Q34R	missense	0	0	0	3.22E-07	4.55E-07	1	0.310976236	8.440653248	-0.507272798	0.478155785	0.390715552	0.782579026
c.100_102delinsCGT	p.Gln34Arg	CAG34CGT	Q34R	missense	0.000175891	2.32E-05	662.5	0.000406983	1.53E-05	1527.5	0.43242849	0.041634556	-0.3640857	0.042173943	0.62506432	0.069024456
c.100_102delinsCTA	p.Gln34Leu	CAG34CTA	Q34L	missense	1.51E-07	2.13E-07	0.5	1.15E-07	1.62E-07	0.5	2.189647921	43.08193531	0.340374289	0.52603504	1.77802666	0.860941146
c.100_102delinsCTC	p.Gln34Leu	CAG34CTC	Q34L	missense	0	0	0	2.75E-07	6.53E-08	1	0.363142864	14.79450867	-0.439922486	0.460118572	0.500945195	0.75305822
c.100_102delinsCTT	p.Gln34Leu	CAG34CTT	Q34L	missense	0.00011913	2.62E-05	445	0.000258801	2.19E-06	968	0.460699689	0.071373411	-0.336582081	0.06944396	0.670078427	0.113656236
c.100_102delinsGAT	p.Gln34Asp	CAG34GAT	Q34D	missense	9.71E-05	1.34E-05	365.5	0.00011346	5.53E-06	421.5	0.856632865	0.091538516	-0.067205268	0.046914848	1.110957008	0.076783712
c.100_102delinsGCA	p.Gln34Ala	CAG34GCA	Q34A	missense	0	0	0	1.15E-07	1.62E-07	0.5	0.872678583	28.20226271	-0.059145682	0.505035195	1.12414782	0.826571515
c.100_102delinsGCG	p.Gln34Ala	CAG34GCG	Q34A	missense	9.07E-05	2.24E-05	338	0.000169997	1.06E-05	630.5	0.534229762	0.096197619	-0.272271921	0.080583493	0.775332371	0.131887877
c.100_102delinsGCT	p.Gln34Ala	CAG34GCT	Q34A	missense	2.63E-05	2.17E-06	101	5.00E-05	3.85E-06	188.5	0.527825237	0.082004203	-0.277509849	0.068815037	0.766759658	0.112626901
c.100_102delinsGGG	p.Gln34Gly	CAG34GGG	Q34G	missense	0.000125991	3.65E-05	467.5	0.000220169	3.79E-06	821	0.572699079	0.117986102	-0.242073515	0.095549501	0.824756931	0.156382162
c.100_102delinsGGT	p.Gln34Gly	CAG34GGT	Q34G	missense	1.22E-05	1.01E-05	43	4.73E-05	4.32E-07	176.5	0.260300261	0.145035002	-0.584525397	0.50563721	0.26427922	0.827556809
c.100_102delinsGTG	p.Gln34Val	CAG34GTG	Q34V	missense	0.000151607	0.00011341	538	0.000170777	1.04E-05	633.5	0.888332314	0.460886243	-0.05142454	0.596552412	1.136784714	0.976354194
c.100_102delinsGTT	p.Gln34Val	CAG34GTT	Q34V	missense	4.73E-05	3.15E-05	191.5	5.16E-05	2.51E-06	194	0.918328453	0.428299229	-0.03700196	0.418770052	1.160389591	0.685384701
c.100_102delinsTAT	p.Gln34Tyr	CAG34TAT	Q34Y	missense	4.76E-05	8.42E-06	184.5	5.12E-05	1.87E-06	192	0.932246004	0.121210996	-0.030469469	0.057725481	1.171081065	0.094477055
c.100_102delinsTCA	p.Gln34Ser	CAG34TCA	Q34S	missense	0	0	0	1.15E-07	1.62E-07	0.5	0.872678583	99.26884279	-0.059145682	0.52472328	1.12414782	0.858794239
c.100_102delinsTCG	p.Gln34Ser	CAG34TCG	Q34S	missense	0.000143602	5.92E-05	568.5	0.000172104	5.82E-06	640.5	0.834972154	0.246111634	-0.078328008	0.170360437	1.092752851	0.27882232
c.100_102delinsTCT	p.Gln34Ser	CAG34TCT	Q34S	missense	7.08E-05	3.78E-05	256.5	0.000122311	1.07E-06	457.5	0.579434387	0.218084559	-0.236995735	0.275286832	0.833067537	0.45055128
c.100_102delinsTGA	p.Gln34Ter	CAG34TGA	Q34*	nonsense	0	0	0	2.29E-07	3.24E-07	1	0.436339292	239.7189368	-0.360175678	0.497076103	0.631463703	0.813545177
c.100_102delinsTGG	p.Gln34Trp	CAG34TGG	Q34W	missense	0.00056138	0.000232214	2058.5	0.000596033	2.12E-05	2236.5	0.942015328	0.279541249	-0.02594203	0.163975278	1.178490949	0.268371977
c.100_102delinsTGT	p.Gln34Cys	CAG34TGT	Q34C	missense	0.000170573	1.16E-05	654.5	0.000264861	1.52E-06	989	0.644387107	0.055869304	-0.190853158	0.038027053	0.908587303	0.062237402
c.100_102delinsTTA	p.Gln34Leu	CAG34TTA	Q34L	missense	3.83E-07	1.14E-07	1.5	1.15E-07	1.62E-07	0.5	4.213060146	269.3846078	0.624597659	0.53920444	2.243204025	0.882494991
c.100_102delinsTTG	p.Gln34Leu	CAG34TTG	Q34L	missense	0.000451322	0.000215266	1797	0.000318556	1.85E-05	1198.5	1.417086796	0.480469963	0.151396451	0.222523207	1.468733963	0.364195101
c.100_102delinsTTT	p.Gln34Phe	CAG34TTT	Q34F	missense	7.24E-05	1.61E-06	276.5	9.82E-05	2.49E-06	366	0.737588597	0.082980125	-0.132185806	0.049566237	1.004605882	0.081123138
c.100C>A	p.Gln34Lys	CAG34AAG	Q34K	missense	0.000255252	3.02E-05	967	0.000436119	8.14E-06	1640	0.468840067	0.06637527	-0.32897528	0.062925138	0.682528183	0.102987132
c.100C>G	p.Gln34Glu	CAG34GAG	Q34E	missense	0.000390237	6.12E-05	1473	0.000382522	1.63E-06	1436	1.021946497	0.121892737	0.009428159	0.052728824	1.236379966	0.086299221
c.100C>T	p.Gln34Ter	CAG34TAG	Q34*	nonsense	0.000361342	5.96E-06	1382	0.000751058	6.57E-06	2821	0.268613689	0.059733141	-0.570871859	0.103827446	0.286625435	0.169930354
c.101A>C	p.Gln34Pro	CAG34CCG	Q34P	missense	0.000264864	3.89E-05	1028.5	0.000334554	7.45E-06	1259.5	0.772022155	0.090354501	-0.112370236	0.051713561	1.037037256	0.08463758
c.101A>G	p.Gln34Arg	CAG34CGG	Q34R	missense	0.000338849	1.51E-05	1303.5	0.000549723	9.88E-06	2068.5	0.419575183	0.066258529	-0.377190208	0.070678205	0.603616681	0.115676277
c.101A>T	p.Gln34Leu	CAG34CTG	Q34L	missense	0.000477915	6.22E-05	1853	0.000585476	1.65E-05	2191	0.801354078	0.083824729	-0.096175549	0.045896434	1.063542473	0.075116913
c.102G>A	p.Gln34=	CAG34CAA	Q34Q	synonymous	0.000157018	2.44E-05	593	0.000190996	4.96E-06	719.5	0.555192271	0.243879057	-0.255556588	0.372090908	0.802689708	0.608986757
c.102G>C	p.Gln34His	CAG34CAC	Q34H	missense	2.16E-05	5.02E-07	82.5	1.60E-05	3.17E-06	61.5	Inf	625.9309608	Inf	0.824422911	Inf	1.349301001
c.102G>T	p.Gln34His	CAG34CAT	Q34H	missense	0.000176083	2.04E-05	682	0.00029975	1.75E-06	1126.5	0.413601504	0.079553948	-0.383417891	0.087753383	0.593424074	0.143622558
c.103_105delinsAAC	p.Ser35Asn	TCC35AAC	S35N	missense	1.00E-06	5.58E-07	4	1.77E-06	2.31E-07	6.5	0.620517104	0.339432347	-0.207246243	0.262430677	0.881757377	0.42951011
c.103_105delinsAAG	p.Ser35Lys	TCC35AAG	S35K	missense	0.000200212	1.91E-05	754.5	0.000203411	1.50E-07	757.5	0.984765652	0.08308414	-0.006667108	0.036940023	1.210037467	0.060458303
c.103_105delinsAAT	p.Ser35Asn	TCC35AAT	S35N	missense	0.000110739	2.71E-05	411.5	6.56E-05	4.37E-06	242.5	1.688514355	0.308594473	0.227504757	0.083011132	1.593297475	0.135861099
c.103_105delinsACA	p.Ser35Thr	TCC35ACA	S35T	missense	0	0	0	1.15E-07	1.63E-07	0.5	Inf	56.28406709	Inf	0.52931468	Inf	0.866308806
c.103_105delinsACG	p.Ser35Thr	TCC35ACG	S35T	missense	8.59E-05	3.24E-05	338	0.000102557	1.33E-05	376	0.838413139	0.239631218	-0.076541924	0.138392585	1.095676065	0.226501776
c.103_105delinsACT	p.Ser35Thr	TCC35ACT	S35T	missense	0.000156731	0.00013045	642	0.000157302	8.47E-06	582	0.997004159	0.565635496	-0.00130303	0.725862618	1.218816645	1.187991192
c.103_105delinsAGC	p.Ser35=	TCC35AGC	S35S	synonymous	7.98E-06	1.87E-06	31	9.66E-07	9.10E-07	4	8.36224452	2606.13878	0.922322863	0.370927567	2.730479317	0.607082761
c.103_105delinsAGG	p.Ser35Arg	TCC35AGG	S35R	missense	0.000106812	5.28E-05	387.5	0.000126014	8.45E-06	465.5	0.848416884	0.296094444	-0.071390697	0.229071302	1.104106878	0.374912114
c.103_105delinsAGT	p.Ser35=	TCC35AGT	S35S	synonymous	0.001612843	0.000475686	5964.5	0.000109159	6.73E-06	403.5	14.77606233	3.178962253	1.169558714	0.098942472	3.135120645	0.161935306
c.103_105delinsATC	p.Ser35Ile	TCC35ATC	S35I	missense	8.84E-07	3.94E-07	3.5	9.90E-07	4.25E-07	3.5	0.99241175	5.80840771	-0.003308103	0.371726003	1.21553502	0.60838953
c.103_105delinsATG	p.Ser35Met	TCC35ATG	S35M	missense	2.89E-05	2.12E-05	102.5	4.83E-05	8.09E-06	183.5	0.600683051	0.320976415	-0.221354622	0.493694995	0.85866674	0.808011449
c.103_105delinsATT	p.Ser35Ile	TCC35ATT	S35I	missense	0.000208817	4.81E-05	777	0.000224015	1.91E-06	835	0.932600873	0.151070438	-0.030304183	0.072655757	1.171351583	0.118912859
c.103_105delinsCAC	p.Ser35His	TCC35CAC	S35H	missense	5.00E-07	2.79E-07	2	2.30E-07	3.25E-07	1	2.609491749	189.3544149	0.416555928	0.527461241	1.902710193	0.863275354
c.103_105delinsCAG	p.Ser35Gln	TCC35CAG	S35Q	missense	6.28E-05	3.66E-05	226	4.26E-05	9.08E-06	162.5	1.478678398	0.681131223	0.169873728	0.33932182	1.498975006	0.555354861
c.103_105delinsCAT	p.Ser35His	TCC35CAT	S35H	missense	2.21E-05	3.91E-06	82.5	0.000101802	8.88E-06	383	0.217685924	0.036647756	-0.662169652	0.07463814	0.137201878	0.122157348
c.103_105delinsCCG	p.Ser35Pro	TCC35CCG	S35P	missense	1.91E-05	8.55E-06	75.5	3.99E-05	6.28E-06	151.5	0.479785139	0.162943732	-0.318953208	0.182226261	0.698930919	0.298242654
c.103_105delinsCCT	p.Ser35Pro	TCC35CCT	S35P	missense	0.000199422	1.48E-05	763.5	0.000183838	4.41E-06	686.5	1.08531752	0.091655662	0.035556814	0.03696142	1.279143721	0.060493323
c.103_105delinsCGA	p.Ser35Arg	TCC35CGA	S35R	missense	0	0	0	1.61E-07	2.28E-07	0.5	0.619757938	27.72539448	-0.207777902	0.489231635	0.880887231	0.800706441
c.103_105delinsCGC	p.Ser35Arg	TCC35CGC	S35R	missense	1.58E-06	1.38E-06	6.5	2.69E-06	1.21E-06	9.5	0.623934775	1.017040475	-0.204860808	0.415520892	0.885661525	0.680066927
c.103_105delinsCGG	p.Ser35Arg	TCC35CGG	S35R	missense	0.000151957	6.47E-06	575.5	0.000209768	3.64E-06	779.5	0.724881013	0.06557943	-0.139733275	0.039679853	0.992253232	0.064942476
c.103_105delinsCGT	p.Ser35Arg	TCC35CGT	S35R	missense	0.000121494	3.69E-05	475	0.000146189	1.05E-05	549	0.831757902	0.182829424	-0.080003064	0.101410361	1.090011351	0.165974404
c.103_105delinsCTC	p.Ser35Leu	TCC35CTC	S35L	missense	1.77E-06	7.87E-07	7	1.93E-06	4.59E-07	7	0.965636582	0.433453038	-0.01518629	0.212297931	1.196094452	0.347459789
c.103_105delinsCTG	p.Ser35Leu	TCC35CTG	S35L	missense	4.86E-05	7.14E-06	187.5	0.000134172	9.94E-06	504	0.363334328	0.04940667	-0.439693568	0.059917275	0.501319856	0.098064279
c.103_105delinsCTT	p.Ser35Leu	TCC35CTT	S35L	missense	0.000726493	0.000163766	2704.5	0.000268603	1.20E-05	1005.5	2.705082148	0.436854006	0.432180458	0.072130266	1.928282256	0.118052809
c.103_105delinsGAC	p.Ser35Asp	TCC35GAC	S35D	missense	1.23E-06	8.87E-07	5	1.89E-06	6.83E-08	7	0.705857605	0.461749692	-0.151282902	0.315457206	0.973350406	0.516296573
c.103_105delinsGAG	p.Ser35Glu	TCC35GAG	S35E	missense	7.91E-05	3.42E-05	288.5	8.40E-05	4.37E-06	311	0.941859663	0.290427531	-0.026013802	0.175727528	1.178373483	0.287606428
c.103_105delinsGAT	p.Ser35Asp	TCC35GAT	S35D	missense	0.000225961	8.45E-05	889	0.000283996	4.54E-06	1055.5	0.795998284	0.20889106	-0.099087868	0.127458753	1.058775993	0.208606797
c.103_105delinsGCA	p.Ser35Ala	TCC35GCA	S35A	missense	0	0	0	2.76E-07	6.56E-08	1	0.361880319	73.20444615	-0.441435036	0.462700781	0.498469663	0.757284421
c.103_105delinsGCG	p.Ser35Ala	TCC35GCG	S35A	missense	0.000255362	8.38E-06	968	0.000279666	2.00E-06	1040.5	0.913455332	0.070835853	-0.039312685	0.033913528	1.156607717	0.055504956
c.103_105delinsGCT	p.Ser35Ala	TCC35GCT	S35A	missense	0.000161769	2.24E-05	623	0.000255145	1.65E-07	950	0.634421608	0.062512231	-0.197622034	0.04322618	0.897508946	0.070746612
c.103_105delinsGGA	p.Ser35Gly	TCC35GGA	S35G	missense	0	0	0	1.15E-07	1.63E-07	0.5	0.869707889	41.82533401	-0.06062659	0.514131464	1.121724075	0.841459024
c.103_105delinsGGC	p.Ser35Gly	TCC35GGC	S35G	missense	2.27E-06	1.07E-06	9	2.07E-06	6.48E-07	8	1.143078792	7.366812964	0.058076167	0.210391597	1.316000274	0.344339766
c.103_105delinsGGG	p.Ser35Gly	TCC35GGG	S35G	missense	9.46E-05	2.67E-05	369	0.000172026	5.51E-06	643	0.550312453	0.110363857	-0.259390659	0.092068619	0.796414633	0.150685137
c.103_105delinsGGT	p.Ser35Gly	TCC35GGT	S35G	missense	0.000215312	3.59E-05	806	0.000261179	3.50E-06	971	0.824767824	0.098334517	-0.08366829	0.052710567	1.084012618	0.08626934
c.103_105delinsGTA	p.Ser35Val	TCC35GTA	S35V	missense	3.03E-07	4.28E-07	1	2.76E-07	6.56E-08	1	1.457528534	45.35513814	0.163617066	0.516625685	1.488734969	0.845541219
c.103_105delinsGTC	p.Ser35Val	TCC35GTC	S35V	missense	2.72E-06	4.24E-07	10.5	1.84E-06	3.23E-07	7	1.532421897	0.656747941	0.185378349	0.180705949	1.524350817	0.295754417
c.103_105delinsGTG	p.Ser35Val	TCC35GTG	S35V	missense	0.000207097	3.00E-06	788.5	0.000165648	6.07E-06	619.5	1.250827145	0.106239827	0.097197298	0.037061776	1.38002831	0.060657572
c.103_105delinsGTT	p.Ser35Val	TCC35GTT	S35V	missense	0.000445209	2.46E-05	1701.5	0.000320439	4.69E-07	1193	1.389685544	0.092126997	0.14291654	0.028922608	1.45485522	0.047336511
c.103_105delinsTAA	p.Ser35Ter	TCC35TAA	S35*	nonsense	1.26E-06	7.91E-07	4.5	2.33E-06	3.62E-07	8.5	0.16623526	14.5081726	-0.779276853	0.62458406	-0.054462934	1.022232505
c.103_105delinsTAG	p.Ser35Ter	TCC35TAG	S35*	nonsense	1.52E-05	6.10E-06	60	0.000104869	2.27E-06	391.5	0.143581431	0.041211217	-0.842901723	0.149705582	-0.158595291	0.245017319
c.103_105delinsTAT	p.Ser35Tyr	TCC35TAT	S35Y	missense	0.000377255	0.000172541	1373.5	0.000227531	9.62E-06	851.5	1.658473845	0.537077688	0.219708627	0.216560435	1.580537851	0.354436064
c.103_105delinsTGA	p.Ser35Ter	TCC35TGA	S35*	nonsense	0	0	0	1.15E-07	1.63E-07	0.5	0.869707889	32.08527456	-0.06062659	0.510180189	1.121724075	0.834992127
c.103_105delinsTGG	p.Ser35Trp	TCC35TGG	S35W	missense	0.000150396	8.68E-05	602.5	0.000188674	2.13E-06	703.5	0.797647866	0.324541365	-0.098188792	0.351025191	1.060247476	0.574509314
c.103_105delinsTGT	p.Ser35Cys	TCC35TGT	S35C	missense	0.000323107	0.000131799	1182	0.000354786	4.29E-06	1323	0.910990881	0.263346529	-0.04048597	0.152114327	1.154687446	0.248959619
c.103_105delinsTTA	p.Ser35Leu	TCC35TTA	S35L	missense	1.51E-07	2.14E-07	0.5	3.45E-07	4.88E-07	1.5	0.728764987	11.46764197	-0.137412501	0.501325535	0.996051553	0.820500058
c.103_105delinsTTG	p.Ser35Leu	TCC35TTG	S35L	missense	0.000207078	0.000120726	830	0.00017804	1.05E-06	662.5	1.163659681	0.474792519	0.065825987	0.348860114	1.328684103	0.570965818
c.103_105delinsTTT	p.Ser35Phe	TCC35TTT	S35F	missense	0.000881481	3.58E-05	3339	0.00038287	9.78E-06	1430	2.304034215	0.14486811	0.362488924	0.027368388	1.814220825	0.044792779
c.103T>A	p.Ser35Thr	TCC35ACC	S35T	missense	0.000157452	1.12E-05	606.5	0.000144832	1.14E-05	538	9.712106263	87.77412636	0.987313426	0.992521453	2.83684685	1.624421363
c.103T>C	p.Ser35Pro	TCC35CCC	S35P	missense	0.00022983	2.68E-05	889	0.00025378	1.14E-05	946.5	0.683151752	0.340561686	-0.165482813	0.372540946	0.950109962	0.609723316
c.103T>G	p.Ser35Ala	TCC35GCC	S35A	missense	1.16E-05	1.91E-06	45	1.42E-05	2.85E-06	54.5	0.44211205	35.52426808	-0.354467648	0.730162148	0.640805814	1.195028065
c.104C>A	p.Ser35Tyr	TCC35TAC	S35Y	missense	0.000324598	2.19E-05	1234	0.000400236	2.24E-05	1510	0.514309537	0.166215877	-0.288775422	0.171967476	0.748321731	0.281452498
c.104C>G	p.Ser35Cys	TCC35TGC	S35C	missense	4.34E-05	3.02E-06	167	4.23E-05	9.72E-07	158	1.356523461	120.5003893	0.132427309	0.907062736	1.437687904	1.484554397
c.104C>T	p.Ser35Phe	TCC35TTC	S35F	missense	0.000159755	1.03E-05	607.5	0.000214095	1.03E-05	807	0.003796594	0.049929491	-2.420605829	0.286901595	-2.740762404	0.469560711
c.105C>A	p.Ser35=	TCC35TCA	S35S	synonymous	0.000243348	5.80E-06	930	0.000363984	1.53E-06	1365	0.001345725	0.01009015	-2.87104355	0.15514612	-3.47797635	0.253921636
c.105C>G	p.Ser35=	TCC35TCG	S35S	synonymous	0.000690479	1.64E-05	2650.5	0.000644753	2.55E-05	2430.5	1.077855306	0.078446801	0.032560464	0.031725726	1.274239712	0.051924265
c.105C>T	p.Ser35=	TCC35TCT	S35S	synonymous	0.000631407	0.000157344	2474.5	0.000729618	2.01E-05	2746.5	0.837877117	0.185580985	-0.07681967	0.103440943	1.095221489	0.169297779
c.106_108delinsAAA	p.Gln36Lys	CAG36AAA	Q36K	missense	1.16E-07	1.64E-07	0.5	1.61E-07	2.28E-07	0.5	1.341379021	685.3053119	0.12755151	0.529661656	1.429707872	0.866876688
c.106_108delinsAAT	p.Gln36Asn	CAG36AAT	Q36N	missense	5.89E-06	2.07E-07	22.5	2.13E-05	1.00E-06	80	0.280912759	0.066916831	-0.551428535	0.11140185	0.31844757	0.182327087
c.106_108delinsACG	p.Gln36Thr	CAG36ACG	Q36T	missense	0.000280187	9.89E-05	1101	0.000237002	4.25E-06	885.5	1.182634017	0.296980009	0.072850367	0.123912259	1.340180633	0.202802388
c.106_108delinsACT	p.Gln36Thr	CAG36ACT	Q36T	missense	5.20E-05	4.31E-05	213	6.55E-05	5.52E-06	246.5	0.795573368	0.448974633	-0.099319763	0.628112502	1.058396459	1.028007368
c.106_108delinsAGG	p.Gln36Arg	CAG36AGG	Q36R	missense	0.00042232	0.000106565	1644.5	0.000199062	3.01E-06	743.5	2.133902327	0.389824198	0.329174537	0.083280015	1.75969646	0.136301171
c.106_108delinsAGT	p.Gln36Ser	CAG36AGT	Q36S	missense	4.50E-05	1.19E-05	175.5	5.29E-05	5.08E-06	199.5	0.852833498	0.170353473	-0.06913575	0.090037314	1.107797464	0.147360579
c.106_108delinsATG	p.Gln36Met	CAG36ATG	Q36M	missense	0.000796351	0.000312964	3140.5	0.000319766	2.69E-06	1191	2.492176123	0.696794249	0.396578731	0.164866909	1.870014289	0.269831275
c.106_108delinsATT	p.Gln36Ile	CAG36ATT	Q36I	missense	3.52E-05	9.63E-06	137.5	4.25E-05	9.82E-07	158	0.831728819	0.163830127	-0.08001825	0.090548182	1.089986497	0.148196698
c.106_108delinsCCA	p.Gln36Pro	CAG36CCA	Q36P	missense	2.67E-07	4.96E-08	1	2.76E-07	6.55E-08	1	1.331274145	331.265074	0.124267497	0.495090332	1.424333056	0.810295142
c.106_108delinsCCT	p.Gln36Pro	CAG36CCT	Q36P	missense	3.12E-05	1.97E-05	125.5	4.58E-05	8.98E-07	171	0.683111792	0.303280629	-0.165508218	0.377953889	0.950068383	0.61858247
c.106_108delinsCGA	p.Gln36Arg	CAG36CGA	Q36R	missense	3.49E-07	4.93E-07	1.5	4.37E-07	2.93E-07	1.5	1.02599583	65.50927105	0.011145596	0.48984311	1.239190828	0.801707218
c.106_108delinsCGC	p.Gln36Arg	CAG36CGC	Q36R	missense	2.67E-07	4.96E-08	1	3.22E-07	4.56E-07	1	1.139957557	27.90749789	0.056888682	0.51613577	1.314056762	0.844739395
c.106_108delinsCGT	p.Gln36Arg	CAG36CGT	Q36R	missense	0.000220285	8.55E-05	808	0.000192042	1.13E-05	721	1.148048933	0.320054787	0.059960399	0.142565897	1.319084123	0.233332073
c.106_108delinsCTT	p.Gln36Leu	CAG36CTT	Q36L	missense	0.000514038	9.31E-05	1923	4.47E-05	5.63E-07	166.5	11.49552186	1.533798334	1.060528692	0.058944065	2.956675436	0.096471465
c.106_108delinsGAC	p.Gln36Asp	CAG36GAC	Q36D	missense	1.51E-07	2.14E-07	0.5	1.15E-07	1.62E-07	0.5	2.187899485	195.8155389	0.340027366	0.532922022	1.777458864	0.872212801
c.106_108delinsGAT	p.Gln36Asp	CAG36GAT	Q36D	missense	0.000220158	8.59E-05	868	0.000116999	2.73E-06	435	1.882564133	0.51935715	0.27474978	0.145583883	1.670621571	0.238271495
c.106_108delinsGCG	p.Gln36Ala	CAG36GCG	Q36A	missense	5.44E-05	8.49E-06	210	5.28E-05	3.24E-06	195.5	1.031857197	0.132611843	0.013619597	0.056510859	1.24323993	0.092489131
c.106_108delinsGCT	p.Gln36Ala	CAG36GCT	Q36A	missense	3.49E-07	4.93E-07	1.5	1.45E-06	2.25E-07	5.5	0.309643501	0.280523208	-0.509138031	0.374241061	0.387662797	0.612505828
c.106_108delinsGGG	p.Gln36Gly	CAG36GGG	Q36G	missense	4.44E-05	1.91E-05	175.5	9.89E-05	3.08E-06	370	0.449599062	0.136819934	-0.347174604	0.172231756	0.652742056	0.281885035
c.106_108delinsGGT	p.Gln36Gly	CAG36GGT	Q36G	missense	9.27E-05	5.45E-05	372	5.10E-05	2.62E-06	189	1.819645113	0.747633359	0.259986695	0.377010183	1.646459403	0.617037943
c.106_108delinsGTG	p.Gln36Val	CAG36GTG	Q36V	missense	6.50E-05	5.18E-05	229	7.78E-05	3.35E-06	291.5	0.836795324	0.45921246	-0.077380755	0.613975958	1.094303183	1.004870634
c.106_108delinsGTT	p.Gln36Val	CAG36GTT	Q36V	missense	3.61E-05	3.05E-05	148	5.58E-05	1.92E-06	209	0.647869755	0.372251319	-0.188512294	0.606303393	0.912418504	0.992313245
c.106_108delinsTAA	p.Gln36Ter	CAG36TAA	Q36*	nonsense	1.16E-07	1.64E-07	0.5	1.15E-07	1.62E-07	0.5	1.88242261	358.1027362	0.274717131	0.541617335	1.670568135	0.886444084
c.106_108delinsTAT	p.Gln36Tyr	CAG36TAT	Q36Y	missense	8.83E-07	3.94E-07	3.5	6.00E-06	2.83E-07	22.5	0.141715041	0.072846771	-0.848584054	0.292978777	-0.167895342	0.479507
c.106_108delinsTCG	p.Gln36Ser	CAG36TCG	Q36S	missense	1.86E-05	6.61E-06	68.5	4.81E-05	4.06E-07	179	0.389445873	0.097613654	-0.409552894	0.12018616	0.550649928	0.196704026
c.106_108delinsTCT	p.Gln36Ser	CAG36TCT	Q36S	missense	5.53E-05	5.26E-05	192	3.33E-05	1.96E-06	125	1.665246644	1.055577824	0.221478567	0.77372464	1.583434644	1.266325106
c.106_108delinsTGC	p.Gln36Cys	CAG36TGC	Q36C	missense	0	0	0	1.61E-07	2.28E-07	0.5	0.620520015	37.8855758	-0.207244205	0.486029666	0.881760711	0.795465901
c.106_108delinsTGG	p.Gln36Trp	CAG36TGG	Q36W	missense	0.001374655	0.000440769	5386	0.000318167	1.19E-05	1191.5	4.322362538	0.990263028	0.63572119	0.115946202	2.261409477	0.189764652
c.106_108delinsTGT	p.Gln36Cys	CAG36TGT	Q36C	missense	5.47E-05	1.16E-05	204	5.54E-05	3.55E-06	208	0.989630536	0.156576624	-0.004526913	0.070615512	1.213540241	0.11557367
c.106_108delinsTTG	p.Gln36Leu	CAG36TTG	Q36L	missense	0.000114518	5.02E-05	418	0.000109149	8.04E-06	410.5	1.050105328	0.335636428	0.021232862	0.189484464	1.255700265	0.310121872
c.106_108delinsTTT	p.Gln36Phe	CAG36TTT	Q36F	missense	3.77E-05	1.42E-06	143	5.72E-05	4.81E-06	215.5	0.660756668	0.097517349	-0.179958445	0.065235564	0.926418256	0.106768517
c.106C>A	p.Gln36Lys	CAG36AAG	Q36K	missense	0.000525397	4.12E-05	2027.5	0.000759282	3.56E-06	2851.5	0.453279804	0.078398868	-0.34363363	0.077923352	0.65853743	0.127534127
c.106C>G	p.Gln36Glu	CAG36GAG	Q36E	missense	0.000677625	0.000203338	2668.5	0.000544534	5.90E-06	2046.5	1.262259708	0.283456511	0.101148719	0.105402135	1.386495449	0.172507585
c.106C>T	p.Gln36Ter	CAG36TAG	Q36*	nonsense	0.000271454	6.46E-05	1063	0.000541425	9.65E-06	2036.5	0.304240513	0.117675872	-0.516782956	0.293651417	0.375150645	0.480607884
c.107A>C	p.Gln36Pro	CAG36CCG	Q36P	missense	0.000389746	1.88E-05	1497.5	0.000543968	2.81E-06	2040.5	0.622172585	0.065205138	-0.20608913	0.046059976	0.883651179	0.075384576
c.107A>G	p.Gln36Arg	CAG36CGG	Q36R	missense	0.00130955	2.19E-05	5017	0.001416914	1.40E-05	5318	0.831634847	0.125485154	-0.080067321	0.06744751	1.089906185	0.110388723
c.107A>T	p.Gln36Leu	CAG36CTG	Q36L	missense	0.000459434	3.63E-05	1744.5	0.000721928	4.73E-06	2708.5	0.507214371	0.056722702	-0.29480845	0.049203106	0.738447709	0.080528815
c.108G>A	p.Gln36=	CAG36CAA	Q36Q	synonymous	0.000141097	3.51E-06	541.5	0.000184461	9.94E-06	696.5	0.421254691	0.196083467	-0.37545525	0.367352746	0.606456219	0.60123199
c.108G>C	p.Gln36His	CAG36CAC	Q36H	missense	3.13E-05	2.13E-06	120.5	3.12E-05	2.46E-07	117	Inf	166.2270455	Inf	0.909515955	Inf	1.488569485
c.108G>T	p.Gln36His	CAG36CAT	Q36H	missense	0.00083774	0.000106359	3245.5	0.000637906	3.26E-07	2393.5	2.9344772	0.778795628	0.46753074	0.123372987	1.98613869	0.201919783
c.109_111delinsAAC	p.Gly37Asn	GGC37AAC	G37N	missense	5.54E-07	3.00E-07	1.5	3.31E-07	9.97E-08	1	1.97635445	24.4170933	0.295864836	0.469723444	1.705179764	0.768778141
c.109_111delinsAAG	p.Gly37Lys	GGC37AAG	G37K	missense	5.96E-05	3.98E-05	160.5	1.36E-05	1.70E-06	44	4.374644467	2.094913102	0.640942763	0.439661255	2.269955422	0.719576521
c.109_111delinsAAT	p.Gly37Asn	GGC37AAT	G37N	missense	6.87E-06	3.91E-08	19	2.59E-05	1.99E-06	81	0.269124637	0.058708158	-0.570046543	0.099543204	0.287976199	0.1629185
c.109_111delinsACC	p.Gly37Thr	GGC37ACC	G37T	missense	1.92E-07	2.71E-07	0.5	3.31E-07	9.97E-08	1	0.880864338	21.54183879	-0.055090972	0.491754568	1.130784006	0.804835626
c.109_111delinsACG	p.Gly37Thr	GGC37ACG	G37T	missense	3.61E-05	1.71E-06	100	3.90E-05	1.08E-05	128.5	0.928173406	0.267372326	-0.032370879	0.107544869	1.167969102	0.176014515
c.109_111delinsACT	p.Gly37Thr	GGC37ACT	G37T	missense	1.51E-06	1.65E-06	4	1.64E-05	5.57E-06	54.5	0.098392576	0.083647971	-1.007037668	0.478285524	-0.427230226	0.782791364
c.109_111delinsAGG	p.Gly37Arg	GGC37AGG	G37R	missense	9.19E-05	0.000124527	268	1.87E-05	3.91E-07	59.5	4.907346077	4.155684112	0.690846687	1.117120785	2.351631238	1.828348256
c.109_111delinsAGT	p.Gly37Ser	GGC37AGT	G37S	missense	5.34E-07	2.13E-07	1.5	2.12E-06	4.14E-07	6.5	0.299411238	0.186379084	-0.523731903	0.306868699	0.363777573	0.502240097
c.109_111delinsATC	p.Gly37Ile	GGC37ATC	G37I	missense	9.58E-07	1.35E-06	2.5	1.30E-07	1.84E-07	0.5	8.120451266	204.2363139	0.909580164	0.662492791	2.709623837	1.084276254
c.109_111delinsATG	p.Gly37Met	GGC37ATG	G37M	missense	2.58E-05	6.11E-06	72	4.06E-05	3.29E-06	127	0.636979772	0.113267362	-0.195874359	0.079138637	0.900369298	0.129523137
c.109_111delinsATT	p.Gly37Ile	GGC37ATT	G37I	missense	1.71E-07	2.42E-07	0.5	1.44E-06	9.06E-07	5	0.187741392	2.297768161	-0.726439967	0.401625737	0.032013148	0.657325265
c.109_111delinsCAC	p.Gly37His	GGC37CAC	G37H	missense	0	0	0	4.61E-07	8.46E-08	1.5	0.216778211	344.3306032	-0.663984372	0.413425482	0.134231798	0.67663745
c.109_111delinsCAG	p.Gly37Gln	GGC37CAG	G37Q	missense	2.12E-05	6.81E-06	58	2.38E-05	2.69E-06	74	0.89689447	0.218806422	-0.047258654	0.113142878	1.143602858	0.185176559
c.109_111delinsCAT	p.Gly37His	GGC37CAT	G37H	missense	1.92E-07	2.71E-07	0.5	2.61E-07	3.68E-07	1	1.119077931	22.36087986	0.048860331	0.517577851	1.300917072	0.847099592
c.109_111delinsCGG	p.Gly37Arg	GGC37CGG	G37R	missense	5.60E-05	1.39E-05	153.5	4.73E-05	1.62E-06	150.5	1.18653883	0.212597527	0.074281955	0.080738307	1.342523659	0.132141256
c.109_111delinsCGT	p.Gly37Arg	GGC37CGT	G37R	missense	0	0	0	5.32E-07	3.84E-07	1.5	0.188053265	12.16629202	-0.725719122	0.421692839	0.033192926	0.690168313
c.109_111delinsCTC	p.Gly37Leu	GGC37CTC	G37L	missense	1.71E-07	2.42E-07	0.5	4.61E-07	8.46E-08	1.5	0.587568229	64.15492595	-0.230941695	0.449875483	0.842975948	0.736293753
c.109_111delinsCTG	p.Gly37Leu	GGC37CTG	G37L	missense	8.55E-07	1.21E-06	2.5	4.10E-06	1.01E-06	12.5	0.232838429	0.2030173	-0.63294534	0.474663681	0.185032176	0.776863635
c.109_111delinsCTT	p.Gly37Leu	GGC37CTT	G37L	missense	2.68E-05	3.73E-06	74.5	1.89E-05	3.91E-06	58	1.420903395	0.309898232	0.152564552	0.090386612	1.470645748	0.147932261
c.109_111delinsGAA	p.Gly37Glu	GGC37GAA	G37E	missense	0	0	0	1.30E-07	1.84E-07	0.5	0.767582011	35.34177038	-0.114875212	0.508569788	1.03293746	0.832356446
c.109_111delinsGAG	p.Gly37Glu	GGC37GAG	G37E	missense	3.63E-07	2.90E-08	1	2.61E-07	3.68E-07	1	1.775536313	47.04024438	0.249329559	0.521595865	1.629017281	0.85367572
c.109_111delinsGAT	p.Gly37Asp	GGC37GAT	G37D	missense	5.15E-05	7.33E-07	142.5	9.61E-05	5.92E-06	307	0.534342911	0.063728958	-0.272179948	0.052315817	0.7754829	0.085623268
c.109_111delinsGCG	p.Gly37Ala	GGC37GCG	G37A	missense	1.73E-05	7.52E-06	47	4.38E-05	1.13E-06	139	0.397423357	0.120675142	-0.400746612	0.160770374	0.565062828	0.263126635
c.109_111delinsGCT	p.Gly37Ala	GGC37GCT	G37A	missense	3.37E-05	2.92E-05	96.5	3.47E-05	1.50E-06	109	0.975140702	0.575040847	-0.010932716	0.635656001	1.203056111	1.040353521
c.109_111delinsGTG	p.Gly37Val	GGC37GTG	G37V	missense	6.89E-05	3.21E-05	187	2.77E-05	1.71E-06	88.5	2.489355993	0.827881893	0.396087008	0.205052051	1.869209506	0.335600737
c.109_111delinsGTT	p.Gly37Val	GGC37GTT	G37V	missense	3.72E-05	2.70E-05	100	3.54E-05	8.10E-06	116	1.053827646	0.584393101	0.022769587	0.502930837	1.258215364	0.823127394
c.109_111delinsTAC	p.Gly37Tyr	GGC37TAC	G37Y	missense	1.92E-07	2.71E-07	0.5	1.32E-06	3.99E-07	4	0.220216084	0.395241869	-0.657150964	0.345567667	0.145415771	0.565577196
c.109_111delinsTAG	p.Gly37Ter	GGC37TAG	G37*	nonsense	9.17E-07	3.29E-07	2.5	1.48E-05	1.12E-06	47.5	0.068508052	0.029680451	-1.164258383	0.251458542	-0.684547271	0.411552441
c.109_111delinsTAT	p.Gly37Tyr	GGC37TAT	G37Y	missense	3.86E-05	3.01E-05	110	2.80E-05	1.59E-07	88.5	1.38091429	0.751336195	0.140166724	0.560028356	1.450354703	0.916576687
c.109_111delinsTCC	p.Gly37Ser	GGC37TCC	G37S	missense	0	0	0	3.31E-07	9.97E-08	1	0.302094966	10.40369785	-0.519856511	0.447160486	0.370120277	0.731850223
c.109_111delinsTCG	p.Gly37Ser	GGC37TCG	G37S	missense	0	0	0	3.37E-06	3.44E-07	10.5	0.029673297	0.041661473	-1.527634197	0.256067917	-1.279270371	0.419096427
c.109_111delinsTCT	p.Gly37Ser	GGC37TCT	G37S	missense	6.85E-06	4.74E-07	19	7.00E-06	3.20E-07	22	0.9926129	0.237490736	-0.003220085	0.107879097	1.215679076	0.176561533
c.109_111delinsTGA	p.Gly37Ter	GGC37TGA	G37*	nonsense	0	0	0	1.30E-07	1.84E-07	0.5	0.767582011	23.18742733	-0.114875212	0.493978492	1.03293746	0.808475437
c.109_111delinsTGG	p.Gly37Trp	GGC37TGG	G37W	missense	2.11E-05	6.09E-07	58.5	2.94E-05	5.04E-06	90.5	0.722838939	0.144051856	-0.14095846	0.085004469	0.990248019	0.139123517
c.109_111delinsTGT	p.Gly37Cys	GGC37TGT	G37C	missense	3.54E-06	1.76E-06	10	3.40E-05	2.42E-06	106.5	0.10711572	0.037587736	-0.97014679	0.199592016	-0.366852357	0.326664511
c.109_111delinsTTA	p.Gly37Leu	GGC37TTA	G37L	missense	0	0	0	1.30E-07	1.84E-07	0.5	0.767582011	85.27819762	-0.114875212	0.502339668	1.03293746	0.822159849
c.109_111delinsTTC	p.Gly37Phe	GGC37TTC	G37F	missense	8.55E-07	1.21E-06	2.5	1.52E-06	6.82E-07	4.5	0.529137772	26.16224781	-0.276431236	0.553653661	0.768524982	0.906143472
c.109_111delinsTTG	p.Gly37Leu	GGC37TTG	G37L	missense	1.46E-05	4.96E-06	41	4.68E-05	8.73E-06	144	0.314414894	0.090183521	-0.50249689	0.130414756	0.398532096	0.213444772
c.109_111delinsTTT	p.Gly37Phe	GGC37TTT	G37F	missense	0.000147948	5.68E-05	403	3.47E-05	8.47E-07	109.5	4.262585529	1.179798037	0.629673106	0.135643238	2.251510812	0.222002026
c.109G>A	p.Gly37Ser	GGC37AGC	G37S	missense	0.000264699	5.42E-05	743.5	0.00033513	1.23E-05	1074	0.650421705	0.197403889	-0.186804974	0.169665477	0.915212808	0.277684906
c.109G>C	p.Gly37Arg	GGC37CGC	G37R	missense	7.93E-05	1.65E-05	219	0.000112168	4.17E-06	359.5	0.426576732	0.206360145	-0.370002837	0.420065021	0.615379972	0.687504127
c.109G>T	p.Gly37Cys	GGC37TGC	G37C	missense	0.000237095	1.39E-05	659	0.000263142	2.15E-05	849	0.016116993	18.18988566	-1.792715977	1.079818161	-1.713119439	1.7672965
c.10G>A	p.Glu4Lys	GAG4AAG	E4K	missense	0.000164653	9.62E-06	628	0.000230981	2.42E-06	869	0.38094695	0.180994778	-0.419135499	0.397285012	0.534966449	0.650220969
c.10G>C	p.Glu4Gln	GAG4CAG	E4Q	missense	0.00022427	4.33E-05	875.5	0.000158287	7.24E-06	598	1.545020085	0.262073069	0.188934129	0.076324176	1.530170425	0.124916819
c.10G>T	p.Glu4Ter	GAG4TAG	E4*	nonsense	0.000268694	8.25E-05	1001	0.00048081	7.41E-07	1807	0.122108687	0.184072716	-0.913253437	1.266271717	-0.273737213	2.072457802
c.110G>A	p.Gly37Asp	GGC37GAC	G37D	missense	0.000996566	0.000109458	2765	0.001032691	0.000101605	3340	0.834314482	7.593821442	-0.078670218	0.455013971	1.09219277	0.744703717
c.110G>C	p.Gly37Ala	GGC37GCC	G37A	missense	5.04E-05	2.66E-07	140.5	5.60E-05	8.19E-06	182.5	0.591243013	12.8453679	-0.228233979	0.679403538	0.847407564	1.111953417
c.110G>T	p.Gly37Val	GGC37GTC	G37V	missense	0.000118391	1.28E-05	328.5	0.000145395	5.46E-06	466	0.012171588	1.267685307	-1.91465275	0.503267323	-1.912688625	0.823678106
c.111C>A	p.Gly37=	GGC37GGA	G37G	synonymous	0.000109859	3.46E-06	305.5	0.000144998	3.18E-06	463.5	0.003990237	0.107742195	-2.399001315	0.586500256	-2.705403135	0.95990222
c.111C>G	p.Gly37=	GGC37GGG	G37G	synonymous	0.00029585	5.16E-05	818	0.000351587	1.73E-05	1128.5	0.831497744	0.113880898	-0.080138925	0.060377033	1.089788994	0.098816747
c.111C>T	p.Gly37=	GGC37GGT	G37G	synonymous	0.000344355	4.76E-05	953.5	0.000525248	8.31E-06	1669.5	0.524276588	0.09016404	-0.280439536	0.07807583	0.761964754	0.127783683
c.112_114delinsAAC	p.Ile38Asn	ATA38AAC	I38N	missense	0	0	0	1.30E-07	1.84E-07	0.5	0.767989675	120.4417638	-0.114644619	0.516437281	1.033314863	0.845232866
c.112_114delinsAAG	p.Ile38Lys	ATA38AAG	I38K	missense	8.16E-05	8.59E-06	225	0.000146948	1.00E-06	465.5	0.555815858	0.054293801	-0.255069067	0.042988799	0.803487616	0.070358099
c.112_114delinsAAT	p.Ile38Asn	ATA38AAT	I38N	missense	3.57E-05	1.33E-05	97.5	7.91E-05	8.98E-06	254.5	0.453222788	0.126220222	-0.343688262	0.137571996	0.658448017	0.22515875
c.112_114delinsACG	p.Ile38Thr	ATA38ACG	I38T	missense	2.50E-05	7.37E-06	68.5	2.82E-05	1.77E-06	90	0.891867368	0.188659356	-0.049699726	0.100776168	1.13960765	0.164936446
c.112_114delinsACT	p.Ile38Thr	ATA38ACT	I38T	missense	7.63E-05	4.26E-05	206.5	4.81E-05	2.45E-06	151	1.588033834	0.627991177	0.200859751	0.307449923	1.549688627	0.503191364
c.112_114delinsAGG	p.Ile38Arg	ATA38AGG	I38R	missense	0.000226267	8.35E-05	636	0.000233467	1.09E-05	744	0.969591135	0.25314354	-0.013411364	0.129318732	1.198999404	0.211650953
c.112_114delinsAGT	p.Ile38Ser	ATA38AGT	I38S	missense	4.17E-05	1.36E-05	114	6.89E-05	3.14E-06	216.5	0.606790905	0.140824449	-0.216960938	0.108034027	0.865857712	0.176815102
c.112_114delinsCAA	p.Ile38Gln	ATA38CAA	I38Q	missense	1.71E-07	2.42E-07	0.5	2.01E-07	2.84E-07	0.5	1.348218165	24.83953806	0.129760174	0.515318604	1.433322707	0.84340197
c.112_114delinsCAG	p.Ile38Gln	ATA38CAG	I38Q	missense	8.47E-05	1.45E-05	233	8.87E-05	1.73E-07	280.5	0.956403907	0.115623317	-0.019358658	0.053488469	1.189265698	0.087542503
c.112_114delinsCAT	p.Ile38His	ATA38CAT	I38H	missense	3.40E-05	6.05E-06	93.5	4.13E-05	3.53E-06	129	0.825700109	0.116497763	-0.083177658	0.061760447	1.084815617	0.101080928
c.112_114delinsCCG	p.Ile38Pro	ATA38CCG	I38P	missense	2.52E-05	2.58E-06	70	4.17E-05	7.29E-06	135.5	0.605710113	0.118043906	-0.217735175	0.082562121	0.864590548	0.135126221
c.112_114delinsCCT	p.Ile38Pro	ATA38CCT	I38P	missense	2.20E-05	1.76E-05	63	2.70E-05	3.01E-06	87	0.818761778	0.451700808	-0.08684244	0.527852683	1.078817611	0.863916011
c.112_114delinsCGA	p.Ile38Arg	ATA38CGA	I38R	missense	0	0	0	3.31E-07	9.99E-08	1	0.302036188	35.88358068	-0.51994102	0.460326098	0.369981965	0.753397869
c.112_114delinsCGG	p.Ile38Arg	ATA38CGG	I38R	missense	6.28E-05	2.28E-05	176.5	8.44E-05	5.79E-06	270	0.744939938	0.19304713	-0.127878742	0.123129252	1.011655088	0.201520871
c.112_114delinsCGT	p.Ile38Arg	ATA38CGT	I38R	missense	1.31E-05	6.10E-06	37	2.31E-05	4.21E-06	75	0.572888957	0.206602105	-0.241929549	0.196492143	0.824992555	0.321591069
c.112_114delinsCTG	p.Ile38Leu	ATA38CTG	I38L	missense	1.41E-05	8.06E-06	40	3.53E-05	5.00E-06	114	0.403112358	0.167151408	-0.394573888	0.277325687	0.575165487	0.453888195
c.112_114delinsCTT	p.Ile38Leu	ATA38CTT	I38L	missense	2.38E-05	4.72E-06	65.5	2.80E-05	9.38E-07	89	0.855413539	0.127585708	-0.06782388	0.066156618	1.109944549	0.108275971
c.112_114delinsGAA	p.Ile38Glu	ATA38GAA	I38E	missense	1.71E-07	2.42E-07	0.5	1.30E-07	1.84E-07	0.5	2.079906249	388.986755	0.31804376	0.542073653	1.741479148	0.887190921
c.112_114delinsGAG	p.Ile38Glu	ATA38GAG	I38E	missense	0.000120257	3.24E-05	329.5	6.67E-05	2.88E-06	212.5	1.804013536	0.349865469	0.256239792	0.088114728	1.640326991	0.144213958
c.112_114delinsGAT	p.Ile38Asp	ATA38GAT	I38D	missense	0.000103867	7.24E-06	288.5	8.23E-05	1.17E-06	260	1.262694337	0.116444097	0.101298233	0.040422455	1.386740152	0.066157865
c.112_114delinsGCG	p.Ile38Ala	ATA38GCG	I38A	missense	4.69E-06	1.34E-07	13	1.16E-05	6.04E-07	36.5	0.411858773	0.103501268	-0.385251679	0.118568886	0.590422784	0.194057097
c.112_114delinsGCT	p.Ile38Ala	ATA38GCT	I38A	missense	0.000105004	5.54E-05	297	5.65E-05	9.52E-06	183.5	1.858608356	0.744354459	0.269187885	0.281542473	1.661518634	0.460789645
c.112_114delinsGGA	p.Ile38Gly	ATA38GGA	I38G	missense	1.71E-07	2.42E-07	0.5	6.62E-07	2.00E-07	2	0.408994402	13.20371246	-0.388282637	0.40174651	0.585462133	0.657522929
c.112_114delinsGGG	p.Ile38Gly	ATA38GGG	I38G	missense	0.000193181	0.000113272	522.5	0.000137067	7.86E-06	430	1.410121556	0.582709982	0.149256552	0.353941239	1.465231672	0.579281897
c.112_114delinsGGT	p.Ile38Gly	ATA38GGT	I38G	missense	2.26E-05	5.35E-07	62.5	4.59E-05	1.33E-06	146	0.49385775	0.072842298	-0.306398127	0.065624913	0.719479334	0.107405749
c.112_114delinsGTG	p.Ile38Val	ATA38GTG	I38V	missense	0.000575189	8.38E-05	1602.5	0.000333259	2.70E-05	1067.5	1.726986225	0.205556161	0.237288873	0.052014452	1.609310759	0.085130036
c.112_114delinsGTT	p.Ile38Val	ATA38GTT	I38V	missense	0.000121011	5.57E-05	329	0.000122247	8.68E-06	391	0.990710975	0.321555331	-0.004053026	0.18272306	1.214315834	0.299055744
c.112_114delinsTAA	p.Ile38Ter	ATA38TAA	I38*	nonsense	3.62E-07	2.91E-08	1	3.31E-07	9.99E-08	1	1.39599584	71.84135957	0.144884124	0.487031016	1.45807549	0.797104773
c.112_114delinsTAG	p.Ile38Ter	ATA38TAG	I38*	nonsense	1.82E-05	4.15E-06	51	7.23E-05	4.54E-06	231	0.253706715	0.042554108	-0.595668038	0.075136416	0.246042492	0.122972857
c.112_114delinsTAT	p.Ile38Tyr	ATA38TAT	I38Y	missense	8.24E-05	1.94E-05	226	0.000145208	1.67E-05	467.5	0.567943527	0.106711126	-0.245694846	0.08352269	0.818830039	0.136698347
c.112_114delinsTCA	p.Ile38Ser	ATA38TCA	I38S	missense	0	0	0	2.01E-07	2.84E-07	0.5	0.497819376	31.08474523	-0.302928204	0.496264789	0.725158422	0.812217331
c.112_114delinsTCG	p.Ile38Ser	ATA38TCG	I38S	missense	2.97E-05	2.38E-06	82	5.42E-05	4.43E-06	173.5	0.550246829	0.079341309	-0.259442451	0.063508295	0.796329867	0.103941564
c.112_114delinsTCT	p.Ile38Ser	ATA38TCT	I38S	missense	6.22E-05	2.42E-06	172.5	9.05E-05	8.66E-06	290.5	0.688246137	0.087089482	-0.162256218	0.054978198	0.955390806	0.089980684
c.112_114delinsTGA	p.Ile38Ter	ATA38TGA	I38*	nonsense	1.91E-07	2.71E-07	0.5	5.92E-07	2.68E-07	2	0.492590047	42.7545092	-0.307514367	0.420160674	0.717652426	0.687660678
c.112_114delinsTGG	p.Ile38Trp	ATA38TGG	I38W	missense	4.38E-05	3.32E-05	125	5.70E-05	1.11E-06	181	0.769693907	0.400326498	-0.113681951	0.547424433	1.034890423	0.895948336
c.112_114delinsTGT	p.Ile38Cys	ATA38TGT	I38C	missense	9.40E-05	4.63E-05	265.5	9.74E-05	9.27E-06	312.5	0.966548067	0.345738702	-0.014776544	0.242925196	1.196765068	0.397586246
c.112_114delinsTTG	p.Ile38Leu	ATA38TTG	I38L	missense	0.000144258	4.43E-05	404.5	0.000123508	1.38E-06	391.5	1.16881951	0.254330529	0.067747452	0.100852458	1.331828891	0.165061307
c.112_114delinsTTT	p.Ile38Phe	ATA38TTT	I38F	missense	4.53E-05	5.05E-06	126	0.000147257	3.15E-06	467.5	0.308218502	0.03603604	-0.511141295	0.051619878	0.384384133	0.084484253
c.112A>C	p.Ile38Leu	ATA38CTA	I38L	missense	6.79E-06	9.80E-07	19	8.79E-06	1.55E-08	28	Inf	8.222331421	Inf	0.532227593	Inf	0.871076256
c.112A>G	p.Ile38Val	ATA38GTA	I38V	missense	0.000154561	2.90E-05	433.5	0.000138172	6.11E-06	437	2.476119021	141.2705516	0.393771516	0.931551922	1.86541983	1.524634897
c.112A>T	p.Ile38Leu	ATA38TTA	I38L	missense	0.000164285	2.39E-05	460	0.000145853	2.41E-07	464.5	Inf	499.256777	Inf	1.173109243	Inf	1.919982394
c.113T>A	p.Ile38Lys	ATA38AAA	I38K	missense	7.89E-05	1.47E-05	218.5	0.000100464	7.39E-07	321	0.100887421	0.300785323	-0.99616298	0.957297494	-0.409432046	1.566771676
c.113T>C	p.Ile38Thr	ATA38ACA	I38T	missense	0.000114052	7.88E-06	317.5	0.000114045	9.34E-06	359.5	1.007331761	22.91779269	0.003172527	0.717510754	1.226141616	1.17432202
c.113T>G	p.Ile38Arg	ATA38AGA	I38R	missense	6.94E-06	1.22E-06	19.5	9.53E-06	2.22E-06	31.5	0.040594666	3.902842073	-1.391531028	0.68073314	-1.056515594	1.114129526
c.114A>C	p.Ile38=	ATA38ATC	I38I	synonymous	1.55E-05	5.05E-06	42.5	2.86E-05	1.30E-06	90.5	Inf	NA	Inf	NA	Inf	NA
c.114A>G	p.Ile38Met	ATA38ATG	I38M	missense	0.000592548	5.72E-05	1644	0.000656301	1.40E-05	2097	0.889905232	0.072175696	-0.05065624	0.03552801	1.13804216	0.058147315
c.114A>T	p.Ile38=	ATA38ATT	I38I	synonymous	0.001072706	0.000364768	2947	0.00079403	5.09E-06	2526.5	1.41735011	0.383705148	0.151477142	0.163763486	1.468866026	0.268025346
c.115_117delinsAAC	p.Ser39Asn	TCC39AAC	S39N	missense	2.15E-06	3.37E-07	6	4.60E-07	8.40E-08	1.5	4.891375684	626.1164098	0.68943102	0.3726668	2.349314272	0.609929297
c.115_117delinsAAG	p.Ser39Lys	TCC39AAG	S39K	missense	7.07E-06	3.51E-06	20	1.68E-05	1.16E-06	54	0.42578536	0.149833585	-0.370809275	0.203426768	0.614060106	0.3329407
c.115_117delinsAAT	p.Ser39Asn	TCC39AAT	S39N	missense	0.000603555	0.000146811	1658	1.71E-05	4.88E-06	56.5	35.37799475	10.95704817	1.548733213	0.120612707	3.75570084	0.197402139
c.115_117delinsACG	p.Ser39Thr	TCC39ACG	S39T	missense	1.31E-05	1.12E-05	35	6.67E-05	3.72E-06	213.5	0.195392814	0.114264746	-0.709091412	0.551654347	0.060406854	0.902871272
c.115_117delinsACT	p.Ser39Thr	TCC39ACT	S39T	missense	4.41E-05	4.05E-06	122	5.14E-05	9.23E-06	167.5	0.861148189	0.15556029	-0.064922107	0.076332463	1.114693769	0.124930381
c.115_117delinsAGC	p.Ser39=	TCC39AGC	S39S	synonymous	1.71E-07	2.41E-07	0.5	1.30E-07	1.84E-07	0.5	2.084115849	27.54821184	0.318921856	0.526749603	1.742916295	0.862110643
c.115_117delinsAGG	p.Ser39Arg	TCC39AGG	S39R	missense	2.86E-05	1.02E-05	80.5	6.38E-05	7.03E-06	206	0.449751286	0.119874826	-0.347027586	0.127362562	0.652982674	0.208449364
c.115_117delinsAGT	p.Ser39=	TCC39AGT	S39S	synonymous	1.20E-05	8.18E-07	33.5	1.92E-05	4.84E-09	61	0.63189604	0.116990244	-0.199354366	0.083081118	0.894673705	0.135975643
c.115_117delinsATC	p.Ser39Ile	TCC39ATC	S39I	missense	7.64E-07	1.08E-06	2	1.31E-06	7.19E-07	4.5	0.660196716	30.05794814	-0.18032664	0.508937056	0.925815646	0.832957538
c.115_117delinsATG	p.Ser39Met	TCC39ATG	S39M	missense	1.77E-06	8.78E-07	5	1.15E-05	3.22E-06	38	0.16256861	0.073524969	-0.788963309	0.215045808	-0.070316381	0.351957133
c.115_117delinsATT	p.Ser39Ile	TCC39ATT	S39I	missense	2.09E-05	1.42E-05	56.5	2.53E-05	5.61E-06	77.5	0.832722918	0.427610592	-0.079499483	0.399063236	1.090835544	0.653131319
c.115_117delinsCAG	p.Ser39Gln	TCC39CAG	S39Q	missense	5.93E-05	1.41E-05	166	7.01E-05	2.25E-06	223.5	0.847376337	0.144845703	-0.071923668	0.077193569	1.103234586	0.126339719
c.115_117delinsCAT	p.Ser39His	TCC39CAT	S39H	missense	1.79E-06	3.66E-07	5	4.40E-06	1.12E-06	14.5	0.429181192	0.17662513	-0.367359318	0.197780279	0.619706517	0.323699311
c.115_117delinsCCG	p.Ser39Pro	TCC39CCG	S39P	missense	3.82E-07	5.40E-07	1	7.90E-07	1.55E-08	2.5	0.610410589	3.699702279	-0.214377941	0.435327405	0.870085203	0.712483477
c.115_117delinsCCT	p.Ser39Pro	TCC39CCT	S39P	missense	1.79E-05	6.69E-07	49.5	6.94E-05	1.43E-05	227	0.25729433	0.057965914	-0.589569783	0.095324154	0.256023268	0.156013345
c.115_117delinsCGA	p.Ser39Arg	TCC39CGA	S39R	missense	1.91E-07	2.70E-07	0.5	2.00E-07	2.83E-07	0.5	1.453848283	71.5139738	0.162519088	0.529266566	1.486937951	0.866230059
c.115_117delinsCGC	p.Ser39Arg	TCC39CGC	S39R	missense	5.53E-07	2.99E-07	1.5	6.60E-07	1.99E-07	2	0.988866138	8.307116113	-0.004862495	0.392415162	1.212991007	0.642250674
c.115_117delinsCGG	p.Ser39Arg	TCC39CGG	S39R	missense	1.92E-05	1.61E-05	51.5	2.61E-05	2.37E-06	84	0.739705718	0.422117732	-0.130941024	0.556790453	1.006643169	0.911277338
c.115_117delinsCGT	p.Ser39Arg	TCC39CGT	S39R	missense	0.000127394	4.13E-05	358	0.000101895	2.00E-06	322.5	1.251230503	0.287326723	0.097337323	0.107656941	1.380257485	0.176197939
c.115_117delinsCTG	p.Ser39Leu	TCC39CTG	S39L	missense	2.19E-05	7.88E-06	60	5.11E-05	6.49E-06	159	0.431675027	0.117395876	-0.364843075	0.131583134	0.623824754	0.215357011
c.115_117delinsCTT	p.Ser39Leu	TCC39CTT	S39L	missense	3.43E-05	1.09E-05	94	3.12E-05	1.71E-06	100	1.101742647	0.252986251	0.042080161	0.107210116	1.28982023	0.175466638
c.115_117delinsGAC	p.Ser39Asp	TCC39GAC	S39D	missense	1.71E-07	2.41E-07	0.5	7.19E-07	4.51E-07	2.5	0.376043765	15.16440589	-0.424761607	0.420910635	0.525758417	0.68888811
c.115_117delinsGAG	p.Ser39Glu	TCC39GAG	S39E	missense	8.42E-05	2.79E-05	230.5	0.000175662	1.31E-06	557	0.47994851	0.111096913	-0.318805353	0.108553808	0.699172909	0.177665806
c.115_117delinsGAT	p.Ser39Asp	TCC39GAT	S39D	missense	2.72E-05	3.93E-06	76	6.10E-05	4.76E-06	196	0.447978146	0.065865777	-0.348743172	0.065023573	0.650174841	0.10642156
c.115_117delinsGCG	p.Ser39Ala	TCC39GCG	S39A	missense	4.87E-05	7.82E-06	136	9.79E-05	4.81E-06	308.5	0.49853742	0.058975097	-0.302302238	0.052049322	0.726182916	0.085187107
c.115_117delinsGCT	p.Ser39Ala	TCC39GCT	S39A	missense	4.09E-05	4.36E-06	114	0.000109116	6.51E-06	349.5	0.375918846	0.047649925	-0.424905901	0.055874192	0.525522257	0.091447122
c.115_117delinsGGC	p.Ser39Gly	TCC39GGC	S39G	missense	3.41E-07	4.82E-07	1	4.00E-07	5.66E-07	1	1.101640908	59.49150667	0.042040055	0.549184838	1.28975459	0.898829522
c.115_117delinsGGG	p.Ser39Gly	TCC39GGG	S39G	missense	0.000102032	4.00E-05	287.5	2.37E-05	3.54E-06	77	4.305180177	1.30528408	0.633991332	0.150453243	2.258578285	0.246240987
c.115_117delinsGGT	p.Ser39Gly	TCC39GGT	S39G	missense	4.21E-05	1.47E-05	118.5	5.37E-05	4.06E-06	172.5	0.785921426	0.198238621	-0.104620871	0.120328068	1.049720342	0.196936282
c.115_117delinsGTC	p.Ser39Val	TCC39GTC	S39V	missense	8.94E-07	1.83E-07	2.5	4.00E-07	5.66E-07	1	2.481968856	140.2285378	0.394796328	0.493106403	1.867097099	0.807048124
c.115_117delinsGTG	p.Ser39Val	TCC39GTG	S39V	missense	0.000427172	4.22E-06	1185.5	7.14E-05	3.26E-06	225	5.986629733	0.393945104	0.777182398	0.028576	2.492933549	0.046769231
c.115_117delinsGTT	p.Ser39Val	TCC39GTT	S39V	missense	3.07E-05	2.89E-06	85.5	9.63E-05	7.05E-06	309	0.319954212	0.044603128	-0.494912169	0.061647972	0.410945714	0.100896845
c.115_117delinsTAA	p.Ser39Ter	TCC39TAA	S39*	nonsense	7.03E-07	4.53E-07	2	7.79E-07	1.10E-06	3	Inf	23.33169459	Inf	0.553100899	Inf	0.905238788
c.115_117delinsTAG	p.Ser39Ter	TCC39TAG	S39*	nonsense	1.09E-05	1.89E-06	30	6.20E-05	4.46E-06	199	0.177214936	0.033233446	-0.751499678	0.084460677	-0.009001109	0.138233513
c.115_117delinsTAT	p.Ser39Tyr	TCC39TAT	S39Y	missense	4.20E-05	3.61E-05	120.5	7.25E-05	6.26E-06	227	0.580043167	0.34317615	-0.236539685	0.65060933	0.833813937	1.064827053
c.115_117delinsTGA	p.Ser39Ter	TCC39TGA	S39*	nonsense	1.71E-07	2.41E-07	0.5	3.30E-07	9.95E-08	1	0.819802756	180.4863073	-0.086290626	0.492364542	1.079720743	0.805833947
c.115_117delinsTGG	p.Ser39Trp	TCC39TGG	S39W	missense	9.79E-05	4.82E-05	277	0.000101277	7.32E-06	325	0.967808915	0.341413883	-0.014210382	0.240366738	1.197691683	0.393398916
c.115_117delinsTGT	p.Ser39Cys	TCC39TGT	S39C	missense	0.00013658	9.53E-05	389.5	9.96E-05	7.17E-06	319.5	1.372739962	0.665779869	0.137588277	0.516666624	1.446134659	0.845608223
c.115_117delinsTTA	p.Ser39Leu	TCC39TTA	S39L	missense	2.81E-06	1.81E-06	8	4.48E-06	4.60E-07	14	0.649834106	0.309457089	-0.187197499	0.302640068	0.914570378	0.495319261
c.115_117delinsTTG	p.Ser39Leu	TCC39TTG	S39L	missense	3.84E-05	3.54E-06	107	7.28E-05	4.99E-06	233.5	0.52921052	0.069676811	-0.276371532	0.057621472	0.768622698	0.094306828
c.115_117delinsTTT	p.Ser39Phe	TCC39TTT	S39F	missense	0.000128127	5.01E-06	356	0.000155572	1.39E-05	500.5	0.823376631	0.087517564	-0.084401463	0.046050033	1.082812662	0.075368303
c.115T>A	p.Ser39Thr	TCC39ACC	S39T	missense	0.000124031	8.29E-06	347	0.000144199	1.36E-05	453.5	0.011687833	6.582839701	-1.932266015	0.731807576	-1.941515572	1.197721074
c.115T>C	p.Ser39Pro	TCC39CCC	S39P	missense	0.000192225	5.85E-06	537	0.000226682	2.80E-06	724.5	0.454421567	0.263961759	-0.342541065	0.563239163	0.660325589	0.921831691
c.115T>G	p.Ser39Ala	TCC39GCC	S39A	missense	1.25E-05	1.02E-06	35	9.22E-06	1.21E-06	30	2.201432637	48.30190233	0.342705401	0.308295549	1.7818419	0.504575366
c.116C>A	p.Ser39Tyr	TCC39TAC	S39Y	missense	0.000188283	4.69E-06	524.5	0.000218455	1.11E-05	702.5	0.005939183	2.505907366	-2.226273309	0.73161807	-2.422705906	1.197410916
c.116C>G	p.Ser39Cys	TCC39TGC	S39C	missense	4.47E-05	2.23E-05	127	3.61E-05	4.18E-07	115.5	2.087797568	2.167737159	0.319688387	0.877336086	1.744170847	1.435901942
c.116C>T	p.Ser39Phe	TCC39TTC	S39F	missense	0.000461185	1.78E-05	1288	0.000269708	2.58E-06	859.5	2.179533868	0.174943665	0.338363622	0.034999699	1.774735879	0.05728265
c.117C>A	p.Ser39=	TCC39TCA	S39S	synonymous	0.000292188	9.04E-05	804	0.000243309	5.44E-06	778.5	2.020998775	1.315715291	0.30556605	0.807223271	1.721057365	1.321151016
c.117C>G	p.Ser39=	TCC39TCG	S39S	synonymous	0.000104278	3.17E-05	287	0.000201475	4.14E-06	640.5	0.413599613	0.135950081	-0.383419876	0.20694031	0.593420825	0.338691178
c.117C>T	p.Ser39=	TCC39TCT	S39S	synonymous	0.000464945	0.000202336	1318	0.000463985	2.79E-05	1493	1.003332989	0.447367384	0.001445092	0.454868261	1.223314389	0.744465238
c.118_120delinsAAG	p.Ser40Lys	AGC40AAG	S40K	missense	1.71E-07	2.42E-07	0.5	5.94E-06	4.45E-07	19	0.04564824	0.036378371	-1.340575965	0.308704406	-0.97311942	0.505244527
c.118_120delinsAAT	p.Ser40Asn	AGC40AAT	S40N	missense	7.11E-06	3.01E-06	20	1.30E-05	3.02E-06	42.5	0.555545196	0.202507517	-0.255280603	0.173523057	0.803141402	0.283998456
c.118_120delinsACG	p.Ser40Thr	AGC40ACG	S40T	missense	1.57E-05	1.46E-05	45	1.70E-05	2.29E-07	54	0.926648278	0.579268578	-0.033085077	0.615550001	1.166800201	1.007446811
c.118_120delinsACT	p.Ser40Thr	AGC40ACT	S40T	missense	2.77E-05	3.40E-06	77	2.29E-05	2.22E-06	71.5	1.212279026	0.187631108	0.083602591	0.067685476	1.357778382	0.110778193
c.118_120delinsATG	p.Ser40Met	AGC40ATG	S40M	missense	8.64E-06	3.50E-06	23.5	4.85E-05	5.50E-06	156	0.177741289	0.053419539	-0.750211674	0.153698842	-0.006893084	0.251552933
c.118_120delinsATT	p.Ser40Ile	AGC40ATT	S40I	missense	1.68E-05	1.40E-05	48	2.88E-05	1.87E-07	91	0.586740664	0.338218566	-0.231553812	0.542609089	0.841974121	0.888067248
c.118_120delinsCAA	p.Ser40Gln	AGC40CAA	S40Q	missense	0	0	0	1.30E-07	1.84E-07	0.5	0.767725408	54.09659568	-0.114794086	0.504894889	1.033070235	0.82634188
c.118_120delinsCAG	p.Ser40Gln	AGC40CAG	S40Q	missense	2.73E-06	4.75E-07	7.5	7.91E-06	9.67E-07	25.5	0.357665388	0.108966218	-0.446523085	0.15524392	0.490142251	0.254081702
c.118_120delinsCAT	p.Ser40His	AGC40CAT	S40H	missense	0.000101831	5.24E-05	287.5	4.60E-05	7.13E-06	149	2.215166467	0.850766463	0.345406368	0.271796041	1.786262469	0.444838038
c.118_120delinsCCG	p.Ser40Pro	AGC40CCG	S40P	missense	1.43E-05	4.21E-06	39	2.36E-05	7.20E-06	78	0.60967363	0.217907044	-0.214902589	0.138538502	0.869226532	0.226740592
c.118_120delinsCCT	p.Ser40Pro	AGC40CCT	S40P	missense	1.92E-07	2.71E-07	0.5	1.30E-07	1.84E-07	0.5	2.238885436	302.6177755	0.350031871	0.552608109	1.79383285	0.904432258
c.118_120delinsCGG	p.Ser40Arg	AGC40CGG	S40R	missense	1.97E-05	3.62E-06	54	3.33E-05	1.77E-06	104.5	0.593721418	0.094042243	-0.226417284	0.070552124	0.850380878	0.115469925
c.118_120delinsCGT	p.Ser40Arg	AGC40CGT	S40R	missense	4.17E-06	4.27E-06	12	1.74E-05	1.46E-06	54.5	0.244600872	0.163629277	-0.611541998	0.54371485	0.220062196	0.889877004
c.118_120delinsCTC	p.Ser40Leu	AGC40CTC	S40L	missense	0	0	0	1.30E-07	1.84E-07	0.5	0.767725408	292.8884241	-0.114794086	0.498530052	1.033070235	0.815924799
c.118_120delinsCTT	p.Ser40Leu	AGC40CTT	S40L	missense	1.92E-06	1.64E-06	5.5	1.82E-05	1.01E-06	57	0.111343644	0.062408794	-0.953334571	0.397481032	-0.33933645	0.650541787
c.118_120delinsGAC	p.Ser40Asp	AGC40GAC	S40D	missense	5.34E-07	2.13E-07	1.5	6.51E-07	9.21E-07	2.5	0.965247562	12.82042348	-0.015361287	0.535653465	1.195808041	0.876683249
c.118_120delinsGAG	p.Ser40Glu	AGC40GAG	S40E	missense	4.64E-05	1.47E-05	130	9.90E-05	3.14E-07	313.5	0.469615653	0.107665605	-0.328257436	0.10730728	0.683703051	0.175625663
c.118_120delinsGAT	p.Ser40Asp	AGC40GAT	S40D	missense	3.35E-05	1.55E-05	94.5	4.19E-05	4.36E-06	130.5	0.802894857	0.269580855	-0.095341324	0.207550662	1.064907816	0.339690118
c.118_120delinsGCA	p.Ser40Ala	AGC40GCA	S40A	missense	0	0	0	1.30E-07	1.84E-07	0.5	0.767725408	49.28179792	-0.114794086	0.506696289	1.033070235	0.829290163
c.118_120delinsGCC	p.Ser40Ala	AGC40GCC	S40A	missense	5.13E-07	7.26E-07	1.5	1.53E-06	6.83E-07	4.5	0.402015332	1.714925232	-0.395757383	0.444063149	0.573228506	0.726780931
c.118_120delinsGCG	p.Ser40Ala	AGC40GCG	S40A	missense	5.85E-05	4.30E-05	157	7.22E-05	7.28E-06	232	0.811123477	0.416253011	-0.090913028	0.521604784	1.072155437	0.853690318
c.118_120delinsGCT	p.Ser40Ala	AGC40GCT	S40A	missense	0.000110252	4.70E-06	305.5	0.000154795	3.76E-06	488	0.712889088	0.063764424	-0.146978033	0.039109072	0.980396018	0.064008302
c.118_120delinsGGA	p.Ser40Gly	AGC40GGA	S40G	missense	1.41E-06	9.09E-07	4	4.02E-07	5.68E-07	1	18.60702437	468.0782484	1.269676927	0.607072423	3.29898024	0.993571886
c.118_120delinsGGG	p.Ser40Gly	AGC40GGG	S40G	missense	0.001843831	0.000282913	5069	0.000403858	1.96E-05	1268.5	4.567290695	0.514762399	0.659658654	0.04951071	2.300586995	0.081032258
c.118_120delinsGGT	p.Ser40Gly	AGC40GGT	S40G	missense	0.000367965	0.000113881	1030.5	0.000286148	6.48E-06	908.5	1.286272637	0.282371947	0.109333031	0.10223429	1.399890394	0.167322897
c.118_120delinsGTC	p.Ser40Val	AGC40GTC	S40V	missense	1.71E-07	2.42E-07	0.5	2.61E-07	3.68E-07	1	1.040456054	61.07066505	0.017223742	0.524199044	1.249138693	0.857936242
c.118_120delinsGTG	p.Ser40Val	AGC40GTG	S40V	missense	3.76E-05	1.25E-05	102.5	4.79E-05	1.87E-06	152.5	0.78587121	0.186451834	-0.104648621	0.111834906	1.049674924	0.183035852
c.118_120delinsGTT	p.Ser40Val	AGC40GTT	S40V	missense	1.24E-05	7.91E-07	34.5	2.57E-05	4.61E-06	79	0.488672841	0.108927831	-0.310981797	0.096647114	0.711977418	0.158178583
c.118_120delinsTAC	p.Ser40Tyr	AGC40TAC	S40Y	missense	1.92E-07	2.71E-07	0.5	1.30E-07	1.84E-07	0.5	2.238885436	206.4767888	0.350031871	0.547052588	1.79383285	0.895339751
c.118_120delinsTAG	p.Ser40Ter	AGC40TAG	S40*	nonsense	5.34E-07	2.13E-07	1.5	2.18E-05	3.03E-06	70.5	0.029037594	0.015553202	-1.537039376	0.294284874	-1.294663463	0.481644638
c.118_120delinsTAT	p.Ser40Tyr	AGC40TAT	S40Y	missense	1.41E-06	9.09E-07	4	1.30E-05	4.14E-06	43	0.116420094	0.068187916	-0.933972054	0.291871958	-0.307646569	0.477695513
c.118_120delinsTCG	p.Ser40=	AGC40TCG	S40S	synonymous	1.45E-06	1.16E-07	4	1.39E-05	1.78E-07	44	0.111299625	0.040806364	-0.953506298	0.203907553	-0.339617509	0.333727582
c.118_120delinsTCT	p.Ser40=	AGC40TCT	S40S	synonymous	4.69E-06	4.21E-06	12.5	2.39E-05	3.64E-06	74	0.200024606	0.122011341	-0.698916576	0.489570017	0.077059614	0.801260257
c.118_120delinsTGG	p.Ser40Trp	AGC40TGG	S40W	missense	0.000183197	6.99E-05	499	0.000187995	1.08E-05	600	0.974985921	0.26803079	-0.011001656	0.132898957	1.20294328	0.217510568
c.118_120delinsTGT	p.Ser40Cys	AGC40TGT	S40C	missense	7.76E-05	5.71E-06	214	0.000141714	1.07E-05	453.5	0.548229052	0.06102606	-0.261037954	0.048630775	0.79371857	0.079592103
c.118_120delinsTTC	p.Ser40Phe	AGC40TTC	S40F	missense	0	0	0	1.30E-07	1.84E-07	0.5	Inf	158.5727071	Inf	0.522920165	Inf	0.85584315
c.118_120delinsTTG	p.Ser40Leu	AGC40TTG	S40L	missense	4.35E-05	3.28E-05	124	2.67E-05	3.12E-06	86	1.632804586	0.864532959	0.212934212	0.535415325	1.569450428	0.876293494
c.118_120delinsTTT	p.Ser40Phe	AGC40TTT	S40F	missense	6.12E-06	5.31E-07	17	2.04E-05	3.25E-06	66	0.305568268	0.076119824	-0.514891748	0.111636092	0.378245912	0.182710462
c.118A>C	p.Ser40Arg	AGC40CGC	S40R	missense	4.15E-05	1.51E-06	115.5	5.06E-05	5.90E-06	163.5	Inf	16.68186321	Inf	0.555607667	Inf	0.909341518
c.118A>G	p.Ser40Gly	AGC40GGC	S40G	missense	0.000773923	0.000172616	2169	0.000523393	4.17E-05	1683	3.330603244	40.07435714	0.522522901	0.281502675	2.076142227	0.460724509
c.118A>T	p.Ser40Cys	AGC40TGC	S40C	missense	0.000124658	2.93E-05	343	0.000120046	7.44E-06	385	1.589157662	28.37900696	0.201166986	1.10300502	1.550191467	1.805245532
c.119G>A	p.Ser40Asn	AGC40AAC	S40N	missense	0.000262272	6.69E-05	724.5	0.000209757	1.12E-05	675	1.484104009	0.453382041	0.171464338	0.154179312	1.501578295	0.2523393
c.119G>C	p.Ser40Thr	AGC40ACC	S40T	missense	2.56E-05	1.24E-06	71.5	4.77E-05	4.45E-06	154.5	0.152941698	0.130971312	-0.815474094	0.658814318	-0.113705554	1.07825584
c.119G>T	p.Ser40Ile	AGC40ATC	S40I	missense	0.00010899	1.65E-06	304	0.000131559	4.22E-06	422	Inf	0.62090534	Inf	0.467879894	Inf	0.765760875
c.11A>C	p.Glu4Ala	GAG4GCG	E4A	missense	0.000190597	8.06E-05	759.5	0.000358838	2.77E-06	1349.5	0.523382664	0.159740555	-0.281180666	0.172808947	0.760751774	0.282829701
c.11A>G	p.Glu4Gly	GAG4GGG	E4G	missense	0.000358159	7.78E-05	1345.5	0.000326202	1.31E-05	1231.5	1.189415263	0.335041691	0.075333507	0.145421328	1.344244693	0.238005447
c.11A>T	p.Glu4Val	GAG4GTG	E4V	missense	0.000221089	2.58E-05	838.5	0.000315459	8.36E-06	1189	0.541074954	0.091763941	-0.266742569	0.076586613	0.784382047	0.125346339
c.120C>A	p.Ser40Arg	AGC40AGA	S40R	missense	0.000119626	4.11E-06	334	0.000163658	1.01E-05	527	0.004421152	0.044322021	-2.354464587	0.293860218	-2.632511599	0.48094962
c.120C>G	p.Ser40Arg	AGC40AGG	S40R	missense	0.000443711	5.88E-06	1236.5	0.000504679	7.38E-07	1610.5	0.874265169	0.054424788	-0.058356824	0.027145328	1.125438913	0.044427706
c.120C>T	p.Ser40=	AGC40AGT	S40S	synonymous	0.000217499	2.75E-05	609.5	0.000309125	1.55E-06	985.5	0.607919183	0.087215698	-0.216154152	0.063743223	0.867178147	0.104326061
c.121_123delinsAAC	p.Ser41Asn	TCC41AAC	S41N	missense	1.98E-06	9.63E-08	5.5	2.71E-06	1.46E-07	8.5	0.769177525	0.301462739	-0.113973414	0.183799411	1.034413397	0.300817367
c.121_123delinsAAG	p.Ser41Lys	TCC41AAG	S41K	missense	0.00091408	0.000163518	2547.5	0.000400012	7.08E-06	1262	2.285379239	0.291726439	0.358958278	0.056352936	1.808442353	0.092230665
c.121_123delinsAAT	p.Ser41Asn	TCC41AAT	S41N	missense	0.000182072	1.18E-05	502.5	0.000237573	1.78E-05	760	0.766805779	0.071350328	-0.115314623	0.040396729	1.032218293	0.06611576
c.121_123delinsACA	p.Ser41Thr	TCC41ACA	S41T	missense	1.92E-07	2.71E-07	0.5	2.61E-07	3.68E-07	1	1.119009554	203.3629477	0.048833794	0.5241529	1.300873641	0.85786072
c.121_123delinsACG	p.Ser41Thr	TCC41ACG	S41T	missense	0.000163783	2.52E-05	456	0.000322117	1.04E-05	1014	0.508769897	0.05614455	-0.293478593	0.048669495	0.740624234	0.079655474
c.121_123delinsACT	p.Ser41Thr	TCC41ACT	S41T	missense	0.000216063	3.29E-06	597.5	0.000219848	1.37E-05	702	0.983238855	0.082999862	-0.007340967	0.036727798	1.208934587	0.060110963
c.121_123delinsAGC	p.Ser41=	TCC41AGC	S41S	synonymous	8.96E-07	1.84E-07	2.5	2.38E-06	4.65E-08	7.5	0.418897881	0.210634222	-0.377891837	0.264480843	0.602468352	0.432865537
c.121_123delinsAGG	p.Ser41Arg	TCC41AGG	S41R	missense	0.000181707	1.53E-05	504.5	0.0003492	9.14E-06	1109	0.520637806	0.040354691	-0.283464299	0.033814351	0.757014241	0.055342636
c.121_123delinsAGT	p.Ser41=	TCC41AGT	S41S	synonymous	0.000190539	7.44E-05	535.5	0.000225919	7.17E-07	715	0.843838006	0.230803255	-0.073740918	0.151164	1.100260363	0.247404255
c.121_123delinsATC	p.Ser41Ile	TCC41ATC	S41I	missense	8.61E-06	2.99E-06	23.5	5.32E-07	3.84E-07	1.5	22.20955201	550.1330904	1.346539799	0.398128583	3.424778721	0.651601609
c.121_123delinsATG	p.Ser41Met	TCC41ATG	S41M	missense	0.000141311	3.13E-05	394.5	0.000279727	1.13E-05	879.5	0.505532578	0.080151642	-0.296250852	0.070891483	0.736086986	0.11602534
c.121_123delinsATT	p.Ser41Ile	TCC41ATT	S41I	missense	0.002137707	0.000434281	5867	0.00019607	5.54E-07	620.5	10.90330024	1.5718979	1.037557971	0.064323332	2.91908015	0.105275503
c.121_123delinsCAC	p.Ser41His	TCC41CAC	S41H	missense	3.83E-07	5.42E-07	1	1.64E-06	6.22E-07	5.5	0.224721275	9.457640866	-0.648355811	0.407597044	0.159810457	0.667098271
c.121_123delinsCAG	p.Ser41Gln	TCC41CAG	S41Q	missense	8.12E-05	1.73E-05	226.5	0.000177605	4.56E-06	564	0.457546488	0.068551895	-0.339564774	0.066976354	0.665196769	0.1096176
c.121_123delinsCAT	p.Ser41His	TCC41CAT	S41H	missense	0.000194434	7.67E-05	529.5	0.000246776	1.54E-05	788	0.788302159	0.220507339	-0.103307284	0.136487805	1.051870239	0.223384296
c.121_123delinsCCG	p.Ser41Pro	TCC41CCG	S41P	missense	6.56E-05	9.10E-06	180.5	0.00011027	4.87E-06	346.5	0.595776815	0.065236842	-0.224916402	0.048097996	0.852837313	0.078720125
c.121_123delinsCCT	p.Ser41Pro	TCC41CCT	S41P	missense	0.000133411	2.56E-05	372	5.02E-05	2.29E-06	160	2.65773965	0.371540373	0.424512436	0.062120243	1.915732301	0.101669792
c.121_123delinsCGA	p.Ser41Arg	TCC41CGA	S41R	missense	0	0	0	1.30E-07	1.84E-07	0.5	0.767580601	631.4658924	-0.11487601	0.498542823	1.032936154	0.8159457
c.121_123delinsCGC	p.Ser41Arg	TCC41CGC	S41R	missense	1.39E-06	1.42E-06	4	3.30E-06	1.22E-07	10.5	0.450945511	0.308604129	-0.345875932	0.437746382	0.654867542	0.716442523
c.121_123delinsCGG	p.Ser41Arg	TCC41CGG	S41R	missense	0.000310183	6.48E-05	865.5	0.000381215	1.07E-05	1211	0.813930977	0.120787743	-0.089412423	0.066318014	1.07461142	0.108540121
c.121_123delinsCGT	p.Ser41Arg	TCC41CGT	S41R	missense	0.000178282	7.41E-06	492.5	0.000249919	1.14E-05	796	0.713759162	0.059723958	-0.146448304	0.036560613	0.981263005	0.059837338
c.121_123delinsCTA	p.Ser41Leu	TCC41CTA	S41L	missense	1.92E-07	2.71E-07	0.5	5.32E-07	3.84E-07	1.5	0.547975301	74.2811252	-0.261239016	0.470110003	0.793389499	0.769410806
c.121_123delinsCTC	p.Ser41Leu	TCC41CTC	S41L	missense	2.37E-06	4.46E-07	6.5	9.34E-07	9.52E-07	2.5	2.946688491	228.069236	0.469334227	0.421993786	1.989090388	0.690660861
c.121_123delinsCTG	p.Ser41Leu	TCC41CTG	S41L	missense	0.000579367	0.00022206	1578.5	0.000331094	1.71E-05	1055.5	1.750159079	0.482174012	0.243077525	0.134849199	1.61878482	0.220702453
c.121_123delinsCTT	p.Ser41Leu	TCC41CTT	S41L	missense	0.000189186	5.41E-05	529.5	0.000191341	4.66E-06	607.5	0.989264098	0.199371721	-0.004687752	0.093015189	1.213277002	0.152234351
c.121_123delinsGAC	p.Ser41Asp	TCC41GAC	S41D	missense	3.11E-06	1.02E-06	8.5	2.77E-06	5.06E-07	9	1.160306454	0.403222609	0.064572708	0.155104556	1.32663291	0.25385361
c.121_123delinsGAG	p.Ser41Glu	TCC41GAG	S41E	missense	0.000859146	0.000127552	2391.5	0.001046544	7.17E-06	3314	0.821031884	0.086513098	-0.085639977	0.046457745	1.080785635	0.07603559
c.121_123delinsGAT	p.Ser41Asp	TCC41GAT	S41D	missense	0.000174894	4.90E-05	478.5	0.000328852	9.91E-06	1045	0.532134836	0.105925224	-0.273978309	0.091549217	0.772539593	0.149835052
c.121_123delinsGCA	p.Ser41Ala	TCC41GCA	S41A	missense	3.63E-07	2.91E-08	1	7.33E-07	6.68E-07	2	0.631062309	13.46313741	-0.199927758	0.468926736	0.893735258	0.7674742
c.121_123delinsGCG	p.Ser41Ala	TCC41GCG	S41A	missense	0.000630571	0.000111177	1732.5	0.000766056	2.87E-05	2437	0.823269395	0.103704521	-0.084458029	0.05573066	1.082720083	0.09121221
c.121_123delinsGCT	p.Ser41Ala	TCC41GCT	S41A	missense	0.000265015	2.87E-06	733	0.000402597	1.48E-05	1266.5	0.658510468	0.04715081	-0.181437317	0.03125434	0.923997844	0.051152765
c.121_123delinsGGA	p.Ser41Gly	TCC41GGA	S41G	missense	0	0	0	1.30E-07	1.84E-07	0.5	0.767580601	36.02839378	-0.11487601	0.502356159	1.032936154	0.822186839
c.121_123delinsGGC	p.Ser41Gly	TCC41GGC	S41G	missense	3.45E-06	5.33E-07	9.5	3.23E-06	5.91E-07	10.5	1.100417525	0.356645651	0.041557498	0.148727758	1.288964809	0.243416953
c.121_123delinsGGG	p.Ser41Gly	TCC41GGG	S41G	missense	0.000263577	5.93E-06	730	0.000385604	5.86E-06	1217	0.683803449	0.046384971	-0.165068713	0.029577853	0.950787704	0.048408924
c.121_123delinsGGT	p.Ser41Gly	TCC41GGT	S41G	missense	0.000232987	1.08E-05	643.5	0.000229984	1.04E-05	732.5	1.013493939	0.078127361	0.005821156	0.033629859	1.230476524	0.055040686
c.121_123delinsGTC	p.Ser41Val	TCC41GTC	S41V	missense	1.26E-06	1.55E-07	3.5	1.79E-06	3.15E-07	5.5	0.760652699	0.401315338	-0.118813589	0.240225527	1.02649167	0.393167802
c.121_123delinsGTG	p.Ser41Val	TCC41GTG	S41V	missense	0.000345451	8.65E-05	965.5	0.000357267	2.17E-05	1140.5	0.967207417	0.180005355	-0.014480382	0.084982457	1.197249784	0.13908749
c.121_123delinsGTT	p.Ser41Val	TCC41GTT	S41V	missense	0.000205418	6.22E-05	561.5	0.000324407	1.49E-06	1025.5	0.633519756	0.13601135	-0.198239837	0.099216114	0.896497811	0.162383165
c.121_123delinsTAA	p.Ser41Ter	TCC41TAA	S41*	nonsense	3.65E-06	8.04E-07	10	3.02E-06	2.00E-06	10.5	2.100659489	189.7192028	0.32235566	0.653881984	1.748536269	1.070183281
c.121_123delinsTAG	p.Ser41Ter	TCC41TAG	S41*	nonsense	7.22E-05	7.33E-06	199	0.000410788	5.32E-06	1302	0.176029709	0.017849948	-0.754414028	0.0446565	-0.013770913	0.073087562
c.121_123delinsTAT	p.Ser41Tyr	TCC41TAT	S41Y	missense	0.001449926	0.000328008	4048.5	0.000339554	2.88E-06	1075.5	4.270387915	0.682784844	0.630467327	0.072038014	2.252810683	0.117901823
c.121_123delinsTGA	p.Ser41Ter	TCC41TGA	S41*	nonsense	3.42E-07	4.84E-07	1	4.02E-07	5.68E-07	1	1.099994436	61.41836527	0.041390488	0.552926558	1.28869147	0.904953449
c.121_123delinsTGG	p.Ser41Trp	TCC41TGG	S41W	missense	0.000249208	9.08E-05	679.5	0.000333116	1.42E-05	1047	0.748412413	0.194672601	-0.125859018	0.129100611	1.01496069	0.211293962
c.121_123delinsTGT	p.Ser41Cys	TCC41TGT	S41C	missense	0.000432672	0.000191426	1218.5	0.000486583	5.68E-07	1539.5	0.889410039	0.273631579	-0.050897973	0.178789909	1.137646526	0.292618509
c.121_123delinsTTA	p.Ser41Leu	TCC41TTA	S41L	missense	1.71E-07	2.42E-07	0.5	6.62E-07	2.00E-07	2	0.409127525	10.23906116	-0.388141301	0.412049127	0.585693451	0.674384823
c.121_123delinsTTG	p.Ser41Leu	TCC41TTG	S41L	missense	0.000427539	2.22E-05	1185.5	0.000648238	1.89E-06	2051.5	0.659694672	0.038838496	-0.180657023	0.025642171	0.925274921	0.041967546
c.121_123delinsTTT	p.Ser41Phe	TCC41TTT	S41F	missense	0.000392516	7.99E-05	1095	0.000467322	1.53E-05	1471	0.840030534	0.122871051	-0.075704928	0.065243525	1.097045945	0.106781547
c.121T>A	p.Ser41Thr	TCC41ACC	S41T	missense	0.000196714	8.35E-05	539.5	0.000150476	9.88E-06	475	7.150576904	266.7138298	0.854341082	1.184737059	2.619216173	1.93901319
c.121T>C	p.Ser41Pro	TCC41CCC	S41P	missense	0.000136565	3.33E-07	381	0.000157715	3.57E-07	503	0.006458417	0.367747327	-2.189873941	0.836114055	-2.363132474	1.368435443
c.121T>G	p.Ser41Ala	TCC41GCC	S41A	missense	2.67E-05	3.73E-07	74.5	4.27E-05	1.11E-06	135.5	0.012461011	0.06702216	-1.904446735	0.232086305	-1.895984837	0.379846652
c.122C>A	p.Ser41Tyr	TCC41TAC	S41Y	missense	0.00033596	1.35E-05	934.5	0.000372568	1.08E-05	1182.5	0.635213567	0.233663941	-0.197080234	0.229439151	0.898395688	0.375514159
c.122C>G	p.Ser41Cys	TCC41TGC	S41C	missense	3.36E-05	3.40E-06	94	3.99E-05	4.47E-06	125	0.219983532	17.94671499	-0.657609829	0.92328041	0.144664765	1.511097233
c.122C>T	p.Ser41Phe	TCC41TTC	S41F	missense	0.000144014	1.10E-05	400	0.000145532	6.12E-06	461	0.981099282	0.174477613	-0.008287042	0.07889225	1.207386183	0.129119885
c.123C>A	p.Ser41=	TCC41TCA	S41S	synonymous	0.000375491	3.63E-05	1048.5	0.000430787	1.09E-05	1376.5	0.591809646	0.19699494	-0.22781796	0.182628737	0.848088445	0.29890137
c.123C>G	p.Ser41=	TCC41TCG	S41S	synonymous	0.000722489	7.49E-06	2010.5	0.000772257	1.51E-05	2465.5	0.932944927	0.049932423	-0.030143992	0.023318734	1.17161376	0.038164868
c.123C>T	p.Ser41=	TCC41TCT	S41S	synonymous	0.000348632	2.92E-05	966.5	0.000501981	1.92E-06	1597	0.643901656	0.050685463	-0.191180458	0.03441016	0.908051623	0.056317775
c.124_126delinsAAG	p.Ser42Lys	TCT42AAG	S42K	missense	4.79E-05	2.13E-05	135.5	0.000101654	4.60E-06	320.5	0.472098148	0.147977257	-0.325967703	0.174082004	0.687450567	0.284913264
c.124_126delinsAAT	p.Ser42Asn	TCT42AAT	S42N	missense	1.87E-05	1.04E-06	52	6.25E-05	5.75E-07	198	0.300461068	0.046674383	-0.522211794	0.069396722	0.366265477	0.113578923
c.124_126delinsACC	p.Ser42Thr	TCT42ACC	S42T	missense	0	0	0	2.00E-07	2.83E-07	0.5	0.499481656	58.11794488	-0.301480457	0.487966113	0.727527894	0.79863521
c.124_126delinsACG	p.Ser42Thr	TCT42ACG	S42T	missense	0.000135855	3.23E-05	374	0.000181516	1.52E-06	575.5	0.749000113	0.125781762	-0.125518117	0.075798321	1.015518631	0.124056172
c.124_126delinsAGG	p.Ser42Arg	TCT42AGG	S42R	missense	0.000716174	4.14E-05	1986	0.000108886	2.79E-06	347	6.578187567	0.355580127	0.818106253	0.023474547	2.559912034	0.03841988
c.124_126delinsAGT	p.Ser42=	TCT42AGT	S42S	synonymous	0.000124681	4.95E-06	346	0.000195494	9.19E-06	625	0.638284553	0.058075831	-0.194985666	0.039819494	0.901823788	0.065171021
c.124_126delinsATG	p.Ser42Met	TCT42ATG	S42M	missense	0.000102654	6.86E-05	293	8.47E-05	1.41E-06	269.5	1.213405369	0.560534249	0.084005912	0.463101643	1.358438482	0.757940497
c.124_126delinsATT	p.Ser42Ile	TCT42ATT	S42I	missense	1.17E-05	3.32E-07	32.5	3.40E-05	2.25E-06	107	0.345988033	0.064130355	-0.460938922	0.083726789	0.466548409	0.137032388
c.124_126delinsCAG	p.Ser42Gln	TCT42CAG	S42Q	missense	9.60E-05	3.47E-05	263	9.21E-05	5.64E-06	295	1.043872762	0.271959198	0.018647566	0.125377884	1.251469011	0.205201119
c.124_126delinsCAT	p.Ser42His	TCT42CAT	S42H	missense	0.000106431	1.19E-05	294.5	9.93E-05	2.33E-06	316.5	1.072296586	0.09926311	0.030314923	0.04054427	1.270564523	0.066357235
c.124_126delinsCCA	p.Ser42Pro	TCT42CCA	S42P	missense	0	0	0	1.30E-07	1.84E-07	0.5	0.770330177	136.094712	-0.113323089	0.518392698	1.03547776	0.848433221
c.124_126delinsCCG	p.Ser42Pro	TCT42CCG	S42P	missense	5.76E-05	5.93E-05	153.5	3.73E-05	1.22E-06	119	1.547204248	1.036364966	0.189547649	0.818219149	1.531174549	1.339147543
c.124_126delinsCGC	p.Ser42Arg	TCT42CGC	S42R	missense	0	0	0	2.00E-07	2.83E-07	0.5	0.499481656	33.54186854	-0.301480457	0.49934593	0.727527894	0.817260115
c.124_126delinsCGG	p.Ser42Arg	TCT42CGG	S42R	missense	0.000175306	2.89E-05	490.5	0.000117823	4.11E-06	376	1.488721803	0.178771285	0.172813549	0.052974369	1.503786496	0.086701095
c.124_126delinsCGT	p.Ser42Arg	TCT42CGT	S42R	missense	6.85E-05	4.56E-05	195.5	9.11E-05	9.29E-06	293.5	0.753392587	0.358104212	-0.122978657	0.438260261	1.019674866	0.71728357
c.124_126delinsCTC	p.Ser42Leu	TCT42CTC	S42L	missense	0	0	0	2.60E-07	3.67E-07	1	0.385165088	129.3895222	-0.414353085	0.495963931	0.542793642	0.811724928
c.124_126delinsCTG	p.Ser42Leu	TCT42CTG	S42L	missense	9.99E-05	4.98E-05	272	6.72E-05	6.69E-07	213	1.487572136	0.521805592	0.172478035	0.245677504	1.503237373	0.402090842
c.124_126delinsCTT	p.Ser42Leu	TCT42CTT	S42L	missense	7.10E-05	2.20E-05	195	0.000175017	1.02E-05	560.5	0.406482145	0.091608997	-0.390958526	0.104089184	0.581082608	0.17035873
c.124_126delinsGAA	p.Ser42Glu	TCT42GAA	S42E	missense	0	0	0	2.00E-07	2.83E-07	0.5	0.499481656	13.56604693	-0.301480457	0.493478398	0.727527894	0.807656953
c.124_126delinsGAG	p.Ser42Glu	TCT42GAG	S42E	missense	0.000351293	0.000121308	990	0.000249839	9.65E-06	788.5	1.406473912	0.345729391	0.148131681	0.117001324	1.46339064	0.191491528
c.124_126delinsGAT	p.Ser42Asp	TCT42GAT	S42D	missense	0.000420831	8.75E-05	1179.5	0.000317695	3.07E-06	1010	1.324954449	0.195154539	0.122200948	0.065827512	1.420950814	0.107737336
c.124_126delinsGCA	p.Ser42Ala	TCT42GCA	S42A	missense	0	0	0	2.00E-07	2.83E-07	0.5	0.499481656	52.00683571	-0.301480457	0.495412659	0.727527894	0.810822683
c.124_126delinsGCG	p.Ser42Ala	TCT42GCG	S42A	missense	0.000160507	3.01E-05	449.5	0.000120058	2.36E-06	380	1.337743569	0.181560229	0.126372872	0.060517568	1.427778841	0.099046756
c.124_126delinsGGG	p.Ser42Gly	TCT42GGG	S42G	missense	0.000174068	5.52E-05	490	0.000226797	2.04E-06	719	0.767943883	0.172066458	-0.114670514	0.104685425	1.033272481	0.171334575
c.124_126delinsGGT	p.Ser42Gly	TCT42GGT	S42G	missense	0.000254121	2.38E-05	709	0.00025829	1.24E-05	814	0.984244384	0.075696978	-0.006897055	0.03347916	1.209661122	0.054794042
c.124_126delinsGTG	p.Ser42Val	TCT42GTG	S42V	missense	0.000315868	8.64E-06	877	0.000359216	3.46E-06	1142	0.879604243	0.057000032	-0.055712684	0.028300793	1.129766474	0.046318811
c.124_126delinsGTT	p.Ser42Val	TCT42GTT	S42V	missense	0.000137316	4.31E-05	386.5	0.000247027	1.82E-05	775.5	0.556278999	0.129365114	-0.254707335	0.107441941	0.804079647	0.175846057
c.124_126delinsTAG	p.Ser42Ter	TCT42TAG	S42*	nonsense	1.90E-05	1.09E-05	51.5	0.000159112	8.14E-06	509	0.11903603	0.048026353	-0.924321564	0.283861788	-0.291851987	0.464585578
c.124_126delinsTGA	p.Ser42Ter	TCT42TGA	S42*	nonsense	0	0	0	2.60E-07	3.67E-07	1	0.385165088	39.48906425	-0.414353085	0.499957026	0.542793642	0.818260271
c.124_126delinsTGG	p.Ser42Trp	TCT42TGG	S42W	missense	0.00016878	3.91E-05	473.5	0.000211458	1.19E-05	677	0.798644031	0.135986394	-0.09764675	0.076196415	1.061134616	0.124707717
c.124_126delinsTTG	p.Ser42Leu	TCT42TTG	S42L	missense	9.97E-05	2.12E-05	279.5	0.000113729	1.12E-06	360.5	0.877545027	0.134545192	-0.056730591	0.068887385	1.128100506	0.112745311
c.124T>A	p.Ser42Thr	TCT42ACT	S42T	missense	0.000193209	5.72E-05	545.5	0.000251615	4.66E-06	804.5	0.556034133	0.305528941	-0.254898548	0.623085764	0.803766697	1.019780301
c.124T>C	p.Ser42Pro	TCT42CCT	S42P	missense	0.000218221	2.56E-05	606	0.00025873	6.13E-06	822	0.677497095	0.16181856	-0.169092563	0.110232454	0.944202025	0.180413181
c.124T>G	p.Ser42Ala	TCT42GCT	S42A	missense	0.000152182	9.95E-06	423.5	0.000203005	1.62E-05	639.5	0.682658618	0.104360756	-0.165796423	0.066619119	0.949596689	0.109032928
c.125C>A	p.Ser42Tyr	TCT42TAT	S42Y	missense	0.000383304	4.23E-05	1074	0.000466281	1.60E-05	1496	0.638997761	0.135589074	-0.194500663	0.097128945	0.902617572	0.158967176
c.125C>G	p.Ser42Cys	TCT42TGT	S42C	missense	0.000224771	4.00E-05	631.5	0.000315733	4.60E-06	1010	0.683325622	0.098832089	-0.165372295	0.0645736	0.950290843	0.105685106
c.125C>T	p.Ser42Phe	TCT42TTT	S42F	missense	0.000216929	2.37E-05	602.5	0.00038955	1.89E-05	1252.5	0.477523175	0.055670211	-0.321005547	0.051115936	0.695571937	0.083659469
c.126T>A	p.Ser42=	TCT42TCA	S42S	synonymous	0.000139669	6.66E-06	389	0.000154688	2.06E-06	492.5	Inf	8.300227565	Inf	0.59784322	Inf	0.978466808
c.126T>C	p.Ser42=	TCT42TCC	S42S	synonymous	0.000172392	4.98E-06	480.5	0.000198728	1.07E-06	634.5	0.151729429	0.31817598	-0.818930177	1.004439605	-0.119361992	1.64392734
c.126T>G	p.Ser42=	TCT42TCG	S42S	synonymous	0.000531627	0.000142796	1467.5	0.000522294	5.74E-06	1669	1.018430469	0.198072671	0.007931384	0.088966098	1.233930252	0.145607361
c.127_129delinsAAA	p.Thr43Lys	ACC43AAA	T43K	missense	1.04E-06	9.36E-07	3	4.61E-07	8.43E-08	1.5	Inf	176.1472347	Inf	0.691253989	Inf	1.131348591
c.127_129delinsAAG	p.Thr43Lys	ACC43AAG	T43K	missense	1.34E-05	7.60E-06	38	3.08E-05	1.01E-05	102.5	0.43817988	0.236470725	-0.358347568	0.300482573	0.6344557	0.491788172
c.127_129delinsAAT	p.Thr43Asn	ACC43AAT	T43N	missense	8.74E-07	6.95E-07	2.5	9.81E-07	8.20E-07	3.5	0.989703557	22.12839845	-0.004494869	0.55107437	1.213592686	0.901922046
c.127_129delinsAGA	p.Thr43Arg	ACC43AGA	T43R	missense	0	0	0	1.30E-07	1.84E-07	0.5	Inf	148.4321973	Inf	0.525205608	Inf	0.859583646
c.127_129delinsAGT	p.Thr43Ser	ACC43AGT	T43S	missense	8.10E-05	6.26E-05	231.5	4.82E-05	3.54E-06	154.5	1.681961169	0.891049811	0.225815965	0.59730522	1.590533494	0.977586285
c.127_129delinsATG	p.Thr43Met	ACC43ATG	T43M	missense	2.89E-05	3.16E-05	83.5	1.55E-05	9.12E-07	49.5	1.870182052	1.345106852	0.271883885	0.806159129	1.665931072	1.319409376
c.127_129delinsATT	p.Thr43Ile	ACC43ATT	T43I	missense	3.41E-07	4.83E-07	1	1.45E-06	2.15E-07	4.5	0.226067146	0.320978871	-0.645762549	0.38728515	0.164054748	0.633854583
c.127_129delinsCAC	p.Thr43His	ACC43CAC	T43H	missense	0	0	0	2.60E-07	3.68E-07	1	0.384459667	9.849900267	-0.415149214	0.484808189	0.541490648	0.793466758
c.127_129delinsCAG	p.Thr43Gln	ACC43CAG	T43Q	missense	3.68E-05	3.15E-05	105.5	2.85E-05	1.00E-07	90.5	1.29270006	0.74917594	0.111497769	0.61198931	1.403433337	1.001619166
c.127_129delinsCAT	p.Thr43His	ACC43CAT	T43H	missense	6.38E-05	8.31E-05	186	4.00E-05	3.33E-06	128.5	1.594733577	1.301814973	0.202688138	1.020326838	1.552681077	1.669929358
c.127_129delinsCCG	p.Thr43Pro	ACC43CCG	T43P	missense	1.09E-06	8.72E-08	3	7.45E-06	2.37E-07	23.5	0.159139997	0.066488496	-0.798220655	0.234682867	-0.085467521	0.384096345
c.127_129delinsCCT	p.Thr43Pro	ACC43CCT	T43P	missense	2.55E-06	7.15E-07	7	8.15E-06	2.45E-06	27	0.325636998	0.137693846	-0.487266257	0.172644562	0.423459481	0.282560657
c.127_129delinsCGT	p.Thr43Arg	ACC43CGT	T43R	missense	4.51E-06	1.07E-07	12.5	2.08E-05	2.21E-06	67	0.221719837	0.057255811	-0.65419545	0.12050577	0.150252946	0.197227119
c.127_129delinsCTG	p.Thr43Leu	ACC43CTG	T43L	missense	1.42E-05	2.18E-06	39.5	3.19E-05	1.99E-06	102	0.447301892	0.076617897	-0.349399265	0.076593782	0.64910104	0.125358071
c.127_129delinsCTT	p.Thr43Leu	ACC43CTT	T43L	missense	2.42E-05	1.69E-05	69	2.64E-05	5.26E-06	81	0.922586929	0.484150715	-0.034992703	0.455586393	1.163678064	0.745640578
c.127_129delinsGAC	p.Thr43Asp	ACC43GAC	T43D	missense	3.62E-07	2.91E-08	1	2.60E-07	3.68E-07	1	1.775851467	1037.108978	0.249406638	0.53519635	1.629143435	0.875935107
c.127_129delinsGAG	p.Thr43Glu	ACC43GAG	T43E	missense	1.40E-05	6.79E-06	39.5	2.97E-05	4.82E-07	94	0.473447335	0.161996651	-0.324728324	0.203753914	0.689479012	0.333476128
c.127_129delinsGAT	p.Thr43Asp	ACC43GAT	T43D	missense	5.12E-05	4.92E-05	147.5	9.88E-06	3.68E-07	31.5	5.193781485	3.356220598	0.715483674	0.765627585	2.39195364	1.253072971
c.127_129delinsGCG	p.Thr43Ala	ACC43GCG	T43A	missense	0	0	0	2.30E-06	4.22E-07	7.5	0.043421836	0.06482626	-1.362291817	0.265668439	-1.008660911	0.43480923
c.127_129delinsGCT	p.Thr43Ala	ACC43GCT	T43A	missense	2.23E-05	2.81E-06	62	4.93E-05	5.81E-07	156	0.453315576	0.067607273	-0.343599358	0.066107503	0.658593522	0.108195585
c.127_129delinsGGA	p.Thr43Gly	ACC43GGA	T43G	missense	0	0	0	2.00E-07	2.84E-07	0.5	0.498771917	38.10010179	-0.302098008	0.487258848	0.726517173	0.797477656
c.127_129delinsGGT	p.Thr43Gly	ACC43GGT	T43G	missense	1.15E-05	1.63E-06	32	3.92E-05	4.67E-06	122	0.295370104	0.057949993	-0.529633465	0.087768722	0.354118716	0.143647663
c.127_129delinsGTG	p.Thr43Val	ACC43GTG	T43V	missense	0	0	0	1.11E-06	1.00E-06	4	0.090020262	5.358955014	-1.045659727	0.422968271	-0.490441452	0.692255762
c.127_129delinsGTT	p.Thr43Val	ACC43GTT	T43V	missense	1.22E-05	1.18E-05	35	4.50E-05	1.06E-06	142	0.27250477	0.175366562	-0.564625891	0.624267166	0.29684797	1.021713857
c.127_129delinsTAC	p.Thr43Tyr	ACC43TAC	T43Y	missense	0	0	0	2.60E-07	3.68E-07	1	1.099536832	37.15876254	0.041209782	0.502552505	1.288395715	0.822508191
c.127_129delinsTAG	p.Thr43Ter	ACC43TAG	T43*	nonsense	5.53E-07	2.99E-07	1.5	1.37E-05	1.01E-06	43	0.047603299	0.024668531	-1.322362946	0.291849049	-0.943310877	0.477658018
c.127_129delinsTAT	p.Thr43Tyr	ACC43TAT	T43Y	missense	3.65E-05	1.59E-05	99.5	3.65E-05	3.41E-06	114	1.004086225	0.315166671	0.001771009	0.182985299	1.223847805	0.299484942
c.127_129delinsTCT	p.Thr43Ser	ACC43TCT	T43S	missense	0.000159864	0.000137921	458.5	1.81E-05	1.23E-06	58	8.830481431	5.163640663	0.945984382	0.756365783	2.769205207	1.237914539
c.127_129delinsTGT	p.Thr43Cys	ACC43TGT	T43C	missense	6.68E-05	3.11E-05	188.5	1.80E-05	1.70E-06	58	3.704761303	1.261390623	0.568760232	0.208187737	2.151817073	0.340732794
c.127_129delinsTTC	p.Thr43Phe	ACC43TTC	T43F	missense	1.91E-07	2.70E-07	0.5	1.30E-07	1.84E-07	0.5	2.239293343	39.55951358	0.350110989	0.543011058	1.793962339	0.888725136
c.127_129delinsTTG	p.Thr43Leu	ACC43TTG	T43L	missense	2.79E-05	7.60E-06	76.5	1.50E-05	1.41E-06	47	1.861500708	0.380888242	0.269863206	0.092742019	1.662623904	0.151787264
c.127_129delinsTTT	p.Thr43Phe	ACC43TTT	T43F	missense	1.26E-05	5.37E-06	35.5	3.24E-05	3.52E-06	101	0.391709369	0.121619793	-0.407036041	0.167612044	0.554769164	0.274324131
c.127A>C	p.Thr43Pro	ACC43CCC	T43P	missense	2.18E-05	7.82E-07	61	3.81E-05	3.06E-06	120	Inf	1.345487337	Inf	0.501206504	Inf	0.820305244
c.127A>G	p.Thr43Ala	ACC43GCC	T43A	missense	0.000150174	2.65E-06	419	0.000188731	1.44E-07	601.5	0.199827871	0.218463051	-0.699343938	0.921232555	0.076360166	1.507745588
c.127A>T	p.Thr43Ser	ACC43TCC	T43S	missense	0.000160534	8.16E-06	448.5	0.000143937	1.81E-05	450	Inf	41.75548844	Inf	0.937721222	Inf	1.534731951
c.128C>A	p.Thr43Asn	ACC43AAC	T43N	missense	0.000122404	2.48E-05	338.5	0.000141105	8.05E-06	454	0.180762953	1.335203959	-0.742890573	1.070601043	0.005089078	1.7522112
c.128C>G	p.Thr43Ser	ACC43AGC	T43S	missense	2.70E-05	2.16E-06	75	2.98E-05	5.20E-06	92.5	0.4392123	29.35780371	-0.357325506	0.958360118	0.636128469	1.568510831
c.128C>T	p.Thr43Ile	ACC43ATC	T43I	missense	0.000191211	2.15E-05	535.5	0.000252929	3.41E-06	808.5	0.594366656	0.102945935	-0.225945562	0.078291502	0.851152926	0.128136664
c.129C>A	p.Thr43=	ACC43ACA	T43T	synonymous	0.000349276	4.20E-05	978	0.000309781	4.74E-06	990	1.521185987	0.421711548	0.182182316	0.132611581	1.519119994	0.217040231
c.129C>G	p.Thr43=	ACC43ACG	T43T	synonymous	0.000105043	1.98E-05	290.5	0.000108538	9.23E-06	350.5	0.953867393	0.220524379	-0.020511997	0.103389819	1.187378074	0.169214107
c.129C>T	p.Thr43=	ACC43ACT	T43T	synonymous	0.000207183	1.40E-06	577.5	0.000243078	1.24E-05	781	0.590532413	0.253850745	-0.22875626	0.259622639	0.846552766	0.424914303
c.12G>A	p.Glu4=	GAG4GAA	E4E	synonymous	0.000106671	7.87E-06	406.5	0.000164195	8.67E-06	613.5	0.38511516	0.128383568	-0.414409386	0.191412658	0.542701496	0.313277673
c.12G>C	p.Glu4Asp	GAG4GAC	E4D	missense	2.50E-05	2.44E-06	95	2.94E-05	3.59E-06	109	0.454784074	1.053091643	-0.342194753	0.721805289	0.660892385	1.181350718
c.12G>T	p.Glu4Asp	GAG4GAT	E4D	missense	0.000147882	1.66E-05	561.5	0.000223442	6.42E-06	843	0.458183908	0.096754825	-0.338960168	0.097958475	0.666186304	0.160324836
c.13_15delinsAAG	p.Ser5Lys	TCG5AAG	S5K	missense	0.000167642	3.04E-05	646.5	0.000109816	2.55E-06	410.5	1.52748732	0.200820033	0.183977614	0.058621886	1.522058288	0.095944168
c.13_15delinsAAT	p.Ser5Asn	TCG5AAT	S5N	missense	2.21E-05	2.39E-05	92	3.33E-05	7.16E-07	124	0.664778135	0.466196877	-0.177323273	0.749641969	0.930731141	1.226909933
c.13_15delinsACA	p.Ser5Thr	TCG5ACA	S5T	missense	0	0	0	2.76E-07	6.56E-08	1	0.362256194	52.69677998	-0.44098418	0.452740095	0.499207561	0.740982153
c.13_15delinsACT	p.Ser5Thr	TCG5ACT	S5T	missense	1.22E-05	8.38E-06	43.5	1.13E-05	4.13E-07	42	1.090854316	0.530319517	0.037766754	0.391085044	1.282760645	0.640073722
c.13_15delinsAGG	p.Ser5Arg	TCG5AGG	S5R	missense	0.000181531	4.58E-05	704.5	5.20E-05	2.43E-06	195	3.491528713	0.642679479	0.543015618	0.083197201	2.109681862	0.136165632
c.13_15delinsAGT	p.Ser5=	TCG5AGT	S5S	synonymous	4.86E-05	1.61E-05	190	8.30E-05	1.96E-07	309.5	0.586574629	0.138274953	-0.231676725	0.111758919	0.841772953	0.182911487
c.13_15delinsATG	p.Ser5Met	TCG5ATG	S5M	missense	2.25E-06	1.53E-06	8	3.89E-06	2.49E-08	14.5	0.60409399	0.298897808	-0.218895485	0.308465988	0.862691515	0.504854317
c.13_15delinsATT	p.Ser5Ile	TCG5ATT	S5I	missense	3.55E-05	4.35E-06	136	6.97E-06	3.47E-06	27.5	5.104284116	24.36377077	0.70793484	0.208677745	2.379598756	0.34153477
c.13_15delinsCAG	p.Ser5Gln	TCG5CAG	S5Q	missense	3.49E-05	1.43E-05	137.5	5.03E-05	2.28E-06	186.5	0.696595958	0.202441577	-0.15701905	0.153210159	0.963962275	0.250753124
c.13_15delinsCAT	p.Ser5His	TCG5CAT	S5H	missense	1.07E-05	4.01E-06	42	2.35E-05	1.25E-06	88	0.460630115	0.12311878	-0.336647672	0.131002489	0.669971077	0.214406692
c.13_15delinsCCC	p.Ser5Pro	TCG5CCC	S5P	missense	0	0	0	1.15E-07	1.62E-07	0.5	0.870832733	119.5068989	-0.060065255	0.513277491	1.12264279	0.84006136
c.13_15delinsCCT	p.Ser5Pro	TCG5CCT	S5P	missense	0	0	0	1.22E-06	1.00E-07	4.5	0.082032871	0.304311686	-1.08601209	0.275882055	-0.556484599	0.451525458
c.13_15delinsCGG	p.Ser5Arg	TCG5CGG	S5R	missense	8.48E-05	3.71E-06	320.5	4.77E-05	5.92E-06	180.5	1.779678625	0.249369142	0.250341584	0.060320041	1.630673624	0.098723471
c.13_15delinsCGT	p.Ser5Arg	TCG5CGT	S5R	missense	2.04E-05	1.73E-05	71.5	3.41E-05	1.08E-06	126.5	0.602598376	0.347778446	-0.219972043	0.578345435	0.860929553	0.94655554
c.13_15delinsCTG	p.Ser5Leu	TCG5CTG	S5L	missense	0.000185315	2.16E-05	710.5	9.19E-05	5.91E-06	340	2.017393063	0.194329105	0.304790523	0.041992329	1.71978809	0.068727215
c.13_15delinsCTT	p.Ser5Leu	TCG5CTT	S5L	missense	3.22E-06	5.86E-07	12	2.95E-05	3.41E-06	108.5	0.11238374	0.03286306	-0.949296521	0.142953746	-0.33272753	0.233966852
c.13_15delinsGAG	p.Ser5Glu	TCG5GAG	S5E	missense	0.000659908	0.000212703	2430	0.000378323	3.81E-06	1412	1.744562571	0.396375536	0.241686551	0.106389931	1.616508266	0.174124273
c.13_15delinsGAT	p.Ser5Asp	TCG5GAT	S5D	missense	4.80E-05	2.79E-05	172.5	7.60E-05	2.61E-06	284.5	0.633041124	0.260704981	-0.198568076	0.330514028	0.895960595	0.540939489
c.13_15delinsGCA	p.Ser5Ala	TCG5GCA	S5A	missense	1.00E-06	5.63E-07	4	2.30E-07	3.25E-07	1	4.803036927	273.2262525	0.681515926	0.500312008	2.336359944	0.818841257
c.13_15delinsGCC	p.Ser5Ala	TCG5GCC	S5A	missense	1.51E-07	2.14E-07	0.5	1.15E-07	1.62E-07	0.5	2.188320186	35.41162757	0.340110866	0.531176603	1.777595526	0.869356143
c.13_15delinsGCT	p.Ser5Ala	TCG5GCT	S5A	missense	0.000102265	3.34E-05	399.5	3.69E-05	8.40E-06	134	2.770804629	0.838840127	0.442605904	0.13200461	1.945345179	0.216046826
c.13_15delinsGGG	p.Ser5Gly	TCG5GGG	S5G	missense	0.000112458	1.34E-05	422	5.25E-05	2.80E-06	194.5	2.143604741	0.222815021	0.331144709	0.045584436	1.762920964	0.074606279
c.13_15delinsGGT	p.Ser5Gly	TCG5GGT	S5G	missense	0.000161549	0.000186957	677.5	2.93E-05	9.04E-07	109	5.508168571	4.142399751	0.741007223	1.066255331	2.433727042	1.745098742
c.13_15delinsGTA	p.Ser5Val	TCG5GTA	S5V	missense	0	0	0	1.15E-07	1.62E-07	0.5	0.870832733	67.7697619	-0.060065255	0.512173996	1.12264279	0.838255313
c.13_15delinsGTG	p.Ser5Val	TCG5GTG	S5V	missense	0.000227834	5.31E-05	846	7.21E-05	2.59E-06	270	3.160443519	0.530889868	0.499748033	0.075327635	2.038867485	0.123285819
c.13_15delinsGTT	p.Ser5Val	TCG5GTT	S5V	missense	0.000155845	9.33E-05	559	6.07E-05	3.05E-06	225	2.56830054	1.091884259	0.409645843	0.38683644	1.891400725	0.633120197
c.13_15delinsTAA	p.Ser5Ter	TCG5TAA	S5*	nonsense	2.68E-07	4.88E-08	1	1.61E-07	2.28E-07	0.5	33.3428929	52.50760289	1.523003277	0.578022394	3.713589652	0.946026831
c.13_15delinsTAT	p.Ser5Tyr	TCG5TAT	S5Y	missense	2.80E-05	2.71E-05	115.5	5.05E-05	4.32E-06	190	0.555095818	0.362443673	-0.255632045	0.706182063	0.802566212	1.15578079
c.13_15delinsTGT	p.Ser5Cys	TCG5TGT	S5C	missense	4.63E-05	2.32E-05	167.5	4.43E-05	1.62E-06	164.5	1.046062415	0.372281168	0.019557598	0.240567052	1.252958426	0.393726763
c.13_15delinsTTA	p.Ser5Leu	TCG5TTA	S5L	missense	0	0	0	1.15E-07	1.62E-07	0.5	0.870832733	74.34429876	-0.060065255	0.498732418	1.12264279	0.816256004
c.13_15delinsTTT	p.Ser5Phe	TCG5TTT	S5F	missense	1.78E-06	2.19E-06	6	1.74E-05	2.31E-06	66	0.100475566	0.081102058	-0.997939538	0.530469879	-0.41233967	0.868199475
c.130_132delinsAAG	p.Ser44Lys	AGC44AAG	S44K	missense	3.06E-05	4.19E-06	85	0.000121801	8.13E-06	381	0.251805411	0.035033363	-0.598934941	0.061346265	0.240695677	0.100403053
c.130_132delinsAAT	p.Ser44Asn	AGC44AAT	S44N	missense	0.000102629	6.34E-06	284.5	7.86E-05	1.56E-06	247.5	1.308289908	0.12426699	0.116703991	0.04154942	1.411954159	0.068002324
c.130_132delinsACA	p.Ser44Thr	AGC44ACA	S44T	missense	1.92E-07	2.71E-07	0.5	1.30E-07	1.84E-07	0.5	2.236964769	651.78965	0.349659144	0.534941222	1.793222822	0.875517549
c.130_132delinsACG	p.Ser44Thr	AGC44ACG	S44T	missense	8.29E-05	1.53E-05	231	5.40E-05	5.84E-06	173.5	1.536713261	0.235308354	0.186592839	0.066826323	1.526338525	0.109372051
c.130_132delinsACT	p.Ser44Thr	AGC44ACT	S44T	missense	2.61E-05	2.25E-06	72.5	3.79E-05	5.79E-06	122.5	0.692152574	0.124866519	-0.159798162	0.077320735	0.959413811	0.126547848
c.130_132delinsATA	p.Ser44Ile	AGC44ATA	S44I	missense	3.63E-07	2.91E-08	1	2.01E-07	2.85E-07	0.5	Inf	134.5584702	Inf	0.576760718	Inf	0.943961894
c.130_132delinsATG	p.Ser44Met	AGC44ATG	S44M	missense	7.14E-05	1.19E-05	196	8.75E-05	8.73E-06	280.5	0.817091234	0.112340825	-0.087729448	0.060126504	1.077365878	0.098406717
c.130_132delinsATT	p.Ser44Ile	AGC44ATT	S44I	missense	4.56E-05	4.94E-06	125.5	0.000100725	3.61E-06	320	0.452740211	0.053739111	-0.344150931	0.052407201	0.657690784	0.085772833
c.130_132delinsCAC	p.Ser44His	AGC44CAC	S44H	missense	5.54E-07	3.00E-07	1.5	8.64E-07	4.85E-07	2.5	0.75722203	5.679124018	-0.12077676	0.38803251	1.023278626	0.635077758
c.130_132delinsCAG	p.Ser44Gln	AGC44CAG	S44Q	missense	4.04E-05	1.45E-05	110	0.000115057	5.10E-06	366	0.351656487	0.089003393	-0.453881366	0.120825425	0.478099237	0.197750286
c.130_132delinsCAT	p.Ser44His	AGC44CAT	S44H	missense	2.37E-05	9.32E-06	64.5	1.80E-05	3.63E-06	55	1.325584448	0.435788304	0.1224074	0.152812553	1.421288708	0.250102377
c.130_132delinsCCC	p.Ser44Pro	AGC44CCC	S44P	missense	0	0	0	5.22E-07	7.38E-07	2	0.191721577	10.26593969	-0.717329007	0.476536204	0.046924702	0.77992832
c.130_132delinsCCG	p.Ser44Pro	AGC44CCG	S44P	missense	1.51E-05	3.52E-06	41.5	1.57E-05	5.00E-07	49.5	0.968751442	0.172247898	-0.013787638	0.079262628	1.198383571	0.129726068
c.130_132delinsCCT	p.Ser44Pro	AGC44CCT	S44P	missense	3.56E-05	2.71E-05	101.5	2.69E-05	1.19E-06	84.5	1.326813739	0.700017863	0.12280996	0.517673766	1.421947561	0.847256573
c.130_132delinsCGA	p.Ser44Arg	AGC44CGA	S44R	missense	0	0	0	2.01E-07	2.85E-07	0.5	0.497069234	446.3292498	-0.303583116	0.500123596	0.724086552	0.818532891
c.130_132delinsCGG	p.Ser44Arg	AGC44CGG	S44R	missense	1.11E-05	1.09E-05	29.5	2.73E-05	4.00E-06	84.5	0.409717593	0.274776544	-0.387515388	0.617975564	0.58671786	1.011416636
c.130_132delinsCGT	p.Ser44Arg	AGC44CGT	S44R	missense	4.66E-05	2.36E-05	131.5	0.000114435	5.46E-06	359	0.408145143	0.146657048	-0.389185368	0.248880205	0.583984668	0.407332578
c.130_132delinsCTC	p.Ser44Leu	AGC44CTC	S44L	missense	1.92E-07	2.71E-07	0.5	5.92E-07	2.69E-07	2	0.492418101	11.05067726	-0.307665991	0.415070722	0.71740427	0.67933015
c.130_132delinsCTG	p.Ser44Leu	AGC44CTG	S44L	missense	2.96E-05	3.41E-05	78	5.22E-05	7.75E-06	168.5	0.568978661	0.427495592	-0.244904021	0.845278023	0.820124351	1.383433752
c.130_132delinsCTT	p.Ser44Leu	AGC44CTT	S44L	missense	1.43E-05	4.21E-06	39	3.27E-05	5.33E-06	106	0.438985993	0.108170969	-0.357549336	0.10878291	0.635762133	0.17804077
c.130_132delinsGAC	p.Ser44Asp	AGC44GAC	S44D	missense	3.83E-07	5.42E-07	1	3.32E-07	1.00E-07	1	1.937778809	253.9999591	0.287304202	0.582407246	1.691168907	0.953203349
c.130_132delinsGAG	p.Ser44Glu	AGC44GAG	S44E	missense	0.000103328	2.45E-06	286	0.00012882	1.58E-05	399.5	0.802886816	0.101616462	-0.095345673	0.054512978	1.064900698	0.089219277
c.130_132delinsGAT	p.Ser44Asp	AGC44GAT	S44D	missense	2.96E-05	6.91E-07	82	4.52E-05	9.00E-07	142.5	0.657179889	0.089952268	-0.182315735	0.060649672	0.922560172	0.099262966
c.130_132delinsGCC	p.Ser44Ala	AGC44GCC	S44A	missense	1.26E-06	1.55E-07	3.5	2.06E-06	1.07E-06	6	0.659871246	6.284070852	-0.180540796	0.298876317	0.925465146	0.489159276
c.130_132delinsGCG	p.Ser44Ala	AGC44GCG	S44A	missense	0.000235077	5.81E-05	656.5	0.000273365	2.51E-06	865	0.860304232	0.150545168	-0.065347941	0.079375995	1.113996823	0.129911612
c.130_132delinsGCT	p.Ser44Ala	AGC44GCT	S44A	missense	0.000188335	0.000101803	509.5	0.000248229	2.88E-06	783	0.759120511	0.290432607	-0.119689274	0.291572951	1.025058471	0.477206138
c.130_132delinsGGA	p.Ser44Gly	AGC44GGA	S44G	missense	1.92E-07	2.71E-07	0.5	4.62E-07	8.43E-08	1.5	0.6314087	54.9316286	-0.199689439	0.451438741	0.894125305	0.738852276
c.130_132delinsGGG	p.Ser44Gly	AGC44GGG	S44G	missense	0.000376266	0.000117342	1053.5	0.000437396	2.28E-05	1393	0.860470392	0.19338085	-0.065264069	0.104859824	1.114134093	0.171620006
c.130_132delinsGGT	p.Ser44Gly	AGC44GGT	S44G	missense	0.000271676	4.74E-05	746	0.000424185	1.49E-05	1347.5	0.640702612	0.080699843	-0.193343505	0.055718352	0.904511448	0.091192065
c.130_132delinsGTC	p.Ser44Val	AGC44GTC	S44V	missense	3.42E-07	4.84E-07	1	3.91E-07	5.53E-07	1.5	1.130404336	164.1688147	0.053233815	0.554163724	1.308074983	0.906978272
c.130_132delinsGTG	p.Ser44Val	AGC44GTG	S44V	missense	2.80E-05	4.91E-06	78	4.39E-05	2.74E-06	137.5	0.639902307	0.090321699	-0.193886324	0.062539426	0.903623038	0.102355853
c.130_132delinsGTT	p.Ser44Val	AGC44GTT	S44V	missense	7.62E-05	1.95E-05	213	9.52E-05	2.59E-06	302	0.802112534	0.145462006	-0.095764697	0.082498349	1.064214898	0.135021847
c.130_132delinsTAC	p.Ser44Tyr	AGC44TAC	S44Y	missense	1.92E-07	2.71E-07	0.5	2.01E-07	2.85E-07	0.5	1.449923349	73.15280013	0.161345043	0.527816561	1.485016438	0.863856891
c.130_132delinsTAG	p.Ser44Ter	AGC44TAG	S44*	nonsense	5.54E-07	3.00E-07	1.5	2.93E-05	3.25E-06	94	0.022370355	0.011749199	-1.650327131	0.296185961	-1.480077138	0.484756074
c.130_132delinsTAT	p.Ser44Tyr	AGC44TAT	S44Y	missense	6.68E-05	6.88E-05	177	4.27E-05	2.33E-06	136	1.566452379	1.058179441	0.194917197	0.845568063	1.539962679	1.38390845
c.130_132delinsTCG	p.Ser44=	AGC44TCG	S44S	synonymous	3.65E-06	8.04E-07	10	7.73E-06	1.27E-07	24.5	0.484665695	0.136363073	-0.314557719	0.131981443	0.706124846	0.216008909
c.130_132delinsTCT	p.Ser44=	AGC44TCT	S44S	synonymous	4.23E-05	1.37E-05	118.5	6.96E-05	4.51E-06	222	0.609433932	0.14248085	-0.215073369	0.108152667	0.868947023	0.177009276
c.130_132delinsTGA	p.Ser44Ter	AGC44TGA	S44*	nonsense	3.42E-07	4.84E-07	1	1.30E-07	1.84E-07	0.5	3.391213008	186.3495788	0.530355069	0.589066924	2.088960834	0.964102985
c.130_132delinsTGG	p.Ser44Trp	AGC44TGG	S44W	missense	9.97E-05	4.12E-05	271	0.000224322	7.69E-06	712.5	0.444702975	0.130527129	-0.351929965	0.159296454	0.644959141	0.260714327
c.130_132delinsTGT	p.Ser44Cys	AGC44TGT	S44C	missense	0.000139314	1.12E-05	384	0.000145313	1.43E-05	466	0.959364109	0.104147456	-0.018016533	0.046857759	1.191462303	0.076690276
c.130_132delinsTTA	p.Ser44Leu	AGC44TTA	S44L	missense	0	0	0	2.01E-07	2.85E-07	0.5	0.497069234	16.97115117	-0.303583116	0.499165044	0.724086552	0.816964065
c.130_132delinsTTC	p.Ser44Phe	AGC44TTC	S44F	missense	7.26E-07	5.82E-08	2	1.05E-06	3.53E-07	3.5	0.699481567	26.66830538	-0.155223726	0.470605456	0.966900613	0.770221695
c.130_132delinsTTG	p.Ser44Leu	AGC44TTG	S44L	missense	5.93E-05	3.23E-05	167.5	0.000105747	3.88E-06	336	0.561486458	0.215701629	-0.250660714	0.296727017	0.810702596	0.485641599
c.130_132delinsTTT	p.Ser44Phe	AGC44TTT	S44F	missense	9.03E-05	9.24E-05	239.5	8.76E-05	2.96E-06	275.5	1.031781548	0.687834678	0.013587757	0.867384567	1.243187818	1.419614675
c.130A>C	p.Ser44Arg	AGC44CGC	S44R	missense	5.42E-05	1.40E-05	152	4.41E-05	7.12E-07	140.5	1.86449027	0.992899455	0.270560121	0.378553736	1.663764519	0.619564217
c.130A>G	p.Ser44Gly	AGC44GGC	S44G	missense	0.000312664	2.54E-05	871	0.000381878	5.50E-06	1215	0.393124824	0.215930637	-0.405469531	0.535132172	0.557333009	0.875830069
c.130A>T	p.Ser44Cys	AGC44TGC	S44C	missense	8.92E-05	9.44E-06	246.5	8.53E-05	3.44E-06	272.5	1.916743698	134.5228688	0.282564044	0.894552989	1.683410874	1.464080179
c.131G>A	p.Ser44Asn	AGC44AAC	S44N	missense	0.000306515	5.30E-05	861	0.000313415	2.24E-07	999.5	0.902080861	0.532296419	-0.044754531	0.65514651	1.147701258	1.072252881
c.131G>C	p.Ser44Thr	AGC44ACC	S44T	missense	4.13E-05	1.06E-05	116.5	4.67E-05	6.09E-06	146	0.123499419	14.12064434	-0.908335084	0.959272916	-0.265687535	1.570004773
c.131G>T	p.Ser44Ile	AGC44ATC	S44I	missense	0.000147866	4.31E-08	412.5	0.000191602	5.00E-06	613.5	Inf	1.235513729	Inf	0.713612486	Inf	1.167941875
c.132C>A	p.Ser44Arg	AGC44AGA	S44R	missense	0.000146199	1.20E-05	406.5	0.000151868	1.10E-05	490	0.720386448	46.07843659	-0.142434466	0.807637228	0.987832298	1.321828523
c.132C>G	p.Ser44Arg	AGC44AGG	S44R	missense	0.000241586	4.98E-05	679.5	0.000227966	7.50E-06	724	1.068263552	0.186101154	0.028678411	0.078174376	1.267886106	0.127944969
c.132C>T	p.Ser44=	AGC44AGT	S44S	synonymous	0.000694463	0.000109368	1949.5	0.000735177	8.37E-06	2350.5	0.927850556	0.139214417	-0.032521968	0.067087271	1.167721821	0.109799134
c.133_135delinsAAA	p.Thr45Lys	ACG45AAA	T45K	missense	0	0	0	1.30E-07	1.84E-07	0.5	0.768322455	358.5062104	-0.114456474	0.510126535	1.033622792	0.834904313
c.133_135delinsAAT	p.Thr45Asn	ACG45AAT	T45N	missense	0.000131105	6.68E-05	370.5	0.000143309	1.19E-05	459.5	0.915535664	0.334085376	-0.038324733	0.246351593	1.158224659	0.403194096
c.133_135delinsAGT	p.Thr45Ser	ACG45AGT	T45S	missense	9.38E-05	2.11E-05	257.5	8.93E-05	7.71E-06	279	1.052171184	0.177360843	0.022086404	0.075241547	1.257097223	0.123144921
c.133_135delinsATA	p.Thr45Ile	ACG45ATA	T45I	missense	1.71E-07	2.42E-07	0.5	1.30E-07	1.84E-07	0.5	Inf	65.86462662	Inf	0.559819653	Inf	0.91623511
c.133_135delinsATT	p.Thr45Ile	ACG45ATT	T45I	missense	2.44E-05	1.42E-05	66	3.88E-05	1.88E-06	122	0.631348207	0.259376711	-0.199731049	0.301592821	0.894057203	0.493605272
c.133_135delinsCAA	p.Thr45Gln	ACG45CAA	T45Q	missense	0	0	0	1.30E-07	1.84E-07	0.5	0.768322455	22.3414937	-0.114456474	0.505263214	1.033622792	0.826944704
c.133_135delinsCAG	p.Thr45Gln	ACG45CAG	T45Q	missense	0.000252346	6.05E-06	699.5	0.000310744	1.02E-06	983.5	0.812393437	0.055961866	-0.090233594	0.030006629	1.073267441	0.049110685
c.133_135delinsCAT	p.Thr45His	ACG45CAT	T45H	missense	0.000113843	3.39E-05	311.5	0.000133635	1.08E-05	418	0.852641905	0.187773962	-0.069233327	0.101268924	1.107637763	0.16574292
c.133_135delinsCCA	p.Thr45Pro	ACG45CCA	T45P	missense	0	0	0	6.02E-07	8.51E-07	1.5	0.166098586	30.46127808	-0.779634065	0.478799931	-0.055047569	0.783633275
c.133_135delinsCCT	p.Thr45Pro	ACG45CCT	T45P	missense	7.30E-05	1.26E-06	202	0.000123645	1.10E-06	391	0.591151581	0.059891106	-0.228301144	0.044450824	0.847297636	0.072750939
c.133_135delinsCGA	p.Thr45Arg	ACG45CGA	T45R	missense	1.91E-07	2.71E-07	0.5	4.01E-07	5.68E-07	1	0.72604759	65.48013523	-0.139034912	0.512297602	0.993396216	0.838457614
c.133_135delinsCGG	p.Thr45Arg	ACG45CGG	T45R	missense	0.000371035	9.46E-05	1017	0.000481557	1.54E-05	1517.5	0.770698576	0.139747488	-0.113115444	0.082278443	1.035817605	0.134661935
c.133_135delinsCGT	p.Thr45Arg	ACG45CGT	T45R	missense	0.00049991	8.20E-06	1383.5	0.000693675	1.69E-05	2188.5	0.720813072	0.041677988	-0.142177346	0.025183292	0.988253116	0.041216517
c.133_135delinsCTG	p.Thr45Leu	ACG45CTG	T45L	missense	0.000270092	5.88E-05	754.5	0.000345275	9.79E-06	1098	0.782541463	0.121654422	-0.106492642	0.069447904	1.046656887	0.11366269
c.133_135delinsCTT	p.Thr45Leu	ACG45CTT	T45L	missense	7.70E-05	1.58E-06	213	6.57E-05	1.93E-06	207	1.173850823	0.120025966	0.069612909	0.04493826	1.334882011	0.073548708
c.133_135delinsGAG	p.Thr45Glu	ACG45GAG	T45E	missense	0.000205971	8.10E-06	569.5	0.000218533	1.05E-05	697	0.942936367	0.076811028	-0.025517614	0.035490244	1.179185574	0.058085505
c.133_135delinsGAT	p.Thr45Asp	ACG45GAT	T45D	missense	3.76E-05	1.83E-05	102	6.67E-05	1.78E-06	212	0.564891696	0.195297221	-0.248034809	0.221612481	0.815000312	0.362704551
c.133_135delinsGCA	p.Thr45Ala	ACG45GCA	T45A	missense	0	0	0	2.60E-07	3.68E-07	1	0.384161228	25.1894788	-0.41548647	0.48708755	0.540938675	0.797197299
c.133_135delinsGCT	p.Thr45Ala	ACG45GCT	T45A	missense	0.000174076	8.48E-05	491.5	0.000180975	1.24E-05	579	0.962426553	0.335311236	-0.016632404	0.246667809	1.193727654	0.403711636
c.133_135delinsGGG	p.Thr45Gly	ACG45GGG	T45G	missense	0.000200217	4.98E-05	560	0.000258586	9.80E-06	823.5	0.774663511	0.139021803	-0.1108869	0.081225227	1.039464976	0.132938179
c.133_135delinsGGT	p.Thr45Gly	ACG45GGT	T45G	missense	8.70E-05	2.39E-05	243.5	0.000113915	4.64E-06	358.5	0.764323567	0.151370207	-0.116722749	0.091042157	1.029913668	0.149005167
c.133_135delinsGTA	p.Thr45Val	ACG45GTA	T45V	missense	0	0	0	1.30E-07	1.84E-07	0.5	0.768322455	43.6076108	-0.114456474	0.508540765	1.033622792	0.832308944
c.133_135delinsGTG	p.Thr45Val	ACG45GTG	T45V	missense	0.000292259	1.22E-05	808	0.000411969	1.68E-05	1296.5	0.70966242	0.050610502	-0.148948192	0.031082039	0.977171535	0.050870768
c.133_135delinsGTT	p.Thr45Val	ACG45GTT	T45V	missense	5.61E-05	9.54E-06	156.5	8.38E-05	4.21E-07	265.5	0.671138343	0.083006242	-0.173187949	0.054736119	0.937499265	0.089584483
c.133_135delinsTAC	p.Thr45Tyr	ACG45TAC	T45Y	missense	0	0	0	2.01E-07	2.84E-07	0.5	0.498295758	22.57469413	-0.30251281	0.48956726	0.725838282	0.801255745
c.133_135delinsTAG	p.Thr45Ter	ACG45TAG	T45*	nonsense	6.09E-05	5.91E-06	168	0.000307446	1.25E-05	979.5	0.1984149	0.021859583	-0.702425717	0.048475104	0.071316338	0.079337322
c.133_135delinsTAT	p.Thr45Tyr	ACG45TAT	T45Y	missense	0.000357849	0.000314962	1026	0.00010444	4.48E-07	330.5	3.427315795	2.031875329	0.534954122	0.855839775	2.096487925	1.400719762
c.133_135delinsTCA	p.Thr45Ser	ACG45TCA	T45S	missense	0	0	0	1.30E-07	1.84E-07	0.5	0.768322455	55.8476436	-0.114456474	0.511181487	1.033622792	0.836630912
c.133_135delinsTCT	p.Thr45Ser	ACG45TCT	T45S	missense	4.12E-05	1.81E-05	116	8.46E-05	6.19E-06	271	0.487415181	0.154087987	-0.312100948	0.168311579	0.710145747	0.275469033
c.133_135delinsTGA	p.Thr45Ter	ACG45TGA	T45*	nonsense	0	0	0	1.30E-07	1.84E-07	0.5	0.768322455	23.59085838	-0.114456474	0.497926136	1.033622792	0.814936393
c.133_135delinsTGG	p.Thr45Trp	ACG45TGG	T45W	missense	0.000245074	2.80E-06	679	0.000341571	9.64E-06	1077	0.717782624	0.0504746	-0.144007059	0.030664314	0.985258496	0.050187093
c.133_135delinsTGT	p.Thr45Cys	ACG45TGT	T45C	missense	0.000276221	9.49E-06	766	0.000330518	1.28E-05	1040.5	0.836023064	0.059850409	-0.077781741	0.031197739	1.093646905	0.051060129
c.133_135delinsTTA	p.Thr45Leu	ACG45TTA	T45L	missense	0	0	0	1.30E-07	1.84E-07	0.5	0.768322455	206.2185824	-0.114456474	0.520604419	1.033622792	0.852053059
c.133_135delinsTTG	p.Thr45Leu	ACG45TTG	T45L	missense	0.00011495	3.45E-05	314.5	0.000184957	3.51E-06	584	0.622037483	0.13152507	-0.206183445	0.097175961	0.883496817	0.159044126
c.133_135delinsTTT	p.Thr45Phe	ACG45TTT	T45F	missense	2.48E-05	2.25E-06	68.5	4.15E-05	8.27E-06	127.5	0.600444085	0.12524074	-0.221527429	0.087552433	0.858383914	0.143293671
c.133A>C	p.Thr45Pro	ACG45CCG	T45P	missense	0.000497524	4.59E-06	1383.5	0.000564574	6.37E-06	1799	0.874056659	0.052986929	-0.058460414	0.026449925	1.125269371	0.043289566
c.133A>G	p.Thr45Ala	ACG45GCG	T45A	missense	0.000539117	4.22E-05	1495	0.000570762	1.85E-05	1824.5	0.923879873	0.082740195	-0.034384494	0.039037203	1.164673496	0.063890675
c.133A>T	p.Thr45Ser	ACG45TCG	T45S	missense	0.000388219	4.08E-05	1084.5	0.000487763	3.96E-06	1553.5	0.734160454	0.079317044	-0.134209013	0.047521807	1.001294578	0.077777098
c.134C>A	p.Thr45Lys	ACG45AAG	T45K	missense	0.000240365	5.33E-05	676	0.000378473	2.54E-05	1219.5	0.492735458	0.144291817	-0.307386185	0.147665048	0.717862218	0.241677656
c.134C>G	p.Thr45Arg	ACG45AGG	T45R	missense	0.000245438	4.65E-05	679	0.000313272	1.60E-05	1007	0.768275672	0.116852619	-0.114482919	0.067835943	1.033579511	0.111024456
c.134C>T	p.Thr45Met	ACG45ATG	T45M	missense	0.00063643	4.16E-05	1769.5	0.000614235	1.80E-05	1968	1.054180867	0.087786397	0.02291513	0.036226872	1.258453567	0.059291116
c.135G>A	p.Thr45=	ACG45ACA	T45T	synonymous	0.000272235	4.64E-05	754.5	0.000393827	1.10E-07	1257	0.475639376	0.143127372	-0.322722199	0.16649418	0.692762358	0.272494567
c.135G>C	p.Thr45=	ACG45ACC	T45T	synonymous	2.57E-05	1.99E-06	72	3.04E-05	1.91E-06	98	Inf	10.76927956	Inf	0.589379033	Inf	0.964613801
c.135G>T	p.Thr45=	ACG45ACT	T45T	synonymous	0.000365501	3.60E-05	1024	0.000485249	1.19E-05	1543	0.620956577	0.087684213	-0.206938769	0.06232548	0.882260607	0.102005696
c.136_138delinsAAA	p.Met46Lys	ATG46AAA	M46K	missense	3.41E-07	4.82E-07	1	3.31E-07	9.97E-08	1	1.333962207	42.456197	0.125143525	0.522435225	1.425766817	0.855049468
c.136_138delinsAAC	p.Met46Asn	ATG46AAC	M46N	missense	0	0	0	4.01E-07	5.67E-07	1	1.168865261	9.022199756	0.067764451	0.477865013	1.331856713	0.782103131
c.136_138delinsAAT	p.Met46Asn	ATG46AAT	M46N	missense	2.59E-06	1.74E-06	7	5.86E-06	9.10E-07	19	0.459662558	0.220251107	-0.33756087	0.309210099	0.668476481	0.506072175
c.136_138delinsACT	p.Met46Thr	ATG46ACT	M46T	missense	5.53E-07	2.99E-07	1.5	6.61E-07	1.99E-07	2	0.976848399	43.23836853	-0.010172831	0.543112648	1.204299786	0.888891404
c.136_138delinsAGA	p.Met46Arg	ATG46AGA	M46R	missense	5.53E-07	2.99E-07	1.5	2.60E-07	3.68E-07	1	2.509679834	247.353986	0.399618321	0.528451492	1.874989069	0.86489606
c.136_138delinsAGC	p.Met46Ser	ATG46AGC	M46S	missense	1.91E-07	2.70E-07	0.5	3.31E-07	9.97E-08	1	0.78563182	169.4816665	-0.104780935	0.506320743	1.049458371	0.82867552
c.136_138delinsAGT	p.Met46Ser	ATG46AGT	M46S	missense	7.35E-05	3.88E-05	199.5	7.55E-05	5.31E-06	242	0.973535877	0.364385698	-0.011648039	0.263868724	1.201885369	0.431863705
c.136_138delinsCAG	p.Met46Gln	ATG46CAG	M46Q	missense	3.47E-06	1.04E-06	9.5	1.12E-05	1.15E-06	35	0.317859191	0.087417253	-0.497765227	0.132497528	0.406276225	0.216853565
c.136_138delinsCCG	p.Met46Pro	ATG46CCG	M46P	missense	3.62E-05	1.13E-07	100.5	5.49E-05	2.30E-06	173	0.661217901	0.085134181	-0.179655397	0.057171782	0.926914244	0.093570837
c.136_138delinsCCT	p.Met46Pro	ATG46CCT	M46P	missense	3.92E-05	2.89E-05	105.5	3.88E-05	3.00E-06	121.5	1.012709908	0.520003105	0.005485059	0.509864036	1.229926447	0.83447469
c.136_138delinsCGC	p.Met46Arg	ATG46CGC	M46R	missense	0	0	0	1.30E-07	1.84E-07	0.5	0.769169488	28.32507412	-0.113977952	0.507716229	1.03440597	0.830959457
c.136_138delinsCGG	p.Met46Arg	ATG46CGG	M46R	missense	5.55E-05	1.44E-05	152.5	8.34E-05	2.97E-08	264.5	0.66669776	0.122588534	-0.176071004	0.084041518	0.932780681	0.137547493
c.136_138delinsCGT	p.Met46Arg	ATG46CGT	M46R	missense	9.56E-06	8.66E-06	27.5	3.81E-05	9.04E-06	125	0.253742478	0.168168427	-0.595606823	0.565897387	0.24614268	0.926182304
c.136_138delinsCTT	p.Met46Leu	ATG46CTT	M46L	missense	5.32E-07	2.12E-07	1.5	2.44E-06	5.14E-07	7.5	0.258603098	0.155628349	-0.587366277	0.305936791	0.259629661	0.500714879
c.136_138delinsGAA	p.Met46Glu	ATG46GAA	M46E	missense	0	0	0	1.30E-07	1.84E-07	0.5	0.769169488	87.64801274	-0.113977952	0.515168476	1.03440597	0.843156262
c.136_138delinsGAG	p.Met46Glu	ATG46GAG	M46E	missense	9.45E-05	3.82E-05	258	4.25E-05	5.03E-06	137	2.227917476	0.667997109	0.3478991	0.154805356	1.790342226	0.253363921
c.136_138delinsGCG	p.Met46Ala	ATG46GCG	M46A	missense	5.51E-06	2.48E-06	15	2.56E-05	3.88E-06	83	0.218933186	0.074049141	-0.659688402	0.180651054	0.141262844	0.295664573
c.136_138delinsGCT	p.Met46Ala	ATG46GCT	M46A	missense	1.62E-05	5.13E-06	44.5	3.10E-05	6.47E-06	101.5	0.52636104	0.148120997	-0.278716264	0.122748095	0.764785166	0.200897045
c.136_138delinsGGA	p.Met46Gly	ATG46GGA	M46G	missense	5.73E-07	8.11E-07	1.5	8.62E-07	4.83E-07	2.5	0.781237827	8.721884513	-0.107216737	0.489392152	1.045471789	0.800969151
c.136_138delinsGGG	p.Met46Gly	ATG46GGG	M46G	missense	0.00027136	4.40E-07	753	0.000233576	8.72E-06	744.5	1.162192946	0.083018553	0.065278235	0.031116064	1.327787619	0.050926454
c.136_138delinsGGT	p.Met46Gly	ATG46GGT	M46G	missense	8.74E-06	2.10E-06	24.5	3.60E-05	8.98E-06	118.5	0.245452402	0.071201594	-0.610032713	0.119362288	0.222532384	0.195355627
c.136_138delinsGTT	p.Met46Val	ATG46GTT	M46V	missense	4.93E-06	1.67E-06	13.5	2.43E-05	8.52E-07	76.5	0.207380198	0.050541541	-0.683232715	0.11457455	0.10272878	0.187519722
c.136_138delinsTAG	p.Met46Ter	ATG46TAG	M46*	nonsense	9.34E-06	5.11E-06	26.5	0.000106187	1.40E-07	336.5	0.088933643	0.034262647	-1.050933916	0.249240593	-0.499073512	0.407922411
c.136_138delinsTAT	p.Met46Tyr	ATG46TAT	M46Y	missense	3.46E-05	4.57E-06	95.5	4.82E-05	1.28E-06	153.5	0.719325536	0.094598121	-0.143074522	0.057987073	0.986784743	0.094905193
c.136_138delinsTCG	p.Met46Ser	ATG46TCG	M46S	missense	9.36E-05	6.51E-06	259	7.55E-05	7.55E-06	243	1.240504125	0.146037755	0.093598213	0.050834226	1.374137828	0.083198405
c.136_138delinsTCT	p.Met46Ser	ATG46TCT	M46S	missense	1.43E-05	8.28E-06	40.5	1.05E-05	6.32E-07	33.5	1.371104196	0.571216202	0.13707046	0.287606635	1.445287169	0.470714624
c.136_138delinsTGA	p.Met46Ter	ATG46TGA	M46*	nonsense	9.14E-07	3.28E-07	2.5	3.31E-07	9.97E-08	1	3.067877793	147.9535442	0.486838056	0.452243323	2.017738225	0.740169105
c.136_138delinsTGC	p.Met46Cys	ATG46TGC	M46C	missense	7.44E-07	5.69E-07	2	1.30E-07	1.84E-07	0.5	6.488849497	350.852634	0.812167701	0.529475605	2.550192637	0.866572185
c.136_138delinsTGG	p.Met46Trp	ATG46TGG	M46W	missense	0.000181657	5.92E-05	497.5	0.000257269	1.90E-05	824.5	0.706484471	0.167246093	-0.15089738	0.110841548	0.973981376	0.181410062
c.136_138delinsTGT	p.Met46Cys	ATG46TGT	M46C	missense	0.000737261	0.00012564	2060	0.000168002	1.06E-06	533	4.389002668	0.535021955	0.642365845	0.053929043	2.272284525	0.088263573
c.136_138delinsTTA	p.Met46Leu	ATG46TTA	M46L	missense	5.53E-07	2.99E-07	1.5	3.90E-07	5.52E-07	1.5	2.077075288	41.99139021	0.317452239	0.548674476	1.740511029	0.897994232
c.136_138delinsTTT	p.Met46Phe	ATG46TTT	M46F	missense	0.000109311	1.03E-05	304.5	9.68E-05	6.67E-06	303.5	1.130743597	0.112984774	0.053364137	0.043537421	1.308288277	0.071256007
c.136A>C	p.Met46Leu	ATG46CTG	M46L	missense	0.000151286	0.000103485	410	0.000111377	8.16E-06	359	1.444868869	0.805436476	0.159828434	0.67458955	1.482534262	1.10407455
c.136A>G	p.Met46Val	ATG46GTG	M46V	missense	0.000303371	0.000113211	858	0.000257521	8.35E-06	817	1.315767825	0.552024573	0.119179262	0.381544001	1.416005339	0.624458267
c.136A>T	p.Met46Leu	ATG46TTG	M46L	missense	0.000418206	0.000285011	1133.5	0.000340796	1.46E-05	1079.5	1.324584232	0.811381196	0.122079581	0.870972249	1.420752178	1.425486496
c.137T>A	p.Met46Lys	ATG46AAG	M46K	missense	0.000219636	1.86E-05	614.5	0.000273895	3.51E-06	874	0.289037291	0.204579249	-0.539046122	0.755842889	0.338713385	1.237058739
c.137T>C	p.Met46Thr	ATG46ACG	M46T	missense	0.000313926	1.05E-05	876.5	0.000304852	1.06E-05	976	1.070439299	0.177541419	0.029562045	0.073119431	1.269332316	0.119671736
c.137T>G	p.Met46Arg	ATG46AGG	M46R	missense	0.000365875	3.27E-05	1016.5	0.000417163	2.92E-06	1330	0.869400051	0.060418753	-0.060780338	0.030396754	1.121472441	0.049749189
c.138G>A	p.Met46Ile	ATG46ATA	M46I	missense	0.000964577	7.92E-05	2701	0.001095999	7.98E-05	3537.5	0.389430084	1.106389629	-0.409570502	0.924073578	0.55062111	1.512395382
c.138G>C	p.Met46Ile	ATG46ATC	M46I	missense	6.56E-05	4.62E-06	183.5	8.51E-05	6.15E-07	271.5	0.008428249	0.173012535	-2.074262621	0.526655586	-2.17391591	0.861956769
c.138G>T	p.Met46Ile	ATG46ATT	M46I	missense	0.000183882	6.38E-06	512.5	0.000242574	1.97E-06	773.5	0.036078364	0.148561717	-1.44275317	1.011726013	-1.140348887	1.655852722
c.139_141delinsAAA	p.Pro47Lys	CCA47AAA	P47K	missense	4.71E-06	3.77E-07	13	4.81E-06	5.58E-07	15	0.994087237	435.3726402	-0.002575502	0.661358895	1.216734039	1.08242045
c.139_141delinsAAG	p.Pro47Lys	CCA47AAG	P47K	missense	5.09E-06	9.18E-07	14	2.40E-05	5.66E-07	76.5	0.215928849	0.051484114	-0.66568933	0.110651233	0.131441359	0.181098581
c.139_141delinsACG	p.Pro47Thr	CCA47ACG	P47T	missense	0.000110556	2.97E-05	309.5	0.000177642	4.71E-06	565.5	0.622558972	0.118304347	-0.205819503	0.087615641	0.884092466	0.143397122
c.139_141delinsACT	p.Pro47Thr	CCA47ACT	P47T	missense	1.26E-05	4.86E-06	35.5	3.17E-05	1.07E-06	100	0.401348965	0.109026082	-0.396477852	0.135007943	0.572049342	0.220962263
c.139_141delinsAGT	p.Pro47Ser	CCA47AGT	P47S	missense	3.10E-06	3.84E-06	9	3.07E-06	2.64E-06	11	1.040616636	35.09529296	0.017290765	0.681890366	1.249248387	1.116023512
c.139_141delinsATA	p.Pro47Ile	CCA47ATA	P47I	missense	0	0	0	2.00E-07	2.83E-07	0.5	Inf	27.84207404	Inf	0.52598255	Inf	0.860855237
c.139_141delinsATG	p.Pro47Met	CCA47ATG	P47M	missense	7.04E-07	4.54E-07	2	1.72E-06	9.65E-07	5	0.466812203	3.478546124	-0.3308578	0.354466129	0.679447136	0.580140964
c.139_141delinsCAG	p.Pro47Gln	CCA47CAG	P47Q	missense	3.47E-06	1.04E-06	9.5	2.53E-05	8.96E-06	76	0.135296503	0.073133073	-0.868713429	0.183952843	-0.200840309	0.301068482
c.139_141delinsCAT	p.Pro47His	CCA47CAT	P47H	missense	2.08E-05	1.21E-05	59	2.58E-05	1.98E-06	81	0.809326824	0.338423912	-0.091876066	0.313420117	1.070579271	0.512962549
c.139_141delinsCGG	p.Pro47Arg	CCA47CGG	P47R	missense	1.71E-07	2.42E-07	0.5	1.65E-06	4.97E-07	5	0.16397765	0.15796366	-0.785215343	0.326923464	-0.064182231	0.535062952
c.139_141delinsCGT	p.Pro47Arg	CCA47CGT	P47R	missense	1.89E-06	2.19E-06	5	3.16E-05	5.64E-06	103	0.062996081	0.045988571	-1.20068647	0.504023122	-0.744167709	0.824915093
c.139_141delinsCTG	p.Pro47Leu	CCA47CTG	P47L	missense	0.000385261	9.54E-05	1056.5	8.02E-05	3.86E-06	252.5	4.803992904	0.861653071	0.681602357	0.081325076	2.336501403	0.133101597
c.139_141delinsCTT	p.Pro47Leu	CCA47CTT	P47L	missense	2.83E-05	3.80E-06	78	7.31E-05	8.38E-07	231.5	0.388489146	0.053185957	-0.410621111	0.061004316	0.548901619	0.099843398
c.139_141delinsGAA	p.Pro47Glu	CCA47GAA	P47E	missense	1.71E-07	2.42E-07	0.5	1.30E-07	1.84E-07	0.5	2.083388429	78.48128931	0.318770248	0.539661443	1.742668163	0.883242952
c.139_141delinsGAG	p.Pro47Glu	CCA47GAG	P47E	missense	1.71E-07	2.42E-07	0.5	7.91E-07	1.51E-08	2.5	0.342542692	2.255262993	-0.465285294	0.376823256	0.459434871	0.616732006
c.139_141delinsGCG	p.Pro47Ala	CCA47GCG	P47A	missense	5.52E-05	4.67E-06	152.5	4.77E-05	3.93E-06	153	1.161233515	0.144741157	0.064919562	0.054493727	1.327200592	0.089187769
c.139_141delinsGCT	p.Pro47Ala	CCA47GCT	P47A	missense	5.65E-06	3.12E-06	16	6.93E-06	9.71E-07	21.5	0.830363456	0.336013771	-0.080731772	0.250898252	1.088818703	0.410635438
c.139_141delinsGGA	p.Pro47Gly	CCA47GGA	P47G	missense	0	0	0	2.00E-07	2.83E-07	0.5	0.499113684	177.872637	-0.301800523	0.498241996	0.727004054	0.815453348
c.139_141delinsGGT	p.Pro47Gly	CCA47GGT	P47G	missense	1.53E-05	5.41E-06	43	2.26E-05	2.57E-06	70.5	0.68111776	0.182527758	-0.166777795	0.133020087	0.947990515	0.217708817
c.139_141delinsGTA	p.Pro47Val	CCA47GTA	P47V	missense	0	0	0	2.00E-07	2.83E-07	0.5	0.499113684	253.0256331	-0.301800523	0.494384936	0.727004054	0.809140648
c.139_141delinsGTG	p.Pro47Val	CCA47GTG	P47V	missense	5.54E-07	3.00E-07	1.5	1.58E-06	3.02E-08	5	0.413249209	0.299170027	-0.383787969	0.314735401	0.592818382	0.515115223
c.139_141delinsGTT	p.Pro47Val	CCA47GTT	P47V	missense	1.65E-05	1.57E-06	45.5	3.56E-05	6.21E-06	116	0.465382335	0.096919565	-0.332190105	0.089489572	0.677266603	0.146464112
c.139_141delinsTAA	p.Pro47Ter	CCA47TAA	P47*	nonsense	1.26E-06	1.55E-07	3.5	3.90E-07	5.52E-07	1.5	Inf	97.63811997	Inf	0.657907954	Inf	1.076772428
c.139_141delinsTAG	p.Pro47Ter	CCA47TAG	P47*	nonsense	7.24E-07	5.79E-08	2	1.88E-05	1.04E-06	60	0.043929232	0.020468226	-1.357246386	0.267130057	-1.000403251	0.437201402
c.139_141delinsTAT	p.Pro47Tyr	CCA47TAT	P47Y	missense	3.07E-06	9.94E-09	8.5	3.50E-06	1.28E-06	10.5	0.904250452	0.537550215	-0.043711265	0.184773276	1.149408731	0.302411254
c.139_141delinsTCG	p.Pro47Ser	CCA47TCG	P47S	missense	4.14E-05	5.86E-06	114	9.04E-05	1.34E-05	293	0.45508808	0.07647453	-0.34190454	0.072191496	0.661367365	0.118153021
c.139_141delinsTCT	p.Pro47Ser	CCA47TCT	P47S	missense	1.95E-05	1.46E-05	52.5	1.32E-05	6.24E-07	41.5	1.489690471	0.777079701	0.17309604	0.464587029	1.504248838	0.760371569
c.139_141delinsTGA	p.Pro47Ter	CCA47TGA	P47*	nonsense	0	0	0	1.30E-07	1.84E-07	0.5	Inf	20.79370609	Inf	0.512319356	Inf	0.838493218
c.139_141delinsTGG	p.Pro47Trp	CCA47TGG	P47W	missense	3.42E-07	4.83E-07	1	4.61E-06	2.74E-07	14.5	0.09572685	0.076207665	-1.01896623	0.365231263	-0.446753241	0.597759841
c.139_141delinsTGT	p.Pro47Cys	CCA47TGT	P47C	missense	2.94E-06	1.26E-06	8	1.57E-05	1.28E-06	50.5	0.193125317	0.059690528	-0.714160791	0.157361317	0.052109999	0.257547163
c.139_141delinsTTA	p.Pro47Leu	CCA47TTA	P47L	missense	1.41E-06	9.09E-07	4	1.05E-06	3.53E-07	3.5	2.029003567	312.4913813	0.307282811	0.561101199	1.72386712	0.918332569
c.139_141delinsTTG	p.Pro47Leu	CCA47TTG	P47L	missense	4.13E-05	4.27E-05	119	2.92E-05	1.21E-06	92	1.416521503	0.956176195	0.151223172	0.789230047	1.468450363	1.291702205
c.139_141delinsTTT	p.Pro47Phe	CCA47TTT	P47F	missense	3.76E-06	5.32E-06	11	8.70E-06	1.66E-07	27.5	0.443655407	0.38133527	-0.352954221	0.670842438	0.64328278	1.097941797
c.139C>A	p.Pro47Thr	CCA47ACA	P47T	missense	0.000324143	1.50E-05	899.5	0.000369534	1.42E-06	1176.5	0.035648946	1715.654611	-1.447953304	0.512380439	-1.148859744	0.838593191
c.139C>G	p.Pro47Ala	CCA47GCA	P47A	missense	5.67E-05	1.09E-05	156.5	7.86E-05	1.01E-05	255	0.182676981	0.334042968	-0.738316174	0.884262121	0.01257582	1.447237513
c.139C>T	p.Pro47Ser	CCA47TCA	P47S	missense	0.001225167	3.91E-05	3410.5	0.001437271	6.42E-05	4604	0.615478679	0.124072815	-0.210786987	0.088768716	0.875962378	0.145284314
c.13T>A	p.Ser5Thr	TCG5ACG	S5T	missense	0.000240295	3.86E-05	931	0.000350365	2.20E-05	1304.5	0.558252481	0.121573191	-0.253169339	0.099143045	0.806596827	0.162263575
c.13T>C	p.Ser5Pro	TCG5CCG	S5P	missense	0.000220332	4.23E-05	826.5	0.000253023	5.32E-06	951.5	0.760520779	0.220414554	-0.118888916	0.149887744	1.026368386	0.245315456
c.13T>G	p.Ser5Ala	TCG5GCG	S5A	missense	0.002224365	0.000144088	8543.5	0.000723389	4.61E-06	2711.5	3.113949353	0.19044432	0.493311545	0.026691706	2.028333134	0.043685281
c.140C>A	p.Pro47Gln	CCA47CAA	P47Q	missense	0.001339311	0.000233847	3707.5	0.000442357	2.38E-07	1411	6.927018439	1.143493584	0.840546344	0.073530402	2.59663886	0.120344357
c.140C>G	p.Pro47Arg	CCA47CGA	P47R	missense	6.34E-05	5.83E-06	177.5	5.61E-05	5.50E-06	181.5	Inf	335.5423778	Inf	0.983315027	Inf	1.609353564
c.140C>T	p.Pro47Leu	CCA47CTA	P47L	missense	0.00024383	2.03E-06	679.5	0.00027734	7.72E-06	881	0.479782159	0.264325941	-0.318955906	0.53269652	0.698926504	0.871843731
c.141A>C	p.Pro47=	CCA47CCC	P47P	synonymous	1.02E-05	1.07E-06	28.5	1.52E-05	3.84E-07	48.5	Inf	34.30146882	Inf	0.511696065	Inf	0.837473101
c.141A>G	p.Pro47=	CCA47CCG	P47P	synonymous	0.000706706	4.44E-05	1978.5	0.000336968	2.99E-06	1078	2.934800947	0.233412062	0.467578651	0.034467262	1.986217104	0.05641123
c.141A>T	p.Pro47=	CCA47CCT	P47P	synonymous	0.00017723	3.83E-06	494.5	0.000221756	1.03E-05	703.5	0.707537557	0.099368914	-0.150250502	0.061820822	0.975040095	0.101179742
c.142_144delinsACA	p.Asn48Thr	AAC48ACA	N48T	missense	0	0	0	1.30E-07	1.84E-07	0.5	0.768360424	42.31699029	-0.114435012	0.51658148	1.033657918	0.845468871
c.142_144delinsACG	p.Asn48Thr	AAC48ACG	N48T	missense	0.000401693	0.000157592	1095.5	0.000361637	1.01E-05	1140.5	1.111039007	0.309733488	0.045729307	0.142757134	1.295792646	0.233645064
c.142_144delinsACT	p.Asn48Thr	AAC48ACT	N48T	missense	0.000394794	0.000117292	1107	0.000416308	1.98E-06	1317.5	0.948562156	0.200157694	-0.022934206	0.096912166	1.183413738	0.158612383
c.142_144delinsAGA	p.Asn48Arg	AAC48AGA	N48R	missense	5.74E-07	8.12E-07	1.5	1.30E-07	1.84E-07	0.5	5.178502868	540.0825667	0.714204221	0.603315165	2.389859609	0.987422529
c.142_144delinsAGG	p.Asn48Arg	AAC48AGG	N48R	missense	0.000686685	0.000172935	1922	0.000912888	3.75E-05	2909	0.752321802	0.135647465	-0.123596352	0.081948956	1.018663908	0.134122677
c.142_144delinsAGT	p.Asn48Ser	AAC48AGT	N48S	missense	0.00053184	5.68E-05	1480	0.000677319	5.11E-06	2147.5	0.785361325	0.059580183	-0.104930489	0.033196242	1.049213602	0.054331002
c.142_144delinsATA	p.Asn48Ile	AAC48ATA	N48I	missense	5.12E-07	7.24E-07	1.5	2.60E-07	3.68E-07	1	2.35203528	219.069282	0.371443832	0.578929946	1.828876975	0.947512187
c.142_144delinsATG	p.Asn48Met	AAC48ATG	N48M	missense	0.000374018	0.000126873	1050.5	0.00054613	4.00E-06	1731.5	0.685035149	0.164173767	-0.164287145	0.113174494	0.952066866	0.185228305
c.142_144delinsATT	p.Asn48Ile	AAC48ATT	N48I	missense	0.000382926	8.51E-06	1062	0.000423395	5.01E-06	1338.5	0.904654269	0.055324848	-0.043517363	0.026652243	1.149726083	0.043620692
c.142_144delinsCAA	p.Asn48Gln	AAC48CAA	N48Q	missense	1.91E-07	2.71E-07	0.5	1.30E-07	1.84E-07	0.5	2.238407905	52.04419185	0.349939231	0.55387035	1.793681229	0.906498117
c.142_144delinsCAG	p.Asn48Gln	AAC48CAG	N48Q	missense	0.000192304	1.92E-05	535	0.000301078	4.17E-06	955.5	0.639050575	0.048115501	-0.19446477	0.03300405	0.902676318	0.054016448
c.142_144delinsCAT	p.Asn48His	AAC48CAT	N48H	missense	0.000131487	3.00E-05	361	0.000176614	3.49E-06	561	0.745055211	0.120202971	-0.127811544	0.07199789	1.011765068	0.117836154
c.142_144delinsCCC	p.Asn48Pro	AAC48CCC	N48P	missense	0	0	0	3.31E-07	9.97E-08	1	0.302320422	34.85395543	-0.519532514	0.451533823	0.370650549	0.739007894
c.142_144delinsCCG	p.Asn48Pro	AAC48CCG	N48P	missense	1.61E-05	4.35E-06	44	3.75E-05	2.54E-06	120	0.430687735	0.084973074	-0.365837496	0.089840163	0.622197224	0.147037911
c.142_144delinsCCT	p.Asn48Pro	AAC48CCT	N48P	missense	0.000130251	4.57E-05	366	0.00010786	1.49E-05	334.5	1.208519064	0.330752561	0.082253506	0.125210143	1.355570386	0.204926585
c.142_144delinsCGC	p.Asn48Arg	AAC48CGC	N48R	missense	5.53E-07	3.00E-07	1.5	9.22E-07	1.69E-07	3	0.708781234	1.038942027	-0.14948779	0.347896212	0.976288396	0.569388235
c.142_144delinsCGG	p.Asn48Arg	AAC48CGG	N48R	missense	3.71E-05	8.09E-06	102	0.000116456	3.53E-06	370.5	0.319746692	0.049766454	-0.495193941	0.069971386	0.410484549	0.114519454
c.142_144delinsCGT	p.Asn48Arg	AAC48CGT	N48R	missense	0.000109438	2.16E-06	303	8.21E-05	1.31E-06	259.5	1.33361485	0.120777793	0.125030423	0.039669528	1.425581707	0.064925577
c.142_144delinsCTG	p.Asn48Leu	AAC48CTG	N48L	missense	6.51E-05	2.05E-05	178	5.50E-05	5.10E-06	176.5	1.185600635	0.2757703	0.073938423	0.107221517	1.341961413	0.175485299
c.142_144delinsCTT	p.Asn48Leu	AAC48CTT	N48L	missense	1.07E-05	3.22E-06	30	2.76E-05	1.52E-06	88	0.391806022	0.085993475	-0.406928893	0.101591159	0.554944529	0.16627031
c.142_144delinsGAA	p.Asn48Glu	AAC48GAA	N48E	missense	1.91E-07	2.71E-07	0.5	2.01E-07	2.84E-07	0.5	1.452056521	40.28083986	0.161983522	0.530561436	1.48606141	0.868349322
c.142_144delinsGAG	p.Asn48Glu	AAC48GAG	N48E	missense	0.000871218	1.85E-05	2412	0.00079404	1.64E-06	2515.5	1.097322266	0.052362993	0.040334192	0.020768603	1.286962671	0.033991166
c.142_144delinsGAT	p.Asn48Asp	AAC48GAT	N48D	missense	0.001112588	9.76E-05	3072	0.000615485	7.89E-06	1953	1.807821586	0.114125874	0.257155568	0.027463338	1.641825806	0.04494818
c.142_144delinsGCC	p.Asn48Ala	AAC48GCC	N48A	missense	9.36E-07	8.41E-07	2.5	1.84E-06	3.38E-07	6	0.561933965	0.385180341	-0.250314717	0.372617704	0.811268876	0.609848943
c.142_144delinsGCG	p.Asn48Ala	AAC48GCG	N48A	missense	0.00017459	2.45E-05	486.5	0.000229082	6.29E-06	722.5	0.762563474	0.077096584	-0.117724001	0.044364855	1.028274958	0.072610238
c.142_144delinsGCT	p.Asn48Ala	AAC48GCT	N48A	missense	0.000287088	6.29E-05	802.5	0.000397313	1.83E-05	1267	0.722824223	0.115663859	-0.140967302	0.071678355	0.990233548	0.117313183
c.142_144delinsGGA	p.Asn48Gly	AAC48GGA	N48G	missense	1.71E-07	2.41E-07	0.5	2.01E-07	2.84E-07	0.5	1.349468349	39.10769386	0.130162703	0.521648779	1.43398151	0.853762322
c.142_144delinsGGC	p.Asn48Gly	AAC48GGC	N48G	missense	4.00E-06	8.32E-07	11	3.82E-06	8.59E-07	12.5	1.074853137	0.349007939	0.031349128	0.142673143	1.272257166	0.233507599
c.142_144delinsGGG	p.Asn48Gly	AAC48GGG	N48G	missense	0.000646602	3.89E-05	1796	0.000603973	8.96E-06	1908.5	1.070747106	0.055337835	0.029686909	0.022526081	1.269536677	0.036867563
c.142_144delinsGGT	p.Asn48Gly	AAC48GGT	N48G	missense	0.000410097	3.29E-05	1140	0.000403045	5.37E-06	1279	1.017745932	0.060833827	0.007639375	0.026087206	1.233452333	0.042695918
c.142_144delinsGTA	p.Asn48Val	AAC48GTA	N48V	missense	0	0	0	2.01E-07	2.84E-07	0.5	0.498435858	16.81106446	-0.302390722	0.506162975	0.726038098	0.828417308
c.142_144delinsGTC	p.Asn48Val	AAC48GTC	N48V	missense	1.81E-06	1.46E-07	5	1.38E-06	2.53E-07	4.5	1.381517769	1.344556215	0.140356475	0.217868748	1.450665262	0.356577328
c.142_144delinsGTG	p.Asn48Val	AAC48GTG	N48V	missense	3.72E-05	4.41E-06	103.5	9.83E-05	7.43E-06	315	0.379026959	0.050736644	-0.421329899	0.058923498	0.531374961	0.096437803
c.142_144delinsGTT	p.Asn48Val	AAC48GTT	N48V	missense	0.000418121	0.000165434	1177	0.000323046	1.76E-05	1031.5	1.294620609	0.367449645	0.112142516	0.145736337	1.40448857	0.23852101
c.142_144delinsTAG	p.Asn48Ter	AAC48TAG	N48*	nonsense	9.06E-05	4.94E-05	245.5	0.000326776	1.38E-05	1041.5	0.277138218	0.107269335	-0.557303579	0.291775115	0.308832113	0.477537012
c.142_144delinsTAT	p.Asn48Tyr	AAC48TAT	N48Y	missense	0.000205315	4.41E-05	564	0.000300211	1.60E-06	950	0.684236846	0.105299877	-0.164793543	0.068955747	0.951238064	0.112857196
c.142_144delinsTCA	p.Asn48Ser	AAC48TCA	N48S	missense	0	0	0	1.30E-07	1.84E-07	0.5	0.768360424	76.45022134	-0.114435012	0.529140765	1.033657918	0.866024165
c.142_144delinsTCC	p.Asn48Ser	AAC48TCC	N48S	missense	1.98E-06	9.59E-08	5.5	1.78E-06	3.14E-07	5.5	1.183952754	0.805492997	0.073334372	0.232245728	1.340972785	0.380107575
c.142_144delinsTCG	p.Asn48Ser	AAC48TCG	N48S	missense	9.56E-05	4.77E-05	259.5	0.000110561	7.64E-06	346.5	0.865325172	0.305332712	-0.062820663	0.250557192	1.118133121	0.410077238
c.142_144delinsTCT	p.Asn48Ser	AAC48TCT	N48S	missense	0.000320729	3.85E-05	893	0.000262513	4.98E-06	829	1.22214753	0.105378275	0.087123634	0.037755744	1.363541136	0.061793362
c.142_144delinsTGA	p.Asn48Ter	AAC48TGA	N48*	nonsense	3.62E-07	2.91E-08	1	4.61E-07	8.44E-08	1.5	1.002475771	45.91425552	0.001073885	0.45965866	1.222706849	0.752305499
c.142_144delinsTGC	p.Asn48Cys	AAC48TGC	N48C	missense	3.09E-06	5.03E-07	8.5	4.10E-06	1.01E-06	12.5	0.777624336	0.282856912	-0.109230156	0.158413741	1.042176504	0.259269626
c.142_144delinsTGG	p.Asn48Trp	AAC48TGG	N48W	missense	0.000496905	5.50E-05	1383	0.000603409	5.22E-06	1908.5	0.823662482	0.06560728	-0.084250716	0.034807295	1.083059385	0.056967749
c.142_144delinsTGT	p.Asn48Cys	AAC48TGT	N48C	missense	0.00032577	7.92E-05	911.5	0.000360537	1.51E-05	1149	0.903846864	0.15780751	-0.043905144	0.078939436	1.149091417	0.129197113
c.142_144delinsTTC	p.Asn48Phe	AAC48TTC	N48F	missense	3.62E-07	2.91E-08	1	1.05E-06	3.53E-07	3.5	0.439227181	1.393705695	-0.357310792	0.353934671	0.63615255	0.579271147
c.142_144delinsTTG	p.Asn48Leu	AAC48TTG	N48L	missense	9.96E-05	3.94E-05	271.5	0.000177828	6.70E-07	563.5	0.560461883	0.159881266	-0.251453918	0.1551419	0.809404389	0.25391473
c.142_144delinsTTT	p.Asn48Phe	AAC48TTT	N48F	missense	3.60E-05	1.70E-06	100	4.95E-05	6.51E-06	160	0.729116188	0.114813435	-0.137203259	0.067985231	0.996394011	0.11126879
c.142A>C	p.Asn48His	AAC48CAC	N48H	missense	1.55E-05	3.07E-06	43.5	2.31E-05	2.30E-06	72.5	0.022971645	0.605538676	-1.63880791	0.478357744	-1.461224076	0.782909565
c.142A>G	p.Asn48Asp	AAC48GAC	N48D	missense	0.000105778	5.47E-06	295.5	0.000110426	2.88E-06	353.5	0.779298913	0.50848192	-0.10829593	0.559202821	1.043705516	0.915225566
c.142A>T	p.Asn48Tyr	AAC48TAC	N48Y	missense	5.77E-05	1.97E-06	161	5.57E-05	1.43E-07	177.5	2.250100543	151.6719502	0.352201924	0.996514173	1.797384492	1.630956094
c.143A>C	p.Asn48Thr	AAC48ACC	N48T	missense	7.06E-05	5.16E-06	196	9.87E-05	1.33E-05	308	Inf	8.84720211	Inf	0.543835335	Inf	0.890074198
c.143A>G	p.Asn48Ser	AAC48AGC	N48S	missense	8.58E-05	7.23E-07	239	8.86E-05	4.49E-06	280	0.575502574	39.4842739	-0.239952729	0.964728478	0.828227939	1.578933679
c.143A>T	p.Asn48Ile	AAC48ATC	N48I	missense	8.15E-05	1.39E-05	225.5	8.17E-05	2.69E-06	261.5	0.988688934	2.040798479	-0.004940327	0.856448471	1.212863622	1.401715993
c.144C>A	p.Asn48Lys	AAC48AAA	N48K	missense	7.34E-05	1.14E-05	206	8.62E-05	1.32E-06	275.5	0.008184658	4.35876681	-2.08699947	1.016477496	-2.194761817	1.663629289
c.144C>G	p.Asn48Lys	AAC48AAG	N48K	missense	0.000682948	8.63E-05	1914	0.000920075	4.85E-06	2933	0.738782813	0.06784164	-0.131483216	0.040359286	1.005755783	0.066054477
c.144C>T	p.Asn48=	AAC48AAT	N48N	synonymous	0.000352341	7.59E-05	974	0.000555706	2.11E-05	1783	0.596632922	0.108010823	-0.224292786	0.082139895	0.85385796	0.13443518
c.145_147delinsAAA	p.Ser49Lys	TCC49AAA	S49K	missense	0	0	0	1.30E-07	1.84E-07	0.5	0.769601304	5284.460752	-0.113734205	0.514568874	1.034804902	0.842174916
c.145_147delinsAAC	p.Ser49Asn	TCC49AAC	S49N	missense	1.15E-06	1.62E-06	3	2.83E-06	3.86E-08	9	0.409984914	0.392292115	-0.387232123	0.522634154	0.587181468	0.855375048
c.145_147delinsAAG	p.Ser49Lys	TCC49AAG	S49K	missense	0.000205211	4.55E-05	564	0.000322324	3.20E-06	1024	0.636971224	0.101387721	-0.195880187	0.07187252	0.90035976	0.117630966
c.145_147delinsAAT	p.Ser49Asn	TCC49AAT	S49N	missense	0.000213366	0.000127517	577.5	0.000240918	2.59E-06	763	0.886051344	0.371465458	-0.052541111	0.381549254	1.134957265	0.624466864
c.145_147delinsACA	p.Ser49Thr	TCC49ACA	S49T	missense	3.82E-07	5.41E-07	1	1.18E-06	5.36E-07	4	0.309867409	3.015601468	-0.508824099	0.447640129	0.388176598	0.732635235
c.145_147delinsACG	p.Ser49Thr	TCC49ACG	S49T	missense	0.000310481	6.77E-05	868.5	0.000299244	1.41E-05	942.5	1.037882994	0.164685411	0.016148396	0.070690552	1.247378717	0.115696484
c.145_147delinsACT	p.Ser49Thr	TCC49ACT	S49T	missense	0.000565584	3.52E-06	1568	0.000341889	9.34E-06	1089	1.65458364	0.093497593	0.218688726	0.024607161	1.578868618	0.040273587
c.145_147delinsAGA	p.Ser49Arg	TCC49AGA	S49R	missense	5.32E-07	2.12E-07	1.5	1.30E-07	1.84E-07	0.5	4.867041989	278.2651155	0.687265093	0.539688967	2.345769383	0.883287999
c.145_147delinsAGC	p.Ser49=	TCC49AGC	S49S	synonymous	3.04E-06	5.21E-07	8.5	4.08E-06	1.08E-07	13	0.770312227	0.244797551	-0.113333209	0.150936031	1.035461197	0.247031148
c.145_147delinsAGG	p.Ser49Arg	TCC49AGG	S49R	missense	0.000325511	7.05E-05	910.5	0.000450606	3.33E-06	1431	0.722607903	0.111140296	-0.141097293	0.068908588	0.990020797	0.112780013
c.145_147delinsAGT	p.Ser49=	TCC49AGT	S49S	synonymous	0.000339773	2.96E-05	945.5	0.000397903	1.51E-05	1255	0.854161015	0.056716756	-0.068460254	0.028934458	1.108903021	0.047355906
c.145_147delinsATA	p.Ser49Ile	TCC49ATA	S49I	missense	0	0	0	1.30E-07	1.84E-07	0.5	0.769601304	32.66225698	-0.113734205	0.512052148	1.034804902	0.838055889
c.145_147delinsATC	p.Ser49Ile	TCC49ATC	S49I	missense	1.62E-06	1.25E-07	4.5	2.89E-06	6.89E-07	9.5	0.594183078	0.250065022	-0.226079721	0.202799297	0.850933354	0.331913742
c.145_147delinsATG	p.Ser49Met	TCC49ATG	S49M	missense	0.000144689	1.59E-05	403	0.000302379	1.82E-05	950.5	0.478831684	0.043430045	-0.31981712	0.039436624	0.697516988	0.064544393
c.145_147delinsATT	p.Ser49Ile	TCC49ATT	S49I	missense	0.000304974	2.96E-05	849	0.00032933	1.42E-05	1051.5	0.926349867	0.069210113	-0.033224956	0.032496494	1.166571266	0.053185751
c.145_147delinsCAA	p.Ser49Gln	TCC49CAA	S49Q	missense	1.71E-07	2.41E-07	0.5	3.30E-07	9.95E-08	1	0.819538	26.68815115	-0.086430904	0.491690644	1.079491155	0.804731004
c.145_147delinsCAC	p.Ser49His	TCC49CAC	S49H	missense	1.98E-06	9.63E-08	5.5	1.92E-06	1.25E-06	5.5	1.111472178	61.65382883	0.045898596	0.495277011	1.296069715	0.810600673
c.145_147delinsCAG	p.Ser49Gln	TCC49CAG	S49Q	missense	0.000261085	1.35E-05	725.5	0.00037219	1.54E-05	1188	0.701751523	0.051241962	-0.153816636	0.031855568	0.969203541	0.052136772
c.145_147delinsCAT	p.Ser49His	TCC49CAT	S49H	missense	0.000323607	6.41E-05	904.5	0.000376791	2.61E-06	1196.5	0.859117205	0.119166002	-0.065947583	0.061731772	1.113015412	0.101033997
c.145_147delinsCCA	p.Ser49Pro	TCC49CCA	S49P	missense	0	0	0	4.60E-07	8.43E-08	1.5	0.217313277	6.285312474	-0.662913739	0.403579556	0.135984061	0.660523005
c.145_147delinsCCG	p.Ser49Pro	TCC49CCG	S49P	missense	0.000162252	5.10E-06	450.5	0.000307886	4.87E-06	979	0.527313682	0.041475693	-0.27793096	0.034311899	0.766070442	0.056156955
c.145_147delinsCCT	p.Ser49Pro	TCC49CCT	S49P	missense	0.000236551	3.18E-05	659.5	0.00025055	1.61E-05	802.5	0.944525598	0.098950351	-0.024786267	0.045790972	1.180382541	0.074944308
c.145_147delinsCGA	p.Ser49Arg	TCC49CGA	S49R	missense	1.91E-07	2.70E-07	0.5	5.90E-07	2.68E-07	2	0.493375989	15.39665669	-0.30682199	0.426654031	0.718785613	0.698288102
c.145_147delinsCGC	p.Ser49Arg	TCC49CGC	S49R	missense	1.49E-06	1.14E-06	4	5.72E-06	7.28E-07	18.5	0.277533634	0.145308278	-0.556684377	0.334214538	0.309845537	0.546995971
c.145_147delinsCGG	p.Ser49Arg	TCC49CGG	S49R	missense	0.000279931	2.01E-05	778.5	0.000449632	2.23E-05	1437	0.622799216	0.046231168	-0.205651943	0.032350325	0.884366706	0.052946521
c.145_147delinsCGT	p.Ser49Arg	TCC49CGT	S49R	missense	0.000261915	5.67E-05	720	0.00044268	5.72E-06	1407	0.591882525	0.090195538	-0.227764482	0.068233743	0.84817597	0.11167552
c.145_147delinsCTA	p.Ser49Leu	TCC49CTA	S49L	missense	0	0	0	1.30E-07	1.84E-07	0.5	0.769601304	105.027372	-0.113734205	0.500930511	1.034804902	0.819853536
c.145_147delinsCTC	p.Ser49Leu	TCC49CTC	S49L	missense	6.38E-06	1.79E-06	17.5	4.16E-06	1.48E-06	12.5	1.557128342	0.973135506	0.192324409	0.159503017	1.535719164	0.261052401
c.145_147delinsCTG	p.Ser49Leu	TCC49CTG	S49L	missense	0.000517406	1.87E-06	1435	0.00048757	5.58E-06	1544	1.061399411	0.059259349	0.025878842	0.024326482	1.263304161	0.03981421
c.145_147delinsCTT	p.Ser49Leu	TCC49CTT	S49L	missense	0.001164492	2.78E-06	3229.5	0.000686387	7.64E-06	2181	1.696698636	0.075344143	0.229604711	0.019318638	1.596734387	0.031618066
c.145_147delinsGAA	p.Ser49Glu	TCC49GAA	S49E	missense	1.91E-07	2.70E-07	0.5	5.31E-07	3.83E-07	1.5	0.548788893	11.23908201	-0.260594687	0.463158552	0.794444048	0.758033636
c.145_147delinsGAC	p.Ser49Asp	TCC49GAC	S49D	missense	1.31E-05	1.24E-06	36.5	2.02E-05	2.07E-06	63	0.655021928	0.123196791	-0.183744161	0.08312837	0.920222322	0.136052978
c.145_147delinsGAG	p.Ser49Glu	TCC49GAG	S49E	missense	0.000668702	2.39E-05	1857	0.000669513	1.61E-05	2131.5	0.998937895	0.053307459	-0.000461511	0.023234519	1.220193926	0.038027035
c.145_147delinsGAT	p.Ser49Asp	TCC49GAT	S49D	missense	0.000530277	5.41E-05	1476.5	0.00065043	2.14E-05	2073.5	0.815424766	0.062555771	-0.088616102	0.033476744	1.075914726	0.054790088
c.145_147delinsGCA	p.Ser49Ala	TCC49GCA	S49A	missense	5.12E-07	7.24E-07	1.5	6.60E-07	1.99E-07	2	0.926485694	12.14881771	-0.033161282	0.486156212	1.166675479	0.795673015
c.145_147delinsGCG	p.Ser49Ala	TCC49GCG	S49A	missense	0.000300661	9.22E-05	823.5	0.000473935	3.58E-05	1520.5	0.634603777	0.143228332	-0.197497347	0.104515034	0.897713016	0.171055702
c.145_147delinsGCT	p.Ser49Ala	TCC49GCT	S49A	missense	0.00027259	4.86E-05	750.5	0.000400276	1.20E-05	1275.5	0.681255899	0.086879382	-0.166689724	0.056390448	0.948134657	0.092292059
c.145_147delinsGGA	p.Ser49Gly	TCC49GGA	S49G	missense	5.12E-07	7.24E-07	1.5	5.20E-07	7.35E-07	2	1.177302563	60.61663369	0.070888089	0.57871208	1.33696905	0.947155613
c.145_147delinsGGC	p.Ser49Gly	TCC49GGC	S49G	missense	5.79E-06	4.64E-07	16	6.39E-06	5.89E-07	20	0.921002514	0.231976692	-0.035739184	0.113761676	1.162456327	0.186189323
c.145_147delinsGGG	p.Ser49Gly	TCC49GGG	S49G	missense	0.00050154	5.13E-05	1396.5	0.000519719	4.78E-05	1671.5	0.965213826	0.094778575	-0.015376466	0.042403582	1.195783198	0.069400297
c.145_147delinsGGT	p.Ser49Gly	TCC49GGT	S49G	missense	0.000598466	0.00020625	1682.5	0.000483234	1.38E-05	1539.5	1.238665459	0.300895663	0.092954027	0.116668976	1.373083514	0.190947588
c.145_147delinsGTA	p.Ser49Val	TCC49GTA	S49V	missense	0	0	0	2.00E-07	2.83E-07	0.5	0.499275189	86.78444675	-0.301660015	0.493064047	0.727234017	0.806978801
c.145_147delinsGTC	p.Ser49Val	TCC49GTC	S49V	missense	2.83E-06	1.30E-06	8	3.10E-06	7.12E-07	9.5	0.942279224	0.395361551	-0.025820384	0.205034219	1.178690042	0.335571554
c.145_147delinsGTG	p.Ser49Val	TCC49GTG	S49V	missense	0.000385165	7.27E-05	1060	0.00043319	3.37E-07	1374	0.889367293	0.120461067	-0.050918846	0.060080014	1.137612363	0.098330628
c.145_147delinsGTT	p.Ser49Val	TCC49GTT	S49V	missense	0.000624199	9.50E-05	1741.5	0.000785549	1.59E-05	2499.5	0.794729733	0.086711311	-0.099780539	0.047960252	1.057642326	0.078494684
c.145_147delinsTAA	p.Ser49Ter	TCC49TAA	S49*	nonsense	1.83E-06	6.57E-07	5	2.37E-06	4.57E-08	7.5	0.727107777	5.52399331	-0.13840121	0.422520933	0.994433371	0.691523623
c.145_147delinsTAG	p.Ser49Ter	TCC49TAG	S49*	nonsense	0.000155706	1.10E-05	433	0.000548533	1.06E-05	1735	0.283660334	0.022797719	-0.54720139	0.035229511	0.325365974	0.057658775
c.145_147delinsTAT	p.Ser49Tyr	TCC49TAT	S49Y	missense	0.000297979	6.20E-06	827	0.000413203	9.92E-06	1315.5	0.721386692	0.048320523	-0.141831874	0.029208491	0.988818537	0.047804404
c.145_147delinsTGA	p.Ser49Ter	TCC49TGA	S49*	nonsense	7.44E-07	5.70E-07	2	4.60E-07	8.43E-08	1.5	1.834257745	42.04938148	0.263460361	0.442265916	1.652144618	0.723839469
c.145_147delinsTGG	p.Ser49Trp	TCC49TGG	S49W	missense	0.000839839	3.52E-05	2325	0.000751193	1.48E-07	2383	1.118138954	0.054108306	0.048495778	0.021085561	1.300320422	0.034509919
c.145_147delinsTGT	p.Ser49Cys	TCC49TGT	S49C	missense	0.000664353	0.000145889	1858.5	0.000731683	1.56E-05	2328.5	0.908115945	0.141848142	-0.041858699	0.070352954	1.152440755	0.115143951
c.145_147delinsTTA	p.Ser49Leu	TCC49TTA	S49L	missense	5.53E-07	2.99E-07	1.5	3.30E-07	9.95E-08	1	1.977178072	117.8897754	0.296045785	0.47637498	1.705475917	0.779664452
c.145_147delinsTTG	p.Ser49Leu	TCC49TTG	S49L	missense	0.000827796	0.000229558	2270	0.000663178	9.89E-06	2099	1.248376705	0.246093037	0.096345656	0.090300361	1.378634461	0.147791098
c.145_147delinsTTT	p.Ser49Phe	TCC49TTT	S49F	missense	0.000596141	4.83E-05	1658.5	0.0007302	5.58E-06	2319	0.816270615	0.047730892	-0.088165837	0.025496588	1.076651657	0.041729276
c.145T>A	p.Ser49Thr	TCC49ACC	S49T	missense	8.76E-05	3.19E-07	244.5	9.43E-05	2.92E-06	299.5	0.03857617	40.84748617	-1.413680888	0.922812281	-1.092767411	1.510331065
c.145T>C	p.Ser49Pro	TCC49CCC	S49P	missense	0.000194379	1.58E-05	544	0.000204236	1.24E-06	651	0.665993303	0.497956562	-0.176530138	0.728517668	0.932029234	1.192336609
c.145T>G	p.Ser49Ala	TCC49GCC	S49A	missense	2.06E-05	3.88E-07	57.5	2.67E-05	2.74E-06	84	0.024780933	2.675608602	-1.605882353	0.672146682	-1.407336093	1.100076403
c.146C>A	p.Ser49Tyr	TCC49TAC	S49Y	missense	0.000396046	3.30E-05	1099.5	0.00036305	6.39E-06	1154	1.283604751	0.21423088	0.108431316	0.074477872	1.398414592	0.121895045
c.146C>G	p.Ser49Cys	TCC49TGC	S49C	missense	4.96E-05	4.73E-06	137.5	5.36E-05	1.38E-06	171.5	0.766853702	0.366062215	-0.115287482	0.346244123	1.032262714	0.566684327
c.146C>T	p.Ser49Phe	TCC49TTC	S49F	missense	0.000212147	1.86E-05	593	0.000222801	1.23E-05	716	0.922228741	0.136163941	-0.035161347	0.064230485	1.163402051	0.105123544
c.147C>A	p.Ser49=	TCC49TCA	S49S	synonymous	0.000252297	3.60E-06	704	0.000283066	1.63E-05	911	0.195179329	0.498166778	-0.70956618	1.057306077	0.05962982	1.730451844
c.147C>G	p.Ser49=	TCC49TCG	S49S	synonymous	0.000632908	0.000147859	1748.5	0.00073936	1.48E-05	2352	0.848084211	0.151382683	-0.071561022	0.081011039	1.103828115	0.132587625
c.147C>T	p.Ser49=	TCC49TCT	S49S	synonymous	0.000729014	7.65E-05	2024.5	0.000848283	3.51E-05	2723.5	0.831733817	0.081167632	-0.080015641	0.042542442	1.089990768	0.069627564
c.148_150delinsAAA	p.Ser50Lys	AGC50AAA	S50K	missense	1.91E-07	2.70E-07	0.5	1.30E-07	1.84E-07	0.5	Inf	26.02697436	Inf	0.557910884	Inf	0.913111103
c.148_150delinsAAG	p.Ser50Lys	AGC50AAG	S50K	missense	1.63E-05	1.43E-05	43.5	2.72E-05	1.74E-06	85.5	0.600707357	0.35735016	-0.221337049	0.579518284	0.858695501	0.948475096
c.148_150delinsAAT	p.Ser50Asn	AGC50AAT	S50N	missense	2.85E-05	1.43E-05	80.5	4.06E-05	6.98E-07	129	0.703504821	0.254823973	-0.152732922	0.240752139	0.970977214	0.394029688
c.148_150delinsACA	p.Ser50Thr	AGC50ACA	S50T	missense	0	0	0	1.30E-07	1.84E-07	0.5	0.768910191	105.5698817	-0.114124383	0.512938932	1.034166312	0.839507254
c.148_150delinsACG	p.Ser50Thr	AGC50ACG	S50T	missense	1.15E-06	1.62E-06	3	6.61E-07	1.99E-07	2	1.886370281	28.85454112	0.275626946	0.568350163	1.672057194	0.930196665
c.148_150delinsACT	p.Ser50Thr	AGC50ACT	S50T	missense	1.28E-06	3.58E-07	3.5	7.96E-06	1.62E-06	26	0.172948731	0.071682291	-0.762082621	0.219494885	-0.026321802	0.359238764
c.148_150delinsATG	p.Ser50Met	AGC50ATG	S50M	missense	3.41E-07	4.83E-07	1	1.66E-06	1.62E-06	4.5	0.265243919	11.42907098	-0.576354564	0.505034274	0.277652104	0.826570007
c.148_150delinsATT	p.Ser50Ile	AGC50ATT	S50I	missense	7.24E-07	5.81E-08	2	4.61E-07	8.42E-08	1.5	1.788271861	328.1782785	0.252433543	0.433702782	1.634097452	0.709824521
c.148_150delinsCAC	p.Ser50His	AGC50CAC	S50H	missense	0	0	0	1.30E-07	1.84E-07	0.5	0.768910191	41.46632147	-0.114124383	0.527363328	1.034166312	0.863115103
c.148_150delinsCAG	p.Ser50Gln	AGC50CAG	S50Q	missense	4.54E-06	3.72E-06	13	1.69E-05	1.08E-06	53	0.274775805	0.151144625	-0.561021512	0.431546011	0.302747117	0.706294617
c.148_150delinsCAT	p.Ser50His	AGC50CAT	S50H	missense	6.83E-07	9.65E-07	2	5.09E-06	1.31E-06	15.5	0.153800608	0.132552033	-0.813041947	0.445523719	-0.109724954	0.72917139
c.148_150delinsCCG	p.Ser50Pro	AGC50CCG	S50P	missense	1.77E-05	4.96E-06	49.5	9.68E-06	6.50E-07	31	1.833488934	0.401214923	0.263278293	0.098801552	1.651846634	0.161704668
c.148_150delinsCGG	p.Ser50Arg	AGC50CGG	S50R	missense	1.83E-05	5.93E-06	51.5	6.73E-06	6.91E-07	21	2.739424719	0.702450038	0.43765937	0.117167623	1.937249379	0.191763703
c.148_150delinsCGT	p.Ser50Arg	AGC50CGT	S50R	missense	0	0	0	1.30E-07	1.84E-07	0.5	0.768910191	246.1508871	-0.114124383	0.514199061	1.034166312	0.841569658
c.148_150delinsCTC	p.Ser50Leu	AGC50CTC	S50L	missense	5.12E-07	7.24E-07	1.5	1.30E-07	1.84E-07	0.5	Inf	131.5742321	Inf	0.640851203	Inf	1.048856307
c.148_150delinsCTG	p.Ser50Leu	AGC50CTG	S50L	missense	3.30E-05	8.66E-07	91.5	2.21E-05	6.86E-07	70.5	1.496592627	0.206334288	0.175103601	0.060618271	1.507534536	0.099211572
c.148_150delinsCTT	p.Ser50Leu	AGC50CTT	S50L	missense	2.57E-06	1.23E-06	7	9.20E-06	2.80E-06	30.5	0.290615581	0.135953729	-0.536681106	0.207319867	0.342584115	0.339312384
c.148_150delinsGAC	p.Ser50Asp	AGC50GAC	S50D	missense	1.71E-07	2.41E-07	0.5	3.31E-07	9.97E-08	1	0.675138091	62.09709435	-0.170607389	0.517390672	0.941722768	0.846793244
c.148_150delinsGAG	p.Ser50Glu	AGC50GAG	S50E	missense	0	0	0	6.21E-06	1.43E-06	19	0.016100521	0.022947307	-1.793160078	0.25807855	-1.713846282	0.422387152
c.148_150delinsGAT	p.Ser50Asp	AGC50GAT	S50D	missense	3.64E-05	4.22E-05	105.5	4.03E-05	5.45E-06	125	0.905482119	0.682407218	-0.043120121	0.879487324	1.150376234	1.43942279
c.148_150delinsGCC	p.Ser50Ala	AGC50GCC	S50A	missense	0	0	0	4.01E-07	5.67E-07	1	0.249314714	67.17427671	-0.60325209	0.49727324	0.233629967	0.813867823
c.148_150delinsGCT	p.Ser50Ala	AGC50GCT	S50A	missense	7.10E-05	3.33E-05	200.5	6.00E-05	6.49E-06	187	1.18499799	0.410864069	0.073717614	0.225100946	1.341600023	0.368413988
c.148_150delinsGGA	p.Ser50Gly	AGC50GGA	S50G	missense	0	0	0	1.30E-07	1.84E-07	0.5	Inf	126.7378985	Inf	0.515131651	Inf	0.843095992
c.148_150delinsGGG	p.Ser50Gly	AGC50GGG	S50G	missense	4.34E-05	2.39E-06	120.5	2.42E-05	4.10E-06	78.5	1.799714428	0.316604797	0.255203598	0.074572787	1.638631094	0.122050387
c.148_150delinsGGT	p.Ser50Gly	AGC50GGT	S50G	missense	2.79E-05	1.14E-05	76	3.60E-05	2.38E-06	113	0.774659216	0.231218615	-0.110889308	0.153005569	1.039461034	0.250418279
c.148_150delinsGTC	p.Ser50Val	AGC50GTC	S50V	missense	0	0	0	4.61E-07	8.42E-08	1.5	0.688093313	27.33884158	-0.162352663	0.457677493	0.955232958	0.749063
c.148_150delinsGTG	p.Ser50Val	AGC50GTG	S50V	missense	0	0	0	9.21E-07	1.68E-07	3	0.10854036	3.676110056	-0.964408742	0.318651256	-0.357461116	0.521524151
c.148_150delinsGTT	p.Ser50Val	AGC50GTT	S50V	missense	2.61E-05	1.97E-07	72.5	2.80E-05	4.65E-06	86.5	0.937376076	0.176096492	-0.028086135	0.080397824	1.174981776	0.131584
c.148_150delinsTAC	p.Ser50Tyr	AGC50TAC	S50Y	missense	0	0	0	2.60E-07	3.68E-07	1	0.384455095	10.34338308	-0.415154379	0.483408906	0.541482195	0.791176606
c.148_150delinsTAG	p.Ser50Ter	AGC50TAG	S50*	nonsense	1.58E-06	1.15E-06	4.5	2.65E-05	4.14E-08	84	0.063285029	0.031066806	-1.198699017	0.320999529	-0.740914922	0.525367478
c.148_150delinsTAT	p.Ser50Tyr	AGC50TAT	S50Y	missense	4.80E-05	5.82E-05	126.5	7.30E-06	1.82E-06	24	6.58440191	5.556551021	0.818516332	0.94669707	2.560583195	1.549422374
c.148_150delinsTCG	p.Ser50=	AGC50TCG	S50S	synonymous	5.93E-06	5.14E-06	17	9.93E-06	2.14E-06	32.5	0.606632452	0.385757322	-0.217074361	0.492963612	0.865672078	0.806814422
c.148_150delinsTCT	p.Ser50=	AGC50TCT	S50S	synonymous	4.25E-06	2.64E-06	11.5	7.10E-06	2.10E-06	23.5	0.613306643	0.337764736	-0.212322331	0.298495259	0.87344954	0.488535613
c.148_150delinsTGG	p.Ser50Trp	AGC50TGG	S50W	missense	1.49E-06	1.14E-06	4	1.23E-05	1.48E-07	39	0.12884754	0.066450496	-0.88992387	0.332972351	-0.235554615	0.544962931
c.148_150delinsTGT	p.Ser50Cys	AGC50TGT	S50C	missense	6.29E-05	5.66E-05	168	8.30E-05	3.39E-06	261.5	0.758387718	0.453538363	-0.120108709	0.721291502	1.024371998	1.180509824
c.148_150delinsTTA	p.Ser50Leu	AGC50TTA	S50L	missense	0	0	0	1.30E-07	1.84E-07	0.5	0.768910191	25.49144198	-0.114124383	0.506555037	1.034166312	0.829058981
c.148_150delinsTTC	p.Ser50Phe	AGC50TTC	S50F	missense	1.71E-07	2.41E-07	0.5	4.61E-07	8.42E-08	1.5	0.587587968	6.797800622	-0.230927106	0.440028597	0.842999826	0.720177736
c.148_150delinsTTG	p.Ser50Leu	AGC50TTG	S50L	missense	5.60E-06	1.94E-07	15.5	3.75E-05	3.18E-06	120.5	0.151785555	0.035440771	-0.818769557	0.108770679	-0.119099112	0.178020751
c.148_150delinsTTT	p.Ser50Phe	AGC50TTT	S50F	missense	9.71E-05	5.14E-05	263.5	4.30E-05	1.59E-06	135.5	2.260836595	0.853906887	0.354269174	0.29052215	1.800767879	0.475486334
c.148A>C	p.Ser50Arg	AGC50CGC	S50R	missense	0.000115501	5.35E-05	327.5	0.000112909	4.04E-06	357.5	1.349407249	45.7593463	0.130143039	1.247038933	1.433949327	2.04098025
c.148A>G	p.Ser50Gly	AGC50GGC	S50G	missense	0.000556587	0.000128998	1535	0.000604041	1.23E-06	1923.5	0.590723388	0.684995963	-0.228615834	1.270549788	0.846782595	2.079459555
c.148A>T	p.Ser50Cys	AGC50TGC	S50C	missense	0.000131302	1.22E-07	365.5	0.00014661	5.80E-06	469.5	0.294285309	0.454419531	-0.531231418	0.950060154	0.351503407	1.554926603
c.149G>A	p.Ser50Asn	AGC50AAC	S50N	missense	0.000451461	8.09E-06	1258.5	0.00048198	5.74E-05	1565	0.877851586	0.212419156	-0.056578902	0.096923509	1.12834877	0.158630947
c.149G>C	p.Ser50Thr	AGC50ACC	S50T	missense	7.09E-05	6.22E-06	198.5	6.77E-05	2.21E-06	217	Inf	10.26394017	Inf	0.992065113	Inf	1.62367449
c.149G>T	p.Ser50Ile	AGC50ATC	S50I	missense	0.000180119	8.62E-06	501.5	0.000255159	8.46E-07	813.5	Inf	2.519979956	Inf	0.515760105	Inf	0.844124558
c.14C>A	p.Ser5Ter	TCG5TAG	S5*	nonsense	0.000220063	3.66E-06	841	0.00055261	2.25E-05	2082	0.075600759	0.04899641	-1.121473845	0.712662247	-0.614523478	1.166386656
c.14C>G	p.Ser5Trp	TCG5TGG	S5W	missense	0.000218251	6.64E-06	833	0.000125841	4.86E-06	474	1.942136857	0.194047727	0.28827983	0.043624504	1.692765679	0.071398533
c.14C>T	p.Ser5Leu	TCG5TTG	S5L	missense	0.000595066	2.99E-05	2267	0.000646882	1.80E-05	2433.5	0.859199616	0.107708379	-0.065905926	0.054984094	1.113083591	0.089990333
c.150C>A	p.Ser50Arg	AGC50AGA	S50R	missense	0.000170983	2.21E-05	474.5	0.000195252	1.94E-05	632.5	0.004444792	3.791483349	-2.352148572	1.072756634	-2.628721068	1.755739173
c.150C>G	p.Ser50Arg	AGC50AGG	S50R	missense	6.76E-05	1.11E-06	188.5	9.52E-05	5.21E-06	306.5	0.500243546	0.153402082	-0.300818506	0.151955252	0.728611283	0.248699267
c.150C>T	p.Ser50=	AGC50AGT	S50S	synonymous	0.000896216	0.000160931	2518	0.000758669	5.22E-05	2446.5	1.348227405	0.32347409	0.129763151	0.108407824	1.433327579	0.177426881
c.151_153delinsAAT	p.Gln51Asn	CAG51AAT	Q51N	missense	1.71E-07	2.41E-07	0.5	4.08E-06	1.08E-07	13	0.031687125	0.040754385	-1.499117166	0.275921029	-1.232597653	0.451589246
c.151_153delinsACG	p.Gln51Thr	CAG51ACG	Q51T	missense	2.95E-05	1.63E-05	83.5	4.15E-05	5.36E-06	129	0.712776883	0.287923907	-0.147046394	0.284229021	0.980284135	0.465186614
c.151_153delinsAGG	p.Gln51Arg	CAG51AGG	Q51R	missense	5.73E-05	3.37E-05	155	1.36E-05	3.93E-06	45	4.288966502	2.231313661	0.632352654	0.372773601	2.255896325	0.610104094
c.151_153delinsAGT	p.Gln51Ser	CAG51AGT	Q51S	missense	1.34E-05	1.14E-05	38.5	1.97E-05	2.97E-06	64	0.685684261	0.405644686	-0.163875819	0.538519604	0.952740067	0.881374147
c.151_153delinsATG	p.Gln51Met	CAG51ATG	Q51M	missense	9.79E-06	1.29E-06	27	1.87E-05	3.86E-07	59.5	0.528840053	0.104734144	-0.27667566	0.089361789	0.768124943	0.146254974
c.151_153delinsATT	p.Gln51Ile	CAG51ATT	Q51I	missense	0	0	0	4.40E-06	1.13E-06	14.5	0.022711317	0.033342832	-1.64375768	0.262017214	-1.469325172	0.42883341
c.151_153delinsCCT	p.Gln51Pro	CAG51CCT	Q51P	missense	7.44E-07	5.70E-07	2	1.30E-07	1.84E-07	0.5	6.495415617	131.9845318	0.812606945	0.543747973	2.550911531	0.889931216
c.151_153delinsCGC	p.Gln51Arg	CAG51CGC	Q51R	missense	0	0	0	2.00E-07	2.83E-07	0.5	0.499092632	23.87697472	-0.301818841	0.50939621	0.726974073	0.833709018
c.151_153delinsCGT	p.Gln51Arg	CAG51CGT	Q51R	missense	9.15E-06	1.02E-05	26.5	2.41E-05	9.52E-08	76.5	0.383663235	0.275565909	-0.416049815	0.674276203	0.540016669	1.103561706
c.151_153delinsCTT	p.Gln51Leu	CAG51CTT	Q51L	missense	1.79E-06	3.67E-07	5	1.20E-05	2.93E-06	36.5	0.147647841	0.062670393	-0.8307729	0.213811146	-0.138744517	0.349936409
c.151_153delinsGAT	p.Gln51Asp	CAG51GAT	Q51D	missense	3.82E-07	5.41E-07	1	3.90E-07	5.52E-07	1.5	1.237056309	66.24291881	0.092389468	0.564653991	1.372159523	0.924147284
c.151_153delinsGCG	p.Gln51Ala	CAG51GCG	Q51A	missense	5.49E-06	1.97E-06	15	3.13E-05	2.75E-06	98	0.178497056	0.04686998	-0.748368943	0.126373388	-0.003877157	0.206830422
c.151_153delinsGCT	p.Gln51Ala	CAG51GCT	Q51A	missense	4.80E-05	1.43E-05	134.5	4.63E-05	2.56E-06	148	1.038087663	0.222177012	0.01623403	0.099111888	1.247518871	0.162212582
c.151_153delinsGGG	p.Gln51Gly	CAG51GGG	Q51G	missense	3.11E-05	2.94E-05	89.5	4.02E-05	3.51E-06	129	0.777326042	0.498867818	-0.109396782	0.701365174	1.041903793	1.147897176
c.151_153delinsGGT	p.Gln51Gly	CAG51GGT	Q51G	missense	3.82E-07	5.41E-07	1	3.37E-06	1.46E-06	10	0.142984598	0.413878241	-0.844710741	0.406416199	-0.161556041	0.665165628
c.151_153delinsGTG	p.Gln51Val	CAG51GTG	Q51V	missense	4.63E-05	1.65E-06	128.5	7.62E-05	1.09E-06	241	0.609086947	0.071457438	-0.215320707	0.051758008	0.868542214	0.084710324
c.151_153delinsTAT	p.Gln51Tyr	CAG51TAT	Q51Y	missense	2.53E-05	1.00E-06	70	1.53E-05	7.87E-08	48.5	1.668946571	0.25889387	0.222442433	0.068543882	1.585012166	0.112183113
c.151_153delinsTCG	p.Gln51Ser	CAG51TCG	Q51S	missense	6.27E-05	2.48E-05	176.5	4.66E-05	4.69E-06	150	1.347310364	0.399350339	0.129467651	0.152483818	1.432843945	0.249564351
c.151_153delinsTCT	p.Gln51Ser	CAG51TCT	Q51S	missense	1.43E-06	3.96E-07	4	8.64E-06	8.18E-07	27	0.176800342	0.065607889	-0.752516899	0.198354936	-0.010665956	0.32463983
c.151_153delinsTGG	p.Gln51Trp	CAG51TGG	Q51W	missense	0.000102698	1.65E-05	286.5	0.000244294	1.34E-06	774	0.420797001	0.047973061	-0.375927364	0.05038743	0.605683528	0.082467152
c.151_153delinsTTC	p.Gln51Phe	CAG51TTC	Q51F	missense	0	0	0	1.30E-07	1.84E-07	0.5	0.769284403	17.54822398	-0.113913073	0.507125577	1.034512156	0.82999276
c.151_153delinsTTG	p.Gln51Leu	CAG51TTG	Q51L	missense	9.32E-06	3.04E-06	25.5	3.49E-05	3.99E-06	112.5	0.270124633	0.067129119	-0.56843581	0.115624538	0.290612422	0.189238196
c.151_153delinsTTT	p.Gln51Phe	CAG51TTT	Q51F	missense	0	0	0	3.90E-07	5.52E-07	1.5	0.256428134	5.83800362	-0.591034328	0.475335404	0.253626305	0.777963018
c.151C>A	p.Gln51Lys	CAG51AAG	Q51K	missense	0.000193884	1.63E-05	538.5	0.000237075	1.35E-05	749.5	0.002805268	0.208651099	-2.552025637	0.86503707	-2.955852106	1.415772619
c.151C>G	p.Gln51Glu	CAG51GAG	Q51E	missense	8.25E-05	1.01E-05	231	6.88E-05	2.98E-06	218	1.684140277	1.097121448	0.226378262	0.192035588	1.591453785	0.314297199
c.151C>T	p.Gln51Ter	CAG51TAG	Q51*	nonsense	0.000230997	2.32E-06	644	0.000344304	1.23E-06	1098.5	0.276296196	0.129136828	-0.558625094	0.401915247	0.30666924	0.657799095
c.152A>C	p.Gln51Pro	CAG51CCG	Q51P	missense	5.03E-05	2.26E-05	142.5	6.62E-05	4.01E-06	213	0.660822158	0.338598391	-0.179915403	0.483708813	0.926488702	0.791667451
c.152A>G	p.Gln51Arg	CAG51CGG	Q51R	missense	0.000187589	1.34E-05	524	0.00025554	1.20E-05	808.5	0.308635117	0.220256739	-0.510554661	0.722438386	0.385344254	1.182386885
c.152A>T	p.Gln51Leu	CAG51CTG	Q51L	missense	0.000178938	9.78E-06	499.5	0.000264407	1.36E-05	849	0.395315902	0.124560725	-0.403055716	0.16702933	0.561283608	0.273370425
c.153G>A	p.Gln51=	CAG51CAA	Q51Q	synonymous	0.000219672	2.70E-05	616	0.000262482	3.74E-06	836	0.698302676	0.136364588	-0.155956294	0.089370151	0.965701647	0.146268659
c.153G>C	p.Gln51His	CAG51CAC	Q51H	missense	3.77E-05	2.30E-06	105.5	4.42E-05	5.11E-06	138.5	0.452637938	27.27381892	-0.344249049	0.896745975	0.657530199	1.467669354
c.153G>T	p.Gln51His	CAG51CAT	Q51H	missense	8.95E-05	6.76E-06	250.5	9.55E-05	9.55E-06	309.5	0.42982582	13.25714251	-0.3667075	1.043544398	0.620773323	1.707928639
c.154_156delinsAAC	p.Ser52Asn	TCC52AAC	S52N	missense	0	0	0	7.34E-07	6.70E-07	2	0.136154439	2.712457854	-0.865968193	0.427345853	-0.196347289	0.699420381
c.154_156delinsAAG	p.Ser52Lys	TCC52AAG	S52K	missense	8.85E-05	6.95E-05	237	4.16E-05	2.70E-06	130	2.130131605	1.155153052	0.328406436	0.615768346	1.758439339	1.007804167
c.154_156delinsAAT	p.Ser52Asn	TCC52AAT	S52N	missense	0	0	0	3.32E-07	1.00E-07	1	0.301373045	26.11708922	-0.520895594	0.446520636	0.36841965	0.730803005
c.154_156delinsACG	p.Ser52Thr	TCC52ACG	S52T	missense	3.56E-06	1.25E-06	10	2.79E-06	6.17E-07	8.5	1.315766586	0.445414112	0.119178853	0.148977545	1.41600467	0.243825769
c.154_156delinsACT	p.Ser52Thr	TCC52ACT	S52T	missense	1.42E-05	1.19E-05	38	1.67E-05	3.22E-07	53	0.855278339	0.48551289	-0.067892527	0.524780063	1.109832198	0.858887174
c.154_156delinsAGC	p.Ser52=	TCC52AGC	S52S	synonymous	1.71E-07	2.42E-07	0.5	2.01E-07	2.85E-07	0.5	2.280280165	28.40075989	0.35798821	0.534936743	1.80685468	0.875510218
c.154_156delinsAGG	p.Ser52Arg	TCC52AGG	S52R	missense	2.73E-05	4.45E-06	76	4.00E-05	2.33E-07	126.5	0.684344394	0.09590122	-0.164725286	0.062025489	0.951349778	0.101514712
c.154_156delinsAGT	p.Ser52=	TCC52AGT	S52S	synonymous	1.08E-05	8.84E-06	31	1.81E-05	7.31E-06	60.5	0.606405647	0.586677405	-0.217236763	0.518646088	0.865406279	0.848847934
c.154_156delinsATC	p.Ser52Ile	TCC52ATC	S52I	missense	0	0	0	4.03E-07	5.69E-07	1	0.248357489	17.28988972	-0.60492274	0.480898678	0.23089568	0.787068213
c.154_156delinsATG	p.Ser52Met	TCC52ATG	S52M	missense	1.98E-05	2.50E-06	55	2.66E-05	4.52E-06	86	0.748693635	0.150121179	-0.125695859	0.085963946	1.015227727	0.140693856
c.154_156delinsATT	p.Ser52Ile	TCC52ATT	S52I	missense	2.63E-06	2.09E-06	7.5	1.40E-05	1.31E-06	43.5	0.195142887	0.104566225	-0.709647275	0.387635483	0.059497095	0.63442796
c.154_156delinsCAC	p.Ser52His	TCC52CAC	S52H	missense	1.71E-07	2.42E-07	0.5	3.32E-07	1.00E-07	1	0.671059784	17.26416229	-0.173238787	0.498367496	0.937416061	0.81565875
c.154_156delinsCAG	p.Ser52Gln	TCC52CAG	S52Q	missense	2.87E-05	4.98E-07	79.5	2.45E-05	2.69E-06	78.5	1.178396561	0.184192945	0.071291466	0.068535218	1.337629241	0.112168933
c.154_156delinsCAT	p.Ser52His	TCC52CAT	S52H	missense	1.03E-05	6.33E-08	28.5	1.34E-05	9.22E-07	42	0.774101956	0.154854765	-0.111201835	0.089960798	1.038949533	0.147235349
c.154_156delinsCCG	p.Ser52Pro	TCC52CCG	S52P	missense	3.20E-06	3.07E-06	8.5	1.44E-05	1.22E-06	45	0.228324292	0.144330805	-0.64144788	0.481916371	0.171116399	0.788733832
c.154_156delinsCCT	p.Ser52Pro	TCC52CCT	S52P	missense	3.15E-05	3.48E-05	91	2.56E-05	3.70E-06	82.5	1.235588629	0.897944267	0.091873903	0.811643983	1.371315716	1.328386225
c.154_156delinsCGG	p.Ser52Arg	TCC52CGG	S52R	missense	3.52E-06	2.07E-06	9.5	3.40E-05	8.64E-07	107	0.106341164	0.043060743	-0.97329859	0.260615822	-0.372010785	0.426539807
c.154_156delinsCGT	p.Ser52Arg	TCC52CGT	S52R	missense	0	0	0	4.61E-06	1.97E-06	15.5	0.021683051	0.133743722	-1.663879611	0.294739198	-1.502257955	0.482388213
c.154_156delinsCTG	p.Ser52Leu	TCC52CTG	S52L	missense	4.22E-06	1.62E-06	11.5	1.45E-05	4.59E-06	43.5	0.298700244	0.125169623	-0.524764422	0.167894249	0.362087689	0.274786005
c.154_156delinsCTT	p.Ser52Leu	TCC52CTT	S52L	missense	5.88E-06	6.68E-06	17	1.56E-05	1.56E-06	50	0.383077364	0.276396957	-0.416713509	0.631994295	0.538930427	1.034360548
c.154_156delinsGAC	p.Ser52Asp	TCC52GAC	S52D	missense	0	0	0	2.01E-07	2.85E-07	0.5	0.496714978	91.85751731	-0.303892744	0.50290893	0.723579797	0.823091538
c.154_156delinsGAG	p.Ser52Glu	TCC52GAG	S52E	missense	0	0	0	1.30E-07	1.85E-07	0.5	0.766330623	52.37221075	-0.115583819	0.513590062	1.03177771	0.840572933
c.154_156delinsGAT	p.Ser52Asp	TCC52GAT	S52D	missense	5.12E-06	2.91E-06	14.5	3.59E-05	2.12E-06	112.5	0.14532116	0.057429583	-0.837671146	0.250524184	-0.150034608	0.410023215
c.154_156delinsGCG	p.Ser52Ala	TCC52GCG	S52A	missense	1.39E-05	5.21E-06	38	2.63E-05	3.03E-06	84.5	0.533991277	0.150459199	-0.272465837	0.138997682	0.775014997	0.227492114
c.154_156delinsGCT	p.Ser52Ala	TCC52GCT	S52A	missense	4.04E-05	1.98E-06	111.5	6.60E-05	5.15E-06	206	0.613221282	0.081602271	-0.212382782	0.058425324	0.873350603	0.095622461
c.154_156delinsGGG	p.Ser52Gly	TCC52GGG	S52G	missense	3.59E-05	1.87E-06	99	9.52E-06	9.34E-07	30.5	3.777991085	0.579915782	0.577260929	0.066734092	2.165729834	0.109221099
c.154_156delinsGGT	p.Ser52Gly	TCC52GGT	S52G	missense	1.69E-05	1.14E-05	48	2.14E-05	3.33E-06	66	0.793790472	0.387944561	-0.100294119	0.404840978	1.05680177	0.662587525
c.154_156delinsGTC	p.Ser52Val	TCC52GTC	S52V	missense	0	0	0	4.03E-07	5.69E-07	1	0.248357489	28.47283296	-0.60492274	0.484185051	0.23089568	0.792446891
c.154_156delinsGTG	p.Ser52Val	TCC52GTG	S52V	missense	2.73E-05	3.08E-05	72	6.39E-05	6.68E-06	205	0.428184112	0.312980763	-0.368369451	0.812233498	0.618053271	1.329351061
c.154_156delinsGTT	p.Ser52Val	TCC52GTT	S52V	missense	6.50E-05	6.04E-05	173	3.38E-05	1.70E-06	106	1.92356727	1.202103732	0.284107379	0.759877526	1.68593679	1.243662073
c.154_156delinsTAA	p.Ser52Ter	TCC52TAA	S52*	nonsense	1.66E-06	9.01E-07	4.5	1.06E-06	3.53E-07	3.5	Inf	110.3155816	Inf	0.674858619	Inf	1.104514924
c.154_156delinsTAG	p.Ser52Ter	TCC52TAG	S52*	nonsense	3.63E-07	2.92E-08	1	9.84E-07	8.23E-07	3.5	0.359447756	6.390610088	-0.444364224	0.489023308	0.493675575	0.800365479
c.154_156delinsTAT	p.Ser52Tyr	TCC52TAT	S52Y	missense	4.78E-06	2.43E-06	13.5	2.10E-05	1.27E-06	67	0.23217336	0.082648689	-0.634187613	0.205508263	0.182998997	0.336347403
c.154_156delinsTGA	p.Ser52Ter	TCC52TGA	S52*	nonsense	0	0	0	1.30E-07	1.85E-07	0.5	0.766330623	49.70021517	-0.115583819	0.511079378	1.03177771	0.836463794
c.154_156delinsTGG	p.Ser52Trp	TCC52TGG	S52W	missense	1.83E-06	6.59E-07	5	8.26E-06	8.65E-07	26.5	0.234070291	0.080588314	-0.630653705	0.180229478	0.188782807	0.294974596
c.154_156delinsTGT	p.Ser52Cys	TCC52TGT	S52C	missense	1.71E-07	2.42E-07	0.5	1.22E-05	1.32E-07	38.5	0.022261994	0.017260147	-1.652435941	0.305398173	-1.483528544	0.499833343
c.154_156delinsTTG	p.Ser52Leu	TCC52TTG	S52L	missense	4.90E-05	2.29E-05	133	6.39E-05	5.86E-06	199	0.768241604	0.264291716	-0.114502178	0.207960006	1.033547991	0.340360075
c.154_156delinsTTT	p.Ser52Phe	TCC52TTT	S52F	missense	6.57E-06	2.79E-06	18.5	3.11E-05	3.59E-06	100	0.206941489	0.067596477	-0.68415243	0.168644503	0.101223519	0.276013916
c.154T>A	p.Ser52Thr	TCC52ACC	S52T	missense	0.000162937	1.95E-06	453	0.000169196	1.92E-06	538	Inf	0.039846477	Inf	0.378115027	Inf	0.618846197
c.154T>C	p.Ser52Pro	TCC52CCC	S52P	missense	0.000121309	6.40E-07	337.5	0.000160029	9.34E-06	503.5	0.064718899	0.184585743	-1.188968877	0.959857446	-0.724989979	1.570961451
c.154T>G	p.Ser52Ala	TCC52GCC	S52A	missense	3.48E-05	1.77E-06	97	3.84E-05	5.56E-06	124.5	Inf	2.111707431	Inf	0.593504084	Inf	0.971365112
c.155C>A	p.Ser52Tyr	TCC52TAC	S52Y	missense	0.000320316	2.47E-05	890	0.000382176	4.41E-06	1216.5	0.623410951	0.127422974	-0.205225573	0.094243449	0.885064529	0.154244597
c.155C>G	p.Ser52Cys	TCC52TGC	S52C	missense	4.32E-05	1.68E-07	120.5	3.89E-05	5.37E-06	126.5	Inf	46.26057034	Inf	0.957369707	Inf	1.566889864
c.155C>T	p.Ser52Phe	TCC52TTC	S52F	missense	0.000129827	3.05E-06	361.5	0.000161264	1.09E-05	509	0.6597359	0.134249579	-0.180629883	0.090330354	0.925319341	0.147840187
c.156C>A	p.Ser52=	TCC52TCA	S52S	synonymous	0.000235705	2.04E-05	655	0.000269939	6.70E-06	864.5	0.696108906	1.113702577	-0.15732281	0.541876538	0.963465123	0.886868312
c.156C>G	p.Ser52=	TCC52TCG	S52S	synonymous	8.95E-05	3.48E-06	250	0.000117128	6.84E-06	377	0.63990065	0.122375583	-0.193887449	0.085694718	0.903621196	0.14025322
c.156C>T	p.Ser52=	TCC52TCT	S52S	synonymous	0.00014068	1.08E-05	393.5	0.000150072	5.56E-06	481.5	0.838250913	0.21354624	-0.076625965	0.119195128	1.095538519	0.195082042
c.157_159delinsAAG	p.Ser53Lys	TCT53AAG	S53K	missense	8.59E-06	8.35E-07	24	4.40E-05	2.31E-06	141	0.197685581	0.03938817	-0.704025007	0.091683412	0.068698843	0.150054684
c.157_159delinsAAT	p.Ser53Asn	TCT53AAT	S53N	missense	3.67E-05	1.15E-05	103.5	9.15E-05	4.65E-06	293.5	0.402350252	0.091111431	-0.395395723	0.105174696	0.573820421	0.172135345
c.157_159delinsACG	p.Ser53Thr	TCT53ACG	S53T	missense	3.60E-07	2.89E-08	1	5.12E-06	4.59E-07	16.5	0.090009596	0.055963885	-1.045711185	0.313476709	-0.490525672	0.51305517
c.157_159delinsAGG	p.Ser53Arg	TCT53AGG	S53R	missense	2.77E-05	1.31E-05	75.5	4.28E-05	5.77E-06	139	0.64834685	0.226929724	-0.188192595	0.205519009	0.912941743	0.33636499
c.157_159delinsAGT	p.Ser53=	TCT53AGT	S53S	synonymous	7.01E-07	4.52E-07	2	1.05E-05	1.59E-06	32.5	0.076582963	0.037606902	-1.115867836	0.277495639	-0.60534834	0.454166349
c.157_159delinsATG	p.Ser53Met	TCT53ATG	S53M	missense	8.54E-06	2.46E-06	23.5	1.21E-05	2.09E-06	37.5	0.714365232	0.173923225	-0.146079691	0.107562458	0.9818663	0.176043303
c.157_159delinsATT	p.Ser53Ile	TCT53ATT	S53I	missense	4.67E-05	3.11E-05	133.5	1.38E-05	2.52E-06	45	3.402576843	1.681311223	0.531807942	0.414839278	2.091338694	0.678951355
c.157_159delinsCAG	p.Ser53Gln	TCT53CAG	S53Q	missense	1.46E-06	6.26E-07	4	1.35E-05	2.30E-06	42	0.115347437	0.044429204	-0.937992051	0.203119509	-0.314225943	0.332437821
c.157_159delinsCAT	p.Ser53His	TCT53CAT	S53H	missense	4.18E-05	7.16E-06	115.5	0.000111813	1.69E-06	355	0.373833141	0.04649575	-0.4273222	0.055110817	0.521567594	0.090197736
c.157_159delinsCCA	p.Ser53Pro	TCT53CCA	S53P	missense	0	0	0	1.30E-07	1.83E-07	0.5	0.772002716	94.96893516	-0.112381172	0.508320434	1.037019358	0.831948338
c.157_159delinsCCC	p.Ser53Pro	TCT53CCC	S53P	missense	1.90E-07	2.69E-07	0.5	1.30E-07	1.83E-07	0.5	Inf	133.3943808	Inf	0.560836163	Inf	0.917898793
c.157_159delinsCCG	p.Ser53Pro	TCT53CCG	S53P	missense	2.83E-05	7.64E-06	79.5	3.63E-05	1.16E-06	115	0.780980223	0.152375725	-0.107359964	0.088447685	1.045237375	0.144758895
c.157_159delinsCGA	p.Ser53Arg	TCT53CGA	S53R	missense	0	0	0	3.99E-07	5.65E-07	1	0.250430916	17.89153668	-0.601312058	0.484086776	0.236805143	0.792286049
c.157_159delinsCGG	p.Ser53Arg	TCT53CGG	S53R	missense	4.35E-05	1.72E-05	119	4.58E-05	1.81E-06	145	0.950087025	0.267646493	-0.022236613	0.143543489	1.184555462	0.23493206
c.157_159delinsCGT	p.Ser53Arg	TCT53CGT	S53R	missense	1.57E-06	1.14E-06	4.5	7.62E-06	5.18E-07	24	0.219302836	0.109996467	-0.658955752	0.315272348	0.142461945	0.515994024
c.157_159delinsCTA	p.Ser53Leu	TCT53CTA	S53L	missense	0	0	0	1.30E-07	1.83E-07	0.5	0.772002716	22.35870001	-0.112381172	0.505636377	1.037019358	0.827555446
c.157_159delinsCTG	p.Ser53Leu	TCT53CTG	S53L	missense	2.50E-05	1.04E-05	68.5	6.08E-05	1.25E-06	194	0.413499598	0.120695696	-0.383524909	0.155553083	0.593248922	0.254587698
c.157_159delinsCTT	p.Ser53Leu	TCT53CTT	S53L	missense	2.91E-05	8.13E-07	81	1.97E-05	1.38E-06	63.5	1.480707	0.215311095	0.170469129	0.06412093	1.499949475	0.104944238
c.157_159delinsGAG	p.Ser53Glu	TCT53GAG	S53E	missense	0.000434386	8.63E-05	1218.5	0.00070121	3.41E-06	2233	0.619622627	0.087270228	-0.207872731	0.062870105	0.880732028	0.102897063
c.157_159delinsGAT	p.Ser53Asp	TCT53GAT	S53D	missense	7.99E-05	1.06E-05	223.5	0.000125926	1.49E-06	400	0.635180991	0.063207025	-0.197102508	0.043724301	0.898359235	0.071561867
c.157_159delinsGCG	p.Ser53Ala	TCT53GCG	S53A	missense	9.42E-06	2.55E-06	26.5	2.49E-05	2.63E-07	79.5	0.381671681	0.076020586	-0.418310062	0.090538326	0.53631741	0.148180566
c.157_159delinsGGG	p.Ser53Gly	TCT53GGG	S53G	missense	5.83E-06	1.99E-06	16	1.54E-05	9.10E-07	49.5	0.384560539	0.096795297	-0.415035282	0.118138671	0.541677117	0.193352981
c.157_159delinsGGT	p.Ser53Gly	TCT53GGT	S53G	missense	3.41E-05	1.33E-05	96.5	5.12E-05	1.63E-06	162	0.669409806	0.184060678	-0.17430793	0.141845216	0.935666236	0.232152563
c.157_159delinsGTG	p.Ser53Val	TCT53GTG	S53V	missense	7.34E-05	3.46E-05	200.5	5.12E-05	3.21E-06	161.5	1.435227592	0.482573149	0.156920775	0.206888555	1.477775409	0.338606473
c.157_159delinsGTT	p.Ser53Val	TCT53GTT	S53V	missense	0.00061483	7.59E-05	1719.5	9.81E-05	1.00E-05	317	6.267631964	0.713792535	0.797103487	0.04925734	2.525537622	0.080617578
c.157_159delinsTAA	p.Ser53Ter	TCT53TAA	S53*	nonsense	0	0	0	1.30E-07	1.83E-07	0.5	Inf	90.90835617	Inf	0.502306857	Inf	0.822106149
c.157_159delinsTAG	p.Ser53Ter	TCT53TAG	S53*	nonsense	1.92E-05	2.19E-05	51	8.17E-05	4.28E-06	262	0.236301204	0.171689074	-0.626534066	0.775353297	0.195525261	1.268990666
c.157_159delinsTGC	p.Ser53Cys	TCT53TGC	S53C	missense	0	0	0	2.00E-07	2.82E-07	0.5	0.500861832	27.85107104	-0.300282062	0.512508555	0.72948926	0.838802872
c.157_159delinsTGG	p.Ser53Trp	TCT53TGG	S53W	missense	2.33E-06	6.69E-08	6.5	1.83E-05	6.31E-07	58	0.125854138	0.040497851	-0.9001325	0.163577685	-0.252262685	0.267721251
c.157_159delinsTTG	p.Ser53Leu	TCT53TTG	S53L	missense	0.000128628	7.20E-05	366	9.92E-05	5.90E-06	313	1.297013255	0.518040162	0.112944414	0.326305103	1.405801005	0.534050905
c.157T>A	p.Ser53Thr	TCT53ACT	S53T	missense	0.00015191	1.34E-05	425.5	0.000212014	4.72E-06	674.5	0.344298846	0.138249109	-0.463064433	0.288779825	0.463069668	0.472634739
c.157T>C	p.Ser53Pro	TCT53CCT	S53P	missense	0.000469105	5.21E-05	1303.5	0.000564826	1.46E-05	1810	0.684549036	0.125932062	-0.164595437	0.083654077	0.951562297	0.136913384
c.157T>G	p.Ser53Ala	TCT53GCT	S53A	missense	5.50E-05	3.91E-06	153	8.37E-05	4.85E-06	265	0.481891402	0.11657795	-0.317050823	0.110941023	0.70204448	0.181572869
c.158C>A	p.Ser53Tyr	TCT53TAT	S53Y	missense	0.000286509	2.42E-05	802	0.000387418	2.27E-05	1247.5	0.410108377	0.119332298	-0.387101359	0.143810702	0.587395484	0.235369398
c.158C>G	p.Ser53Cys	TCT53TGT	S53C	missense	0.000198144	9.65E-05	542	0.000251992	2.78E-06	803	0.760486716	0.300950383	-0.118908368	0.365966853	1.02633655	0.598963753
c.158C>T	p.Ser53Phe	TCT53TTT	S53F	missense	0.000206563	4.27E-05	571.5	0.000290089	3.25E-06	927.5	0.599281961	0.147463643	-0.222368795	0.11688746	0.857006882	0.191305171
c.159T>A	p.Ser53=	TCT53TCA	S53S	synonymous	0.000167965	8.10E-07	469	0.000169135	1.57E-06	539.5	Inf	14.47557818	Inf	1.045442335	Inf	1.711034918
c.159T>C	p.Ser53=	TCT53TCC	S53S	synonymous	0.000214881	1.03E-06	600	0.000217683	9.71E-06	700	0.919655633	12.64303265	-0.036374765	0.661926698	1.161416097	1.083349751
c.159T>G	p.Ser53=	TCT53TCG	S53S	synonymous	6.23E-05	5.25E-06	173.5	0.000112009	8.77E-06	362	0.443009882	0.08573536	-0.353586586	0.08619483	0.642247813	0.141071736
c.15G>A	p.Ser5=	TCG5TCA	S5S	synonymous	0.000358026	2.80E-05	1380.5	0.000486159	2.46E-05	1835.5	0.252753286	0.145713981	-0.597303189	0.603909953	0.243366303	0.988395996
c.15G>C	p.Ser5=	TCG5TCC	S5S	synonymous	4.11E-05	3.24E-07	157.5	4.60E-05	6.02E-06	170	0.303529912	34.43646656	-0.517798504	0.903663175	0.373488537	1.478990466
c.15G>T	p.Ser5=	TCG5TCT	S5S	synonymous	0.000398689	2.22E-06	1527	0.00057495	2.74E-05	2170	0.351195924	0.130409899	-0.454450533	0.234583891	0.477167703	0.383934355
c.16_18delinsAAC	p.Asp6Asn	GAT6AAC	D6N	missense	0	0	0	2.75E-07	6.53E-08	1	0.363906891	26.69298347	-0.439009721	0.456719526	0.502439082	0.747495133
c.16_18delinsAAG	p.Asp6Lys	GAT6AAG	D6K	missense	2.04E-05	1.40E-05	83	3.38E-05	1.04E-06	127	0.608059737	0.292329768	-0.216053753	0.424888331	0.867342467	0.69539825
c.16_18delinsACG	p.Asp6Thr	GAT6ACG	D6T	missense	0.000449482	6.78E-05	1740	4.46E-05	1.31E-06	167.5	10.08603119	1.135758016	1.003720307	0.049523913	2.863699356	0.081053868
c.16_18delinsACT	p.Asp6Thr	GAT6ACT	D6T	missense	0.000105955	3.42E-05	392.5	7.63E-05	1.89E-06	285	1.389387418	0.315708364	0.142823362	0.106648313	1.45470272	0.174547157
c.16_18delinsAGG	p.Asp6Arg	GAT6AGG	D6R	missense	2.74E-05	2.86E-05	94.5	2.84E-05	3.35E-06	105	0.966541489	0.663485725	-0.014779499	0.759376169	1.196760231	1.24284152
c.16_18delinsAGT	p.Asp6Ser	GAT6AGT	D6S	missense	4.16E-05	8.52E-07	159	3.58E-05	1.13E-06	134.5	1.165074447	0.159422787	0.066353677	0.060477365	1.329547753	0.098980958
c.16_18delinsATG	p.Asp6Met	GAT6ATG	D6M	missense	2.98E-05	1.24E-05	109.5	4.81E-05	8.81E-08	180	0.622300995	0.182620916	-0.205999504	0.154223325	0.883797865	0.252411333
c.16_18delinsCAA	p.Asp6Gln	GAT6CAA	D6Q	missense	0	0	0	1.60E-07	2.27E-07	0.5	0.623167923	162.4377024	-0.20539491	0.511358653	0.884787382	0.836920873
c.16_18delinsCAG	p.Asp6Gln	GAT6CAG	D6Q	missense	4.74E-05	1.68E-05	187	2.75E-05	3.71E-06	101.5	1.725442853	0.469184801	0.23690058	0.127572378	1.608675254	0.208792762
c.16_18delinsCCG	p.Asp6Pro	GAT6CCG	D6P	missense	2.10E-05	1.07E-05	76.5	2.40E-05	2.22E-06	91	0.878906675	0.325531106	-0.056057237	0.234198587	1.129202558	0.383303742
c.16_18delinsCCT	p.Asp6Pro	GAT6CCT	D6P	missense	3.75E-05	1.54E-06	142.5	3.38E-05	4.63E-06	128.5	1.112545614	0.188683265	0.046317826	0.073116183	1.296755853	0.11966642
c.16_18delinsCGG	p.Asp6Arg	GAT6CGG	D6R	missense	5.78E-05	4.73E-05	237.5	4.42E-05	1.21E-06	166	1.311360466	0.738609589	0.117722087	0.638546929	1.413620437	1.04508499
c.16_18delinsCGT	p.Asp6Arg	GAT6CGT	D6R	missense	8.85E-06	5.90E-07	34	7.20E-05	2.17E-06	268.5	0.124386653	0.025582518	-0.905226218	0.094948526	-0.260599375	0.155398569
c.16_18delinsCTG	p.Asp6Leu	GAT6CTG	D6L	missense	2.76E-05	7.13E-06	108	4.93E-05	2.45E-06	183.5	0.56253669	0.104541322	-0.249849147	0.084243654	0.812030856	0.137878321
c.16_18delinsCTT	p.Asp6Leu	GAT6CTT	D6L	missense	9.13E-05	6.22E-05	370.5	3.10E-05	7.55E-06	119.5	2.946939102	1.575009088	0.469371161	0.490347565	1.989150837	0.80253284
c.16_18delinsGCC	p.Asp6Ala	GAT6GCC	D6A	missense	0	0	0	3.21E-07	4.54E-07	1	0.311583961	36.49313954	-0.506424906	0.481630682	0.392103264	0.788266255
c.16_18delinsGCG	p.Asp6Ala	GAT6GCG	D6A	missense	0.000152399	1.74E-05	588	0.000174135	2.08E-06	653	0.875752957	0.078164225	-0.057618388	0.039056708	1.126647484	0.063922599
c.16_18delinsGGA	p.Asp6Gly	GAT6GGA	D6G	missense	1.16E-07	1.64E-07	0.5	1.14E-07	1.62E-07	0.5	1.8880218	60.92064571	0.276007005	0.541323328	1.672679222	0.885962893
c.16_18delinsGGG	p.Asp6Gly	GAT6GGG	D6G	missense	2.18E-05	1.61E-06	82.5	5.94E-05	2.21E-06	221.5	0.367868545	0.058570638	-0.434307345	0.071335094	0.510135277	0.116751381
c.16_18delinsGTA	p.Asp6Val	GAT6GTA	D6V	missense	0	0	0	1.60E-07	2.27E-07	0.5	0.623167923	295.5408255	-0.20539491	0.510854882	0.884787382	0.83609637
c.16_18delinsGTG	p.Asp6Val	GAT6GTG	D6V	missense	2.45E-05	1.42E-05	98.5	4.42E-05	2.54E-06	166.5	0.556829636	0.226437698	-0.254277658	0.319939024	0.804782883	0.52363179
c.16_18delinsTAG	p.Asp6Ter	GAT6TAG	D6*	nonsense	4.45E-06	2.88E-06	18	8.23E-05	6.59E-07	308.5	0.055264575	0.024667946	-1.257553162	0.325825244	-0.837239217	0.533265538
c.16_18delinsTCG	p.Asp6Ser	GAT6TCG	D6S	missense	1.69E-05	8.18E-06	67.5	3.93E-05	1.06E-06	147.5	0.433622981	0.149244687	-0.362887709	0.209622417	0.627025026	0.343080879
c.16_18delinsTCT	p.Asp6Ser	GAT6TCT	D6S	missense	2.02E-05	1.02E-05	73.5	1.64E-05	4.99E-06	63.5	1.239984158	0.600546322	0.093416137	0.238919646	1.373839831	0.391030517
c.16_18delinsTGA	p.Asp6Ter	GAT6TGA	D6*	nonsense	0	0	0	1.14E-07	1.62E-07	0.5	0.87469798	27.84422214	-0.058141876	0.518383162	1.12579071	0.848417614
c.16_18delinsTGG	p.Asp6Trp	GAT6TGG	D6W	missense	6.30E-05	3.84E-05	254	6.67E-05	2.81E-06	248.5	0.945906032	0.410940805	-0.024152005	0.395524103	1.181420614	0.647338957
c.16_18delinsTGT	p.Asp6Cys	GAT6TGT	D6C	missense	4.62E-06	9.99E-07	18	1.95E-05	2.55E-06	74	0.236649611	0.065272927	-0.625894205	0.134318309	0.196572496	0.219833566
c.16_18delinsTTG	p.Asp6Leu	GAT6TTG	D6L	missense	3.83E-06	2.44E-06	15.5	2.04E-05	2.40E-06	75.5	0.19242757	0.085444143	-0.715732704	0.293797801	0.04953731	0.480847465
c.16_18delinsTTT	p.Asp6Phe	GAT6TTT	D6F	missense	6.49E-07	6.55E-08	2.5	2.38E-05	1.90E-06	90	0.031448727	0.015198463	-1.502396936	0.27761536	-1.237965525	0.454362292
c.160_162delinsAAA	p.His54Lys	CAC54AAA	H54K	missense	5.16E-07	7.29E-07	1.5	2.01E-07	2.84E-07	0.5	14.23050359	160.9247111	1.153220269	0.63251134	3.108380146	1.035206776
c.160_162delinsAAG	p.His54Lys	CAC54AAG	H54K	missense	3.64E-07	2.93E-08	1	4.61E-07	8.46E-08	1.5	1.006732951	132.9968096	0.002914284	0.453006517	1.225718959	0.741418194
c.160_162delinsAAT	p.His54Asn	CAC54AAT	H54N	missense	2.78E-05	1.27E-05	78	4.86E-05	4.56E-06	151.5	0.574979759	0.190669454	-0.240347443	0.19264775	0.827581926	0.3152991
c.160_162delinsACC	p.His54Thr	CAC54ACC	H54T	missense	5.78E-07	8.17E-07	1.5	2.01E-07	2.84E-07	0.5	9.748402389	354.5329425	0.988933447	0.637759499	2.839498277	1.043796234
c.160_162delinsACG	p.His54Thr	CAC54ACG	H54T	missense	7.08E-07	4.57E-07	2	7.31E-06	1.82E-06	24	0.11054521	0.058035142	-0.95646007	0.277860681	-0.344451832	0.454763798
c.160_162delinsACT	p.His54Thr	CAC54ACT	H54T	missense	3.66E-05	2.68E-06	100.5	5.38E-05	4.57E-06	168	0.682639409	0.094247268	-0.165808643	0.060492485	0.949576689	0.099005704
c.160_162delinsAGA	p.His54Arg	CAC54AGA	H54R	missense	3.85E-07	5.45E-07	1	2.01E-07	2.84E-07	0.5	2.416493512	213.9845432	0.383185633	0.566073939	1.848094326	0.926471259
c.160_162delinsAGC	p.His54Ser	CAC54AGC	H54S	missense	1.44E-06	3.98E-07	4	4.61E-07	8.46E-08	1.5	7.370639217	270.975878	0.867505154	0.528074049	2.640761299	0.864278312
c.160_162delinsAGG	p.His54Arg	CAC54AGG	H54R	missense	1.91E-05	6.16E-06	52	2.52E-05	3.82E-06	81.5	0.763858252	0.197423131	-0.116987225	0.116612155	1.02948081	0.190854592
c.160_162delinsAGT	p.His54Ser	CAC54AGT	H54S	missense	0.0004954	5.47E-05	1370	8.48E-05	8.66E-06	272.5	5.842558653	0.644415425	0.766603081	0.047608371	2.47561879	0.077918775
c.160_162delinsATC	p.His54Ile	CAC54ATC	H54I	missense	0	0	0	3.31E-07	9.96E-08	1	0.302110308	11.5492735	-0.519834456	0.446883179	0.370156373	0.731396365
c.160_162delinsATG	p.His54Met	CAC54ATG	H54M	missense	1.85E-05	2.77E-06	50.5	2.52E-05	2.91E-06	78.5	0.734948475	0.130105681	-0.133743107	0.078003004	1.002057108	0.127664492
c.160_162delinsATT	p.His54Ile	CAC54ATT	H54I	missense	1.93E-07	2.72E-07	0.5	1.30E-07	1.84E-07	0.5	2.245539866	41.81477078	0.35132077	0.538641438	1.79594234	0.881573548
c.160_162delinsCCG	p.His54Pro	CAC54CCG	H54P	missense	0.000130313	0.000101516	370	5.93E-05	6.71E-06	191	2.197477514	1.216972208	0.34192444	0.644791742	1.780563731	1.055305633
c.160_162delinsCCT	p.His54Pro	CAC54CCT	H54P	missense	4.72E-05	1.77E-05	128	5.90E-05	8.59E-06	182.5	0.802177258	0.231220539	-0.095729654	0.138289041	1.064272251	0.22633231
c.160_162delinsCGA	p.His54Arg	CAC54CGA	H54R	missense	0	0	0	1.30E-07	1.84E-07	0.5	0.767617947	59.91061747	-0.11485488	0.503798477	1.032970736	0.824547425
c.160_162delinsCGG	p.His54Arg	CAC54CGG	H54R	missense	6.51E-05	1.20E-05	180.5	0.000104278	2.13E-06	331	0.625043133	0.084059528	-0.204090012	0.059714552	0.886923057	0.097732491
c.160_162delinsCGT	p.His54Arg	CAC54CGT	H54R	missense	3.32E-05	1.19E-05	90	4.88E-05	1.11E-05	149	0.682311889	0.221632509	-0.166017061	0.143486461	0.949235579	0.234838726
c.160_162delinsCTG	p.His54Leu	CAC54CTG	H54L	missense	6.99E-05	9.03E-06	193.5	2.33E-05	2.36E-06	75	2.99921121	0.376520958	0.477007051	0.054614774	2.001648201	0.089385882
c.160_162delinsCTT	p.His54Leu	CAC54CTT	H54L	missense	8.44E-06	2.22E-06	23	1.11E-05	1.33E-06	34.5	0.769447976	0.168188357	-0.113820738	0.099033095	1.034663276	0.162083625
c.160_162delinsGAG	p.His54Glu	CAC54GAG	H54E	missense	7.73E-05	2.19E-05	210.5	5.22E-05	5.95E-07	165.5	1.483130918	0.300645121	0.171179488	0.092951799	1.501112092	0.152130604
c.160_162delinsGAT	p.His54Asp	CAC54GAT	H54D	missense	3.19E-05	3.98E-05	83.5	6.01E-06	2.08E-08	19	5.331147497	4.315073796	0.726820698	0.901085931	2.410508508	1.47477239
c.160_162delinsGCC	p.His54Ala	CAC54GCC	H54A	missense	0	0	0	1.30E-07	1.84E-07	0.5	0.767617947	42.56235515	-0.11485488	0.517433509	1.032970736	0.846863353
c.160_162delinsGCG	p.His54Ala	CAC54GCG	H54A	missense	2.80E-05	2.41E-05	74.5	1.92E-05	1.77E-06	60	1.462882924	0.849873658	0.16520957	0.594370092	1.491341359	0.972782475
c.160_162delinsGGG	p.His54Gly	CAC54GGG	H54G	missense	0.000123911	1.05E-05	340	0.000112716	3.54E-06	355	1.100213529	0.097104019	0.041476981	0.038650258	1.288833029	0.063257379
c.160_162delinsGTA	p.His54Val	CAC54GTA	H54V	missense	0	0	0	2.01E-07	2.84E-07	0.5	0.498177206	124.7075274	-0.302616148	0.506889664	0.725669153	0.829606652
c.160_162delinsGTG	p.His54Val	CAC54GTG	H54V	missense	4.46E-05	9.77E-06	124	5.37E-05	1.86E-06	169	0.833486093	0.132325175	-0.079101642	0.070551636	1.091486674	0.115469127
c.160_162delinsGTT	p.His54Val	CAC54GTT	H54V	missense	4.62E-05	1.09E-05	128.5	4.61E-05	2.93E-06	144.5	1.004986011	0.175168874	0.002160017	0.077859369	1.224484479	0.127429409
c.160_162delinsTAA	p.His54Ter	CAC54TAA	H54*	nonsense	8.80E-07	7.00E-07	2.5	3.31E-07	9.96E-08	1	2.960483817	165.3191512	0.471362691	0.493040898	1.992410297	0.806940914
c.160_162delinsTAG	p.His54Ter	CAC54TAG	H54*	nonsense	1.87E-05	1.44E-05	53	7.36E-05	4.20E-06	235	0.254942182	0.135092277	-0.593558301	0.492297545	0.249495415	0.805724297
c.160_162delinsTAT	p.His54Tyr	CAC54TAT	H54Y	missense	2.62E-05	4.48E-08	72	5.32E-07	3.84E-07	1.5	49.37199584	1180.57506	1.693480684	0.352470591	3.99260341	0.576874944
c.160_162delinsTCC	p.His54Ser	CAC54TCC	H54S	missense	0	0	0	3.31E-07	9.96E-08	1	0.302110308	57.61376797	-0.519834456	0.453844442	0.370156373	0.742789595
c.160_162delinsTCG	p.His54Ser	CAC54TCG	H54S	missense	9.90E-06	2.34E-06	27	3.59E-05	3.05E-06	115	0.278707838	0.054673675	-0.554850817	0.088427528	0.312846453	0.144725905
c.160_162delinsTCT	p.His54Ser	CAC54TCT	H54S	missense	7.62E-06	4.78E-06	21.5	1.10E-05	2.50E-06	36	0.701538874	0.344430918	-0.153948259	0.321186236	0.96898812	0.525673053
c.160_162delinsTGG	p.His54Trp	CAC54TGG	H54W	missense	2.27E-05	1.03E-05	63.5	3.80E-05	1.52E-06	121	0.598614514	0.191632949	-0.222852758	0.178624021	0.856214799	0.292347006
c.160_162delinsTGT	p.His54Cys	CAC54TGT	H54C	missense	0.000157312	8.25E-05	424	3.64E-05	2.47E-06	114	4.324989642	1.617725183	0.635985072	0.281785435	2.261841361	0.461187291
c.160_162delinsTTC	p.His54Phe	CAC54TTC	H54F	missense	1.93E-07	2.72E-07	0.5	1.30E-07	1.84E-07	0.5	2.245539866	49.6354265	0.35132077	0.53431916	1.79594234	0.874499443
c.160_162delinsTTG	p.His54Leu	CAC54TTG	H54L	missense	3.78E-05	1.46E-05	102.5	6.59E-05	5.53E-08	208.5	0.575519476	0.157038427	-0.239939975	0.136026138	0.828248814	0.222628704
c.160_162delinsTTT	p.His54Phe	CAC54TTT	H54F	missense	2.44E-05	1.12E-05	66	3.56E-05	2.03E-06	113.5	0.689565516	0.224284591	-0.161424465	0.186159585	0.956752103	0.304680172
c.160C>A	p.His54Asn	CAC54AAC	H54N	missense	0.000261571	3.87E-05	723	0.000371216	2.19E-06	1185	0.358731171	0.160555296	-0.445230885	0.39752451	0.492257144	0.650612946
c.160C>G	p.His54Asp	CAC54GAC	H54D	missense	4.04E-05	7.05E-06	111.5	3.98E-05	2.21E-06	128	1.13657186	16.59257641	0.055596899	0.814431116	1.311942552	1.332947817
c.160C>T	p.His54Tyr	CAC54TAC	H54Y	missense	0.000272783	2.24E-05	756	0.000259809	1.81E-06	829.5	1.090760812	0.132203315	0.037729526	0.053571919	1.282699716	0.087679081
c.161A>C	p.His54Pro	CAC54CCC	H54P	missense	2.95E-05	3.48E-06	82.5	4.97E-05	4.29E-06	156	Inf	1.265097962	Inf	0.49886024	Inf	0.816465205
c.161A>G	p.His54Arg	CAC54CGC	H54R	missense	0.000152995	2.15E-05	423	0.000150148	7.28E-07	477	1.37391785	57.86439596	0.137960766	1.041217436	1.446744298	1.704120189
c.161A>T	p.His54Leu	CAC54CTC	H54L	missense	0.000133359	7.16E-06	370	0.000130134	3.60E-06	412	Inf	753.330253	Inf	1.08912549	Inf	1.782529443
c.162C>A	p.His54Gln	CAC54CAA	H54Q	missense	8.03E-05	5.77E-06	224	8.79E-05	2.12E-06	281.5	0.02352978	55.36901156	-1.628382126	0.888300389	-1.444160599	1.45384679
c.162C>G	p.His54Gln	CAC54CAG	H54Q	missense	0.000200698	7.17E-05	550.5	0.000159636	8.42E-06	505.5	1.288464843	0.360525889	0.110072573	0.136912096	1.401100774	0.224078716
c.162C>T	p.His54=	CAC54CAT	H54H	synonymous	0.000127913	1.30E-05	354.5	0.000165581	7.33E-06	525	0.600679979	0.120444988	-0.221356843	0.090006997	0.858663105	0.147310961
c.163_165delinsAAA	p.Ser55Lys	TCC55AAA	S55K	missense	0	0	0	1.30E-07	1.84E-07	0.5	0.768315589	59.47748407	-0.114460355	0.510618365	1.03361644	0.835709272
c.163_165delinsAAC	p.Ser55Asn	TCC55AAC	S55N	missense	1.26E-06	1.54E-07	3.5	9.22E-07	1.69E-07	3	1.47303747	4.540702873	0.168213794	0.287869932	1.496258256	0.471145551
c.163_165delinsAAG	p.Ser55Lys	TCC55AAG	S55K	missense	4.60E-05	2.39E-05	130	7.81E-05	8.85E-06	251.5	0.590343364	0.223658643	-0.228895314	0.258590512	0.846325181	0.423225061
c.163_165delinsAAT	p.Ser55Asn	TCC55AAT	S55N	missense	0.000104039	8.51E-06	289	0.000144148	2.12E-06	455.5	0.722441087	0.066495141	-0.141197563	0.040376174	0.98985669	0.066082118
c.163_165delinsACA	p.Ser55Thr	TCC55ACA	S55T	missense	0	0	0	5.21E-07	7.36E-07	2	0.437731747	26.78822302	-0.358791954	0.482264044	0.633728389	0.789302854
c.163_165delinsACG	p.Ser55Thr	TCC55ACG	S55T	missense	7.59E-05	4.38E-06	210.5	0.000108777	7.32E-06	341	0.69823699	0.076777714	-0.155997148	0.04801716	0.965634783	0.078587823
c.163_165delinsACT	p.Ser55Thr	TCC55ACT	S55T	missense	9.49E-05	5.92E-06	263.5	6.23E-05	5.80E-06	200	1.52592305	0.174185504	0.183532633	0.049641071	1.521330006	0.081245615
c.163_165delinsAGC	p.Ser55=	TCC55AGC	S55S	synonymous	1.60E-06	6.38E-07	4.5	4.61E-07	8.44E-08	1.5	3.687583346	76.92342468	0.566741845	0.375489887	2.148513658	0.614549733
c.163_165delinsAGG	p.Ser55Arg	TCC55AGG	S55R	missense	3.65E-05	6.25E-06	100.5	5.28E-05	3.83E-07	167.5	0.693689836	0.088973189	-0.158834669	0.056785893	0.960990722	0.092939269
c.163_165delinsAGT	p.Ser55=	TCC55AGT	S55S	synonymous	0.00017263	7.68E-05	486.5	3.60E-05	1.90E-06	113	4.802346932	1.524436729	0.681453531	0.186159544	2.336257825	0.304680106
c.163_165delinsATC	p.Ser55Ile	TCC55ATC	S55I	missense	1.91E-07	2.71E-07	0.5	2.60E-07	3.68E-07	1	1.119641828	28.49379672	0.049079114	0.526413308	1.301275146	0.861560241
c.163_165delinsATG	p.Ser55Met	TCC55ATG	S55M	missense	0.000123627	0.000137617	327	6.22E-05	1.14E-06	197.5	1.989450043	1.431006727	0.298733038	1.000846421	1.709874039	1.638046515
c.163_165delinsATT	p.Ser55Ile	TCC55ATT	S55I	missense	9.29E-06	2.02E-06	25.5	3.52E-05	3.01E-06	110	0.266893723	0.053500439	-0.573661641	0.091493387	0.282059508	0.149743678
c.163_165delinsCAC	p.Ser55His	TCC55CAC	S55H	missense	1.91E-07	2.71E-07	0.5	4.61E-07	8.44E-08	1.5	0.632322559	8.077772831	-0.199061324	0.448995766	0.895153316	0.734853954
c.163_165delinsCAG	p.Ser55Gln	TCC55CAG	S55Q	missense	2.34E-05	7.50E-06	64	6.23E-05	4.51E-07	197	0.377631139	0.085987818	-0.422932202	0.106812819	0.528752534	0.174816397
c.163_165delinsCAT	p.Ser55His	TCC55CAT	S55H	missense	1.38E-05	1.11E-06	38	3.33E-05	1.23E-08	105.5	0.416351578	0.072585271	-0.380539784	0.078233493	0.598134559	0.128041723
c.163_165delinsCCG	p.Ser55Pro	TCC55CCG	S55P	missense	1.35E-05	9.00E-06	36.5	5.68E-05	2.55E-06	181	0.240346476	0.109965542	-0.61916224	0.364590462	0.207590441	0.596711068
c.163_165delinsCCT	p.Ser55Pro	TCC55CCT	S55P	missense	2.19E-05	2.17E-05	63	3.33E-05	1.11E-06	105	0.658183539	0.431027037	-0.181652984	0.720298776	0.923644871	1.178885067
c.163_165delinsCGC	p.Ser55Arg	TCC55CGC	S55R	missense	0	0	0	2.01E-07	2.84E-07	0.5	0.498465083	256.7098994	-0.302365258	0.502391672	0.726079774	0.822244963
c.163_165delinsCGG	p.Ser55Arg	TCC55CGG	S55R	missense	1.87E-05	2.78E-06	51.5	2.62E-05	1.27E-06	83.5	0.718707913	0.115674328	-0.143447574	0.071553869	0.986174184	0.117109442
c.163_165delinsCGT	p.Ser55Arg	TCC55CGT	S55R	missense	2.72E-05	2.16E-05	73	5.35E-05	1.05E-05	164.5	0.510591922	0.293805573	-0.291926061	0.527701685	0.743165204	0.863668879
c.163_165delinsCTC	p.Ser55Leu	TCC55CTC	S55L	missense	9.57E-07	1.35E-06	2.5	4.61E-07	8.44E-08	1.5	2.2937937	288.3868616	0.360554356	0.575363318	1.811054592	0.941674825
c.163_165delinsCTG	p.Ser55Leu	TCC55CTG	S55L	missense	1.46E-05	1.19E-05	39	4.09E-05	6.21E-06	132.5	0.358488227	0.20669466	-0.445525103	0.522314782	0.491775609	0.854852344
c.163_165delinsCTT	p.Ser55Leu	TCC55CTT	S55L	missense	5.68E-05	2.00E-06	157	6.66E-05	9.12E-06	206.5	0.854415397	0.126961928	-0.068330934	0.064028319	1.109114674	0.104792667
c.163_165delinsGAA	p.Ser55Glu	TCC55GAA	S55E	missense	0	0	0	3.31E-07	9.96E-08	1	0.302324232	993.8387002	-0.519527041	0.450751085	0.370659507	0.737726817
c.163_165delinsGAC	p.Ser55Asp	TCC55GAC	S55D	missense	5.74E-07	8.12E-07	1.5	4.61E-07	8.44E-08	1.5	1.463058129	103.1544097	0.165261582	0.53106016	1.491426484	0.869165564
c.163_165delinsGAG	p.Ser55Glu	TCC55GAG	S55E	missense	9.89E-05	1.43E-05	275.5	8.88E-05	1.84E-06	282	1.115620084	0.11849526	0.047516324	0.046698866	1.298717388	0.076430222
c.163_165delinsGAT	p.Ser55Asp	TCC55GAT	S55D	missense	0.00014534	8.49E-07	402.5	7.02E-05	5.08E-06	220	2.070816039	0.20032964	0.31614152	0.042086263	1.738365827	0.068880954
c.163_165delinsGCG	p.Ser55Ala	TCC55GCG	S55A	missense	1.68E-05	3.25E-06	47	4.46E-05	3.53E-06	143	0.379741375	0.063290485	-0.420512081	0.074006699	0.532713452	0.121123894
c.163_165delinsGCT	p.Ser55Ala	TCC55GCT	S55A	missense	2.97E-05	1.49E-05	80.5	6.36E-05	3.63E-06	203	0.468467309	0.168713311	-0.32932071	0.23480588	0.681962831	0.384297676
c.163_165delinsGGG	p.Ser55Gly	TCC55GGG	S55G	missense	4.13E-05	3.83E-05	118.5	3.90E-05	3.92E-06	121.5	1.061768528	0.664334908	0.026029848	0.707906636	1.263551306	1.158603333
c.163_165delinsGGT	p.Ser55Gly	TCC55GGT	S55G	missense	6.47E-05	2.60E-05	182	4.93E-05	6.14E-06	159	1.314753037	0.393144829	0.118844183	0.143217257	1.415456928	0.234398129
c.163_165delinsGTC	p.Ser55Val	TCC55GTC	S55V	missense	5.33E-07	2.13E-07	1.5	6.62E-07	1.99E-07	2	0.957209615	6.480832046	-0.018992948	0.392344607	1.189864243	0.642135199
c.163_165delinsGTG	p.Ser55Val	TCC55GTG	S55V	missense	4.05E-05	1.83E-07	112	6.49E-05	1.25E-06	205	0.624764034	0.076863137	-0.204283979	0.054309345	0.886605598	0.088885998
c.163_165delinsGTT	p.Ser55Val	TCC55GTT	S55V	missense	2.91E-05	4.38E-06	80	5.55E-05	7.13E-06	172.5	0.52517388	0.087644683	-0.279696882	0.072578001	0.763180226	0.118785599
c.163_165delinsTAA	p.Ser55Ter	TCC55TAA	S55*	nonsense	1.47E-06	6.29E-07	4	9.22E-07	1.69E-07	3	Inf	118.9094175	Inf	0.597363369	Inf	0.977681455
c.163_165delinsTAG	p.Ser55Ter	TCC55TAG	S55*	nonsense	1.01E-05	3.02E-07	28	9.43E-05	6.11E-07	299	0.108407643	0.020224951	-0.964940098	0.085012866	-0.358330766	0.139137261
c.163_165delinsTAT	p.Ser55Tyr	TCC55TAT	S55Y	missense	2.09E-05	5.73E-06	58.5	5.65E-05	2.18E-06	180	0.371604022	0.073148691	-0.429919594	0.089761805	0.51731654	0.146909665
c.163_165delinsTGA	p.Ser55Ter	TCC55TGA	S55*	nonsense	0	0	0	3.31E-07	9.96E-08	1	0.618918175	60.97411164	-0.208366764	0.481437833	0.879923463	0.787950626
c.163_165delinsTGG	p.Ser55Trp	TCC55TGG	S55W	missense	5.01E-05	2.62E-06	139	9.27E-05	2.88E-06	295	0.54142429	0.062129093	-0.266462264	0.050492222	0.784840812	0.082638661
c.163_165delinsTGT	p.Ser55Cys	TCC55TGT	S55C	missense	0.000128113	1.54E-05	353	0.000196027	1.51E-05	628	0.654056099	0.065950402	-0.184385	0.043791027	0.919173486	0.071671076
c.163_165delinsTTG	p.Ser55Leu	TCC55TTG	S55L	missense	8.70E-05	2.54E-05	238	0.000213732	5.50E-06	679.5	0.407418056	0.083893184	-0.389959728	0.095209853	0.582717302	0.155826274
c.163_165delinsTTT	p.Ser55Phe	TCC55TTT	S55F	missense	0.000117312	2.52E-05	322	0.000233286	1.61E-05	746.5	0.501950519	0.080370993	-0.299339092	0.071194548	0.731032582	0.116521356
c.163T>A	p.Ser55Thr	TCC55ACC	S55T	missense	0.000169114	1.08E-05	472	0.000171824	8.61E-07	547.5	0.851924639	12.52934431	-0.069598821	0.9704877	1.107039572	1.588359574
c.163T>C	p.Ser55Pro	TCC55CCC	S55P	missense	0.000284266	7.03E-05	783.5	0.000313061	9.83E-06	1001.5	0.703725875	0.484896878	-0.15259648	0.848797349	0.971200523	1.389193698
c.163T>G	p.Ser55Ala	TCC55GCC	S55A	missense	1.08E-05	1.51E-07	30	8.66E-06	1.67E-07	27.5	Inf	9.761409702	Inf	0.992044512	Inf	1.623640772
c.164C>A	p.Ser55Tyr	TCC55TAC	S55Y	missense	0.000190773	2.60E-06	532	0.000235395	1.99E-06	750.5	Inf	0.912258306	Inf	0.513564224	Inf	0.840530644
c.164C>G	p.Ser55Cys	TCC55TGC	S55C	missense	4.15E-05	1.75E-06	116	5.06E-05	1.06E-05	156.5	0.367969861	6.183231099	-0.434187751	0.767361844	0.510331013	1.255911365
c.164C>T	p.Ser55Phe	TCC55TTC	S55F	missense	0.000136528	5.03E-06	381.5	0.000151806	8.07E-07	485	0.688056399	0.26658644	-0.162375962	0.246057524	0.955194825	0.402712806
c.165C>A	p.Ser55=	TCC55TCA	S55S	synonymous	0.000286874	8.48E-06	800	0.000339707	1.97E-05	1092	0.417047416	0.232054964	-0.379814565	0.507952492	0.599321497	0.831346141
c.165C>G	p.Ser55=	TCC55TCG	S55S	synonymous	0.000183222	6.86E-05	518	0.000178253	1.24E-05	574	1.036107828	0.349988049	0.015404955	0.203696578	1.246161955	0.333382289
c.165C>T	p.Ser55=	TCC55TCT	S55S	synonymous	0.000340963	8.77E-05	959.5	0.000317296	8.56E-06	1007	1.122079403	0.326299931	0.050023591	0.16020206	1.302820934	0.262196498
c.166_168delinsAAT	p.Ser56Asn	AGC56AAT	S56N	missense	2.18E-05	2.28E-05	63	9.60E-06	4.01E-06	28.5	2.284401108	2.918944365	0.358772362	0.73704917	1.808138072	1.206299788
c.166_168delinsACG	p.Ser56Thr	AGC56ACG	S56T	missense	5.33E-07	2.13E-07	1.5	2.01E-07	2.84E-07	0.5	3.155593642	752.12473	0.499081072	0.53111593	2.037775896	0.869256842
c.166_168delinsATG	p.Ser56Met	AGC56ATG	S56M	missense	8.07E-05	1.85E-05	221.5	0.000101406	4.93E-06	323.5	0.797111616	0.131479208	-0.098480862	0.074195429	1.059769457	0.121432781
c.166_168delinsATT	p.Ser56Ile	AGC56ATT	S56I	missense	3.78E-06	4.80E-06	11	1.26E-05	3.11E-06	41.5	0.307079198	0.261303149	-0.512749602	0.638252233	0.381751879	1.044602673
c.166_168delinsCAC	p.Ser56His	AGC56CAC	S56H	missense	1.71E-07	2.42E-07	0.5	2.01E-07	2.84E-07	0.5	2.288748904	76.54947411	0.359598149	0.536056917	1.809489606	0.877343562
c.166_168delinsCAG	p.Ser56Gln	AGC56CAG	S56Q	missense	4.33E-06	1.64E-07	12	1.32E-05	2.26E-06	43	0.334446987	0.093843498	-0.475672712	0.126824058	0.442434187	0.207568016
c.166_168delinsCCG	p.Ser56Pro	AGC56CCG	S56P	missense	0.00010275	0.000107954	296.5	1.65E-05	1.63E-06	51.5	6.230679921	4.284943035	0.794535441	0.907939737	2.521334601	1.485989749
c.166_168delinsCGG	p.Ser56Arg	AGC56CGG	S56R	missense	1.91E-07	2.71E-07	0.5	1.30E-07	1.84E-07	0.5	2.239252027	313.753472	0.350102976	0.549670401	1.793949224	0.899624225
c.166_168delinsCTC	p.Ser56Leu	AGC56CTC	S56L	missense	0	0	0	2.60E-07	3.68E-07	1	0.384199182	18.7598096	-0.415443564	0.489407608	0.541008897	0.800994449
c.166_168delinsCTG	p.Ser56Leu	AGC56CTG	S56L	missense	0	0	0	1.39E-06	8.67E-07	4	0.071751725	1.977376411	-1.144167655	0.357381017	-0.651665557	0.584911648
c.166_168delinsCTT	p.Ser56Leu	AGC56CTT	S56L	missense	1.30E-05	1.30E-05	34.5	2.90E-05	1.59E-06	91	0.451504581	0.297397136	-0.345337839	0.657895614	0.655748218	1.076752232
c.166_168delinsGAA	p.Ser56Glu	AGC56GAA	S56E	missense	0	0	0	2.01E-07	2.84E-07	0.5	0.498369219	38.28305867	-0.302448789	0.501370356	0.725943061	0.820573413
c.166_168delinsGAG	p.Ser56Glu	AGC56GAG	S56E	missense	9.89E-06	9.95E-07	27.5	1.80E-05	2.31E-06	56	0.554125537	0.118552329	-0.256391834	0.095340852	0.801322693	0.156040674
c.166_168delinsGCC	p.Ser56Ala	AGC56GCC	S56A	missense	0	0	0	3.31E-07	9.97E-08	1	0.302301778	28.70537988	-0.519559299	0.44759336	0.370606712	0.732558691
c.166_168delinsGCG	p.Ser56Ala	AGC56GCG	S56A	missense	1.37E-05	8.25E-06	37	2.07E-05	2.16E-07	65.5	0.665823123	0.283778701	-0.176641126	0.324660398	0.931847584	0.53135908
c.166_168delinsGGA	p.Ser56Gly	AGC56GGA	S56G	missense	0	0	0	3.31E-07	9.97E-08	1	2.59919902	16.15553175	0.414839535	0.494046195	1.899901039	0.808586243
c.166_168delinsGGG	p.Ser56Gly	AGC56GGG	S56G	missense	0.000171384	4.57E-05	469.5	0.000216283	2.21E-05	695.5	0.792868649	0.163016185	-0.100798754	0.092100605	1.055975852	0.150737488
c.166_168delinsGGT	p.Ser56Gly	AGC56GGT	S56G	missense	1.13E-06	1.11E-06	3	1.42E-05	1.31E-06	45.5	0.086661528	0.053670509	-1.06217366	0.402539428	-0.517469165	0.658820668
c.166_168delinsGTC	p.Ser56Val	AGC56GTC	S56V	missense	0	0	0	1.30E-07	1.84E-07	0.5	0.768398364	47.52291221	-0.114413568	0.506152834	1.033693014	0.82840071
c.166_168delinsGTG	p.Ser56Val	AGC56GTG	S56V	missense	9.16E-07	3.29E-07	2.5	8.39E-06	1.19E-06	26	0.12111141	0.054280339	-0.91681494	0.252658575	-0.279566187	0.413516489
c.166_168delinsTCG	p.Ser56=	AGC56TCG	S56S	synonymous	4.51E-05	3.43E-05	121	1.38E-05	1.48E-06	43	3.272962701	1.750583972	0.514941056	0.548135369	2.063733316	0.897111897
c.166_168delinsTGG	p.Ser56Trp	AGC56TGG	S56W	missense	1.89E-05	9.46E-06	53.5	4.70E-05	5.79E-07	149	0.405472091	0.14245524	-0.392039034	0.217555763	0.579314184	0.356065078
c.166_168delinsTGT	p.Ser56Cys	AGC56TGT	S56C	missense	8.09E-06	3.71E-06	22	2.26E-05	1.21E-07	71.5	0.36321953	0.117619688	-0.439830808	0.177892248	0.501095241	0.291149343
c.166_168delinsTTC	p.Ser56Phe	AGC56TTC	S56F	missense	0	0	0	1.30E-07	1.84E-07	0.5	0.768398364	191.7965158	-0.114413568	0.512009324	1.033693014	0.8379858
c.166_168delinsTTG	p.Ser56Leu	AGC56TTG	S56L	missense	1.25E-05	7.46E-07	34.5	6.79E-05	2.16E-06	214	0.185409106	0.031978645	-0.731868941	0.077905544	0.023127756	0.127504982
c.166_168delinsTTT	p.Ser56Phe	AGC56TTT	S56F	missense	0	0	0	4.61E-07	8.43E-08	1.5	0.216949809	4.011080033	-0.663640727	0.413011169	0.134794227	0.675959359
c.166A>C	p.Ser56Arg	AGC56CGC	S56R	missense	3.04E-05	9.30E-06	83.5	4.54E-05	6.35E-06	141.5	Inf	0.627506336	Inf	0.576842997	Inf	0.944096558
c.166A>G	p.Ser56Gly	AGC56GGC	S56G	missense	0.000427339	4.85E-06	1190	0.000480904	2.93E-05	1545	0.555854777	0.257003668	-0.255038658	0.304476517	0.803537385	0.498324906
c.166A>T	p.Ser56Cys	AGC56TGC	S56C	missense	6.75E-05	2.81E-05	191	7.66E-05	6.70E-06	247	0.567045827	0.934304419	-0.246381841	1.047027103	0.817705661	1.713628646
c.167G>A	p.Ser56Asn	AGC56AAC	S56N	missense	0.000163692	7.69E-06	457	0.000258496	9.14E-07	823.5	0.363102713	0.089400914	-0.439970506	0.117794363	0.500866601	0.192789465
c.167G>C	p.Ser56Thr	AGC56ACC	S56T	missense	2.80E-05	4.61E-06	78.5	2.45E-05	3.05E-06	79.5	Inf	746.8001909	Inf	0.978300719	Inf	1.60114684
c.167G>T	p.Ser56Ile	AGC56ATC	S56I	missense	0.000108997	1.10E-05	302.5	0.000160589	1.80E-06	511	0.005912908	0.0499192	-2.22819885	0.307613763	-2.425857365	0.503459514
c.168C>A	p.Ser56Arg	AGC56AGA	S56R	missense	0.000112178	8.48E-06	312	0.000127258	3.55E-06	404.5	Inf	0.962705644	Inf	0.541804522	Inf	0.886750445
c.168C>G	p.Ser56Arg	AGC56AGG	S56R	missense	0.000287473	0.000107179	790	0.000270862	8.14E-06	868.5	1.066437522	0.303376838	0.027935417	0.159079061	1.266670077	0.260358529
c.168C>T	p.Ser56=	AGC56AGT	S56S	synonymous	0.000238747	2.72E-05	663	0.000203343	6.10E-06	652	1.255016695	0.146304812	0.098649503	0.051371563	1.382405079	0.084077844
c.169_171delinsAAG	p.Ser57Lys	TCT57AAG	S57K	missense	0	0	0	3.86E-06	3.62E-06	10.5	0.025901214	5.050952007	-1.586679888	0.432772525	-1.375908163	0.708302005
c.169_171delinsACG	p.Ser57Thr	TCT57ACG	S57T	missense	7.52E-05	8.34E-07	208.5	4.27E-05	3.64E-06	137	1.762456757	0.206587324	0.24611847	0.050976418	1.623761817	0.083431126
c.169_171delinsAGG	p.Ser57Arg	TCT57AGG	S57R	missense	2.00E-06	4.16E-07	5.5	1.11E-05	1.34E-06	34.5	0.18932869	0.062684324	-0.72278357	0.171350279	0.037997431	0.280442355
c.169_171delinsAGT	p.Ser57=	TCT57AGT	S57S	synonymous	7.44E-06	5.70E-06	20	2.85E-05	1.21E-06	91	0.264216453	0.13829943	-0.578040143	0.426696609	0.274893384	0.698357788
c.169_171delinsATG	p.Ser57Met	TCT57ATG	S57M	missense	3.41E-07	4.83E-07	1	1.22E-05	7.86E-07	39	0.0361844	0.027815855	-1.441478627	0.360240686	-1.138262892	0.589591958
c.169_171delinsATT	p.Ser57Ile	TCT57ATT	S57I	missense	1.24E-06	6.66E-07	3.5	4.74E-06	1.03E-06	15.5	0.281828867	0.122898971	-0.550014525	0.226604472	0.320761825	0.37087475
c.169_171delinsCAG	p.Ser57Gln	TCT57CAG	S57Q	missense	5.34E-06	1.61E-06	15	1.96E-05	1.01E-06	62.5	0.278107536	0.06452504	-0.555787243	0.106985338	0.311313841	0.175098753
c.169_171delinsCAT	p.Ser57His	TCT57CAT	S57H	missense	1.62E-06	1.25E-07	4.5	2.77E-05	5.45E-07	87.5	0.05623635	0.021484185	-1.249982877	0.216410501	-0.824849226	0.354190673
c.169_171delinsCCG	p.Ser57Pro	TCT57CCG	S57P	missense	1.89E-06	2.19E-06	5	8.19E-06	9.07E-07	25.5	0.243243886	0.176277796	-0.613958067	0.506280722	0.21610791	0.82861002
c.169_171delinsCTG	p.Ser57Leu	TCT57CTG	S57L	missense	1.56E-05	3.08E-06	43.5	4.28E-05	9.33E-06	131	0.36628943	0.086290832	-0.436175613	0.098983424	0.507077556	0.16200233
c.169_171delinsCTT	p.Ser57Leu	TCT57CTT	S57L	missense	1.51E-05	1.05E-05	43	8.64E-06	2.96E-07	27.5	1.758056642	0.873963773	0.245032863	0.40441835	1.621985046	0.661895827
c.169_171delinsGAG	p.Ser57Glu	TCT57GAG	S57E	missense	5.11E-05	5.13E-06	141	4.24E-05	2.62E-06	135.5	1.207041744	0.145151501	0.08172229	0.052809293	1.354700965	0.086430922
c.169_171delinsGAT	p.Ser57Asp	TCT57GAT	S57D	missense	0.000150227	9.35E-05	427	0.000113989	1.76E-05	369.5	1.318789479	0.600118451	0.120175474	0.417737646	1.4176358	0.683695002
c.169_171delinsGCA	p.Ser57Ala	TCT57GCA	S57A	missense	0	0	0	2.01E-07	2.84E-07	0.5	0.498386024	120.430196	-0.302434145	0.494236921	0.725967029	0.808898398
c.169_171delinsGCG	p.Ser57Ala	TCT57GCG	S57A	missense	6.47E-05	2.15E-05	177	0.000131097	1.52E-06	416	0.493627578	0.116965886	-0.306600585	0.111956796	0.719147979	0.183235345
c.169_171delinsGGG	p.Ser57Gly	TCT57GGG	S57G	missense	0	0	0	1.30E-07	1.84E-07	0.5	0.768686698	92.07010491	-0.114250634	0.502463138	1.033959682	0.822361928
c.169_171delinsGGT	p.Ser57Gly	TCT57GGT	S57G	missense	2.03E-05	2.19E-06	56.5	1.59E-05	2.58E-06	51.5	1.28474347	0.247048858	0.108816419	0.083104745	1.399044875	0.136014313
c.169_171delinsGTG	p.Ser57Val	TCT57GTG	S57V	missense	4.16E-05	9.85E-07	115.5	8.54E-05	7.27E-06	274	0.488438376	0.065370101	-0.311190222	0.058714363	0.711636298	0.096095521
c.169_171delinsGTT	p.Ser57Val	TCT57GTT	S57V	missense	0.000113151	4.71E-05	308.5	0.000113596	2.80E-06	358.5	0.996966499	0.296843489	-0.001319435	0.16579287	1.218789795	0.271346759
c.169_171delinsTAA	p.Ser57Ter	TCT57TAA	S57*	nonsense	1.71E-07	2.41E-07	0.5	2.01E-07	2.84E-07	0.5	1.34864985	179.3872485	0.129899208	0.519300312	1.433550259	0.849918677
c.169_171delinsTAG	p.Ser57Ter	TCT57TAG	S57*	nonsense	3.81E-06	5.62E-07	10.5	6.05E-05	7.20E-06	195	0.064645046	0.017257388	-1.189464748	0.125683392	-0.725801552	0.205701132
c.169_171delinsTGG	p.Ser57Trp	TCT57TGG	S57W	missense	1.12E-05	8.79E-06	32	2.28E-05	6.42E-06	69	0.492316465	0.311057108	-0.307755639	0.482539846	0.717257546	0.789754249
c.169_171delinsTTA	p.Ser57Leu	TCT57TTA	S57L	missense	0	0	0	3.31E-07	9.98E-08	1	0.30235258	20.49439677	-0.519486321	0.458866223	0.370726153	0.751008548
c.169_171delinsTTC	p.Ser57Phe	TCT57TTC	S57F	missense	1.91E-07	2.70E-07	0.5	1.30E-07	1.84E-07	0.5	Inf	62.78912924	Inf	0.55958872	Inf	0.915857152
c.169_171delinsTTG	p.Ser57Leu	TCT57TTG	S57L	missense	0.000128301	9.17E-05	366	8.90E-05	5.86E-06	279	1.44335262	0.723534713	0.159372445	0.548798531	1.481787962	0.898197269
c.169T>A	p.Ser57Thr	TCT57ACT	S57T	missense	8.54E-05	1.02E-06	237.5	0.000103865	3.98E-06	328.5	0.46340186	0.268636109	-0.334042227	0.522053382	0.674235307	0.854424521
c.169T>C	p.Ser57Pro	TCT57CCT	S57P	missense	0.000124727	1.16E-05	348.5	0.00014645	7.04E-06	462.5	0.089692223	1.712694588	-1.047245213	1.037324933	-0.493036354	1.697749481
c.169T>G	p.Ser57Ala	TCT57GCT	S57A	missense	2.20E-05	2.79E-06	61	5.50E-05	3.02E-06	173.5	0.253192062	0.082012882	-0.596549915	0.182879242	0.244599157	0.299311362
c.16G>A	p.Asp6Asn	GAT6AAT	D6N	missense	0.000381788	4.12E-05	1478	0.000480812	2.39E-05	1816.5	0.597132055	0.128854464	-0.223929614	0.098118839	0.854452349	0.160587297
c.16G>C	p.Asp6His	GAT6CAT	D6H	missense	0.000154308	1.98E-05	598.5	0.000105591	3.18E-06	398	1.611929325	0.193679404	0.207345996	0.052793965	1.560304413	0.086405835
c.16G>T	p.Asp6Tyr	GAT6TAT	D6Y	missense	0.000246777	7.43E-06	948.5	0.000382675	5.02E-06	1439.5	0.249734486	0.110317319	-0.602521482	0.375033396	0.234825725	0.613802612
c.170C>A	p.Ser57Tyr	TCT57TAT	S57Y	missense	0.000192243	8.17E-07	536	0.000272558	1.19E-05	875	0.189512122	0.136356081	-0.722363004	0.750398768	0.038685754	1.228148557
c.170C>G	p.Ser57Cys	TCT57TGT	S57C	missense	0.000287417	0.000122737	787.5	0.000191181	5.71E-06	607	1.569574902	0.518206895	0.195782045	0.209804401	1.541378143	0.343378725
c.170C>T	p.Ser57Phe	TCT57TTT	S57F	missense	0.000247104	4.61E-05	694	0.000225754	1.15E-05	714.5	1.146250258	0.232480663	0.059279447	0.092824762	1.317969634	0.151922687
c.171T>A	p.Ser57=	TCT57TCA	S57S	synonymous	0.000257326	2.70E-05	715.5	0.000238635	5.23E-06	759.5	1.184561272	0.225659359	0.07355753	0.084449174	1.341338019	0.138214687
c.171T>C	p.Ser57=	TCT57TCC	S57S	synonymous	0.000260603	1.63E-05	729.5	0.000278319	2.57E-06	887.5	0.74256528	0.266829459	-0.129265361	0.233662135	1.009385661	0.382425752
c.171T>G	p.Ser57=	TCT57TCG	S57S	synonymous	0.000130231	7.46E-05	372	0.000194188	1.13E-05	625.5	0.636403837	0.300647415	-0.196267211	0.46125993	0.899726333	0.754926236
c.172_174delinsAAG	p.Gly58Lys	GGG58AAG	G58K	missense	7.25E-07	5.81E-08	2	1.18E-06	5.38E-07	4	0.587512967	54.74932941	-0.230982544	0.462865993	0.842909094	0.757554817
c.172_174delinsAAT	p.Gly58Asn	GGG58AAT	G58N	missense	1.71E-07	2.42E-07	0.5	2.01E-07	2.84E-07	0.5	1.349904757	203.0032493	0.130303128	0.539704429	1.434211338	0.883313304
c.172_174delinsAGC	p.Gly58Ser	GGG58AGC	G58S	missense	0	0	0	1.30E-07	1.84E-07	0.5	0.767562488	39.9576901	-0.114886258	0.507327958	1.032919381	0.830323991
c.172_174delinsAGT	p.Gly58Ser	GGG58AGT	G58S	missense	1.61E-05	1.25E-05	46	2.38E-05	1.78E-06	76	0.683267012	0.366829436	-0.165409546	0.483888759	0.950229875	0.791961962
c.172_174delinsATG	p.Gly58Met	GGG58ATG	G58M	missense	1.15E-05	9.81E-06	33	5.52E-05	4.82E-06	177	0.208659145	0.122229807	-0.680562577	0.53301988	0.107098891	0.872372962
c.172_174delinsATT	p.Gly58Ile	GGG58ATT	G58I	missense	1.19E-05	3.77E-06	32.5	1.34E-05	9.11E-07	42	0.894777031	0.210554739	-0.048285173	0.107839426	1.141922794	0.176496606
c.172_174delinsCAG	p.Gly58Gln	GGG58CAG	G58Q	missense	5.13E-07	7.26E-07	1.5	1.30E-07	1.84E-07	0.5	4.706817972	160.4092619	0.672727403	0.597578272	2.32197611	0.978033178
c.172_174delinsCAT	p.Gly58His	GGG58CAT	G58H	missense	0.000205659	0.000226889	594	3.24E-05	2.09E-06	103.5	6.350801166	4.512321254	0.802828516	1.02680001	2.534907555	1.680523748
c.172_174delinsCCG	p.Gly58Pro	GGG58CCG	G58P	missense	3.50E-05	6.89E-06	96	3.85E-05	4.74E-07	122	0.911531153	0.132701711	-0.040228484	0.064667665	1.155108864	0.105839058
c.172_174delinsCCT	p.Gly58Pro	GGG58CCT	G58P	missense	0	0	0	2.57E-06	7.91E-07	8.5	0.038949423	0.059078674	-1.409498976	0.266661839	-1.085923037	0.436435088
c.172_174delinsCGC	p.Gly58Arg	GGG58CGC	G58R	missense	0	0	0	1.30E-07	1.84E-07	0.5	0.767562488	36.39320498	-0.114886258	0.51328374	1.032919381	0.840071588
c.172_174delinsCGT	p.Gly58Arg	GGG58CGT	G58R	missense	1.77E-06	8.81E-07	5	3.31E-07	9.97E-08	1	10.53064922	429.3992706	1.022455146	0.501849298	2.894361942	0.82135728
c.172_174delinsCTG	p.Gly58Leu	GGG58CTG	G58L	missense	7.22E-06	4.79E-06	20.5	5.62E-06	5.75E-07	17.5	2.090279078	46.58369779	0.320204274	0.734675867	1.745015178	1.202415494
c.172_174delinsCTT	p.Gly58Leu	GGG58CTT	G58L	missense	0	0	0	5.16E-06	6.59E-07	16	0.019393367	0.026288744	-1.712346786	0.252013185	-1.581582301	0.412460205
c.172_174delinsGAA	p.Gly58Glu	GGG58GAA	G58E	missense	1.92E-07	2.71E-07	0.5	5.92E-07	2.69E-07	2	0.395388982	29.97406375	-0.402975437	0.520912083	0.561414997	0.852556601
c.172_174delinsGAT	p.Gly58Asp	GGG58GAT	G58D	missense	1.15E-06	1.63E-06	3	2.56E-06	1.91E-06	9	0.457815124	25.97239308	-0.339309864	0.60343985	0.66561397	0.987626596
c.172_174delinsGCC	p.Gly58Ala	GGG58GCC	G58A	missense	0	0	0	1.30E-07	1.84E-07	0.5	0.767562488	59.82702171	-0.114886258	0.507401629	1.032919381	0.830444565
c.172_174delinsGCT	p.Gly58Ala	GGG58GCT	G58A	missense	3.63E-07	2.91E-08	1	5.92E-07	2.69E-07	2	0.694627901	30.21311493	-0.158247777	0.482078424	0.961951266	0.788999057
c.172_174delinsGTA	p.Gly58Val	GGG58GTA	G58V	missense	1.71E-07	2.42E-07	0.5	2.61E-07	3.68E-07	1	1.115214611	43.52816911	0.047358451	0.537656759	1.298459003	0.879961963
c.172_174delinsGTC	p.Gly58Val	GGG58GTC	G58V	missense	1.71E-07	2.42E-07	0.5	2.01E-07	2.84E-07	0.5	1.349904757	213.3543047	0.130303128	0.539530298	1.434211338	0.883028311
c.172_174delinsGTT	p.Gly58Val	GGG58GTT	G58V	missense	2.03E-06	9.29E-07	5.5	5.42E-06	2.91E-07	17	0.207773323	0.172274863	-0.682410214	0.445219227	0.104074936	0.72867304
c.172_174delinsTAG	p.Gly58Ter	GGG58TAG	G58*	nonsense	1.30E-06	8.71E-07	3.5	8.65E-06	3.01E-07	27.5	0.114653895	0.075867517	-0.940611187	0.39452765	-0.318512582	0.645708101
c.172_174delinsTCG	p.Gly58Ser	GGG58TCG	G58S	missense	1.79E-05	3.99E-06	49	3.93E-05	2.23E-06	125.5	0.457030612	0.074289791	-0.34005471	0.072312423	0.664394911	0.118350938
c.172_174delinsTCT	p.Gly58Ser	GGG58TCT	G58S	missense	1.55E-05	4.57E-06	42.5	3.40E-05	3.08E-06	106	0.46069257	0.099092504	-0.336588792	0.099202073	0.670067443	0.162360186
c.172_174delinsTGA	p.Gly58Ter	GGG58TGA	G58*	nonsense	0	0	0	3.31E-07	9.97E-08	1	0.541027307	491.0882487	-0.266780815	0.459040443	0.784319452	0.751293688
c.172_174delinsTGT	p.Gly58Cys	GGG58TGT	G58C	missense	4.16E-06	7.79E-08	11.5	1.18E-05	1.36E-06	38	0.312973405	0.112895278	-0.504492565	0.197890346	0.395265851	0.323879453
c.172_174delinsTTG	p.Gly58Leu	GGG58TTG	G58L	missense	5.59E-05	1.34E-05	156	6.36E-05	5.52E-06	198.5	0.877067966	0.165171412	-0.056966751	0.084291914	1.127713992	0.137957306
c.172_174delinsTTT	p.Gly58Phe	GGG58TTT	G58F	missense	3.28E-06	7.75E-07	9	3.17E-06	6.09E-08	10	1.067831319	0.358399739	0.028502654	0.151016871	1.267598452	0.247163454
c.172G>A	p.Gly58Arg	GGG58AGG	G58R	missense	0.000709722	4.25E-05	1984	0.000337078	4.89E-06	1073	2.845513965	0.193542497	0.454160721	0.029584732	1.9642565	0.048420183
c.172G>C	p.Gly58Arg	GGG58CGG	G58R	missense	8.62E-05	7.17E-06	239.5	0.000150078	4.55E-07	479	0.313898672	0.104569866	-0.503210521	0.192730435	0.397364122	0.315434427
c.172G>T	p.Gly58Trp	GGG58TGG	G58W	missense	0.000353534	1.72E-05	984	0.000504727	6.89E-06	1613.5	0.000832217	0.029907563	-3.079763313	0.499998361	-3.81957989	0.818327924
c.173G>A	p.Gly58Glu	GGG58GAG	G58E	missense	0.000233573	2.61E-05	647.5	0.000266993	2.62E-06	852	0.555603164	0.514504537	-0.25523529	0.657018193	0.803215565	1.075316191
c.173G>C	p.Gly58Ala	GGG58GCG	G58A	missense	0.000233104	1.26E-05	650.5	0.000206404	9.77E-06	653	1.211417827	0.146982864	0.08329396	0.05314185	1.357273257	0.086975205
c.173G>T	p.Gly58Val	GGG58GTG	G58V	missense	0.000560484	5.19E-05	1566.5	0.000511973	1.01E-05	1626.5	1.390923932	0.316474696	0.143303379	0.103372673	1.455488346	0.169186044
c.174G>A	p.Gly58=	GGG58GGA	G58G	synonymous	0.000247496	2.11E-05	686.5	0.00024697	1.11E-05	791.5	1.007392017	0.231905807	0.003198505	0.102993377	1.226184133	0.168565264
c.174G>C	p.Gly58=	GGG58GGC	G58G	synonymous	5.39E-05	2.51E-07	150	6.02E-05	2.74E-06	193	Inf	1.25318059	Inf	0.527939256	Inf	0.864057703
c.174G>T	p.Gly58=	GGG58GGT	G58G	synonymous	0.000358152	3.00E-05	993.5	0.000476616	1.19E-05	1511.5	0.53641692	0.096566588	-0.270497532	0.080813107	0.778236445	0.132263677
c.175_177delinsAAG	p.Thr59Lys	ACA59AAG	T59K	missense	4.70E-06	4.48E-06	13.5	1.71E-05	2.30E-07	54	0.280773724	0.176853666	-0.551643538	0.517377743	0.318095682	0.846772083
c.175_177delinsAAT	p.Thr59Asn	ACA59AAT	T59N	missense	3.63E-07	2.91E-08	1	7.93E-07	1.50E-08	2.5	0.470826311	10.09313345	-0.327139276	0.440740101	0.685533101	0.721342227
c.175_177delinsAGG	p.Thr59Arg	ACA59AGG	T59R	missense	5.55E-07	3.00E-07	1.5	2.64E-06	3.24E-07	8.5	0.248068148	0.145133896	-0.605428996	0.307457152	0.230067109	0.503203195
c.175_177delinsAGT	p.Thr59Ser	ACA59AGT	T59S	missense	5.55E-06	1.35E-06	15.5	1.66E-06	4.98E-07	5	3.413735967	1.491384699	0.533229928	0.15562169	2.093666003	0.254699983
c.175_177delinsATG	p.Thr59Met	ACA59ATG	T59M	missense	2.24E-06	1.71E-06	6	6.23E-06	2.55E-06	18.5	0.360285513	0.352213597	-0.443353201	0.406895986	0.495330277	0.665950877
c.175_177delinsATT	p.Thr59Ile	ACA59ATT	T59I	missense	4.80E-06	2.43E-06	13	1.70E-05	4.15E-07	53.5	0.288598365	0.103666542	-0.539706133	0.207908602	0.33763317	0.340275944
c.175_177delinsCAA	p.Thr59Gln	ACA59CAA	T59Q	missense	3.63E-07	2.91E-08	1	4.62E-07	8.47E-08	1.5	1.002923541	21.37564881	0.001267825	0.444069718	1.223024264	0.726791682
c.175_177delinsCAT	p.Thr59His	ACA59CAT	T59H	missense	2.92E-05	8.15E-06	81.5	4.32E-05	2.57E-07	136.5	0.677214659	0.133840485	-0.169273649	0.089600647	0.943905647	0.146645904
c.175_177delinsCCG	p.Thr59Pro	ACA59CCG	T59P	missense	1.10E-05	9.33E-06	29.5	1.76E-05	9.75E-07	56	0.634685397	0.362908048	-0.197441494	0.519061888	0.897804429	0.849528458
c.175_177delinsCCT	p.Thr59Pro	ACA59CCT	T59P	missense	3.42E-07	4.84E-07	1	2.61E-07	3.69E-07	1	1.696617187	37.4701858	0.229583862	0.566448843	1.596700265	0.927084849
c.175_177delinsCGA	p.Thr59Arg	ACA59CGA	T59R	missense	0	0	0	1.99E-06	5.98E-07	6	0.050319453	0.081071233	-1.29826409	0.270818548	-0.903869214	0.443238213
c.175_177delinsCGT	p.Thr59Arg	ACA59CGT	T59R	missense	3.40E-05	4.00E-06	93.5	6.90E-05	6.73E-06	221.5	0.493781246	0.072301271	-0.306465408	0.064042614	0.719369217	0.104816063
c.175_177delinsCTA	p.Thr59Leu	ACA59CTA	T59L	missense	1.71E-07	2.42E-07	0.5	3.91E-07	5.53E-07	1.5	0.693385081	35.14123104	-0.159025507	0.517394324	0.960678384	0.846799221
c.175_177delinsCTT	p.Thr59Leu	ACA59CTT	T59L	missense	9.34E-06	6.16E-06	26.5	2.61E-05	1.09E-06	83	0.36194405	0.165155053	-0.441358558	0.343635412	0.498594831	0.562414749
c.175_177delinsGAA	p.Thr59Glu	ACA59GAA	T59E	missense	0	0	0	9.34E-07	9.52E-07	2.5	0.107092387	3.738227956	-0.970241401	0.449083638	-0.367007204	0.73499777
c.175_177delinsGAG	p.Thr59Glu	ACA59GAG	T59E	missense	2.40E-06	3.39E-06	7	7.25E-06	1.17E-06	23.5	0.3441121	0.297123467	-0.463300056	0.608405968	0.462684032	0.995754449
c.175_177delinsGAT	p.Thr59Asp	ACA59GAT	T59D	missense	9.31E-06	1.15E-05	27	2.10E-05	3.20E-06	65	0.447117082	0.353780983	-0.349578738	0.734742247	0.648807303	1.202524136
c.175_177delinsGCG	p.Thr59Ala	ACA59GCG	T59A	missense	2.26E-06	2.23E-06	6	1.62E-05	7.21E-07	51.5	0.145882316	0.091702857	-0.835997351	0.459923929	-0.147295173	0.752739654
c.175_177delinsGCT	p.Thr59Ala	ACA59GCT	T59A	missense	6.85E-07	9.68E-07	2	7.33E-07	6.68E-07	2	1.070673222	57.65996245	0.029656941	0.558990902	1.269487628	0.914878727
c.175_177delinsGGG	p.Thr59Gly	ACA59GGG	T59G	missense	4.25E-05	4.78E-06	118	2.59E-05	3.76E-06	80	1.647017285	0.263994732	0.216698157	0.068262235	1.575610732	0.111722153
c.175_177delinsGGT	p.Thr59Gly	ACA59GGT	T59G	missense	0	0	0	1.32E-06	3.99E-07	4	0.075479179	0.137747308	-1.122172831	0.286677333	-0.615667481	0.46919367
c.175_177delinsGTA	p.Thr59Val	ACA59GTA	T59V	missense	1.71E-07	2.42E-07	0.5	2.61E-07	3.69E-07	1	1.040077621	18.204642	0.017065752	0.509374361	1.248880118	0.833673259
c.175_177delinsGTG	p.Thr59Val	ACA59GTG	T59V	missense	8.32E-06	9.05E-06	24	2.26E-05	1.33E-07	71.5	0.372717288	0.264943897	-0.428620463	0.654360863	0.519442777	1.070967043
c.175_177delinsGTT	p.Thr59Val	ACA59GTT	T59V	missense	5.64E-06	3.64E-06	16	1.99E-05	2.78E-07	63	0.288851579	0.130827879	-0.539325254	0.32301997	0.33825654	0.528674256
c.175_177delinsTAA	p.Thr59Ter	ACA59TAA	T59*	nonsense	0	0	0	4.62E-07	8.47E-08	1.5	0.216646076	8.310620602	-0.664249173	0.414960225	0.133798407	0.679149305
c.175_177delinsTAT	p.Thr59Tyr	ACA59TAT	T59Y	missense	4.56E-05	5.48E-05	120	1.93E-05	1.78E-06	62	2.363789297	1.821450405	0.373608762	0.921018872	1.832420232	1.507395863
c.175_177delinsTCC	p.Thr59Ser	ACA59TCC	T59S	missense	0	0	0	4.62E-07	8.47E-08	1.5	0.216646076	18.30834819	-0.664249173	0.411743806	0.133798407	0.673885116
c.175_177delinsTCG	p.Thr59Ser	ACA59TCG	T59S	missense	6.17E-05	5.05E-05	165	1.06E-05	1.74E-07	33.5	5.849716061	3.33788705	0.767134786	0.637764184	2.476489012	1.043803902
c.175_177delinsTCT	p.Thr59Ser	ACA59TCT	T59S	missense	5.03E-06	3.73E-06	13.5	1.49E-05	1.59E-06	46.5	0.337026858	0.175708067	-0.472335489	0.395296909	0.44789609	0.646967117
c.175_177delinsTGA	p.Thr59Ter	ACA59TGA	T59*	nonsense	0	0	0	1.30E-07	1.84E-07	0.5	0.76707611	68.70505701	-0.115161543	0.501675227	1.032468834	0.821072385
c.175_177delinsTGG	p.Thr59Trp	ACA59TGG	T59W	missense	7.00E-06	3.12E-06	19	1.03E-05	1.32E-06	32	0.688045335	0.223321104	-0.162382946	0.165635959	0.955183395	0.27108995
c.175_177delinsTGT	p.Thr59Cys	ACA59TGT	T59C	missense	5.34E-07	2.13E-07	1.5	1.98E-06	5.23E-07	6.5	0.320793913	0.199079576	-0.493773881	0.303644432	0.412808705	0.496963064
c.175_177delinsTTA	p.Thr59Leu	ACA59TTA	T59L	missense	3.63E-07	2.91E-08	1	3.31E-07	9.97E-08	1	1.397668442	22.87436553	0.145404159	0.489218552	1.458926611	0.800685029
c.175_177delinsTTG	p.Thr59Leu	ACA59TTG	T59L	missense	1.13E-06	1.11E-06	3	9.17E-06	1.04E-06	29.5	0.134100622	0.083979189	-0.872569207	0.399404719	-0.207150911	0.653690211
c.175_177delinsTTT	p.Thr59Phe	ACA59TTT	T59F	missense	7.46E-05	1.99E-05	208.5	2.92E-05	2.98E-06	91	2.557188294	0.515574107	0.407762708	0.090563463	1.88831867	0.148221707
c.175A>C	p.Thr59Pro	ACA59CCA	T59P	missense	1.73E-05	3.44E-06	48.5	3.03E-05	5.58E-06	94	Inf	0.821320478	Inf	0.502765067	Inf	0.822856083
c.175A>G	p.Thr59Ala	ACA59GCA	T59A	missense	0.000161989	5.59E-07	451.5	0.000192721	4.28E-06	616.5	0.331395069	0.265166777	-0.479653958	0.791926833	0.435918235	1.296115929
c.175A>T	p.Thr59Ser	ACA59TCA	T59S	missense	0.000166137	1.14E-06	463	0.000166268	4.39E-06	528	0.99676409	11.16559128	-0.001407616	0.967567987	1.218645472	1.583580993
c.176C>A	p.Thr59Lys	ACA59AAA	T59K	missense	6.68E-05	7.64E-06	185.5	7.26E-05	9.17E-06	236	Inf	531.6322207	Inf	0.722190331	Inf	1.181980902
c.176C>G	p.Thr59Arg	ACA59AGA	T59R	missense	2.15E-05	3.50E-06	59.5	1.95E-05	1.20E-06	61.5	4.962261048	127.819153	0.695679607	0.849224717	2.359541092	1.389893153
c.176C>T	p.Thr59Ile	ACA59ATA	T59I	missense	0.000247612	5.01E-05	696	0.00022911	1.69E-07	731	1.222705994	0.437374355	0.087322041	0.244260448	1.363865861	0.399771601
c.177A>C	p.Thr59=	ACA59ACC	T59T	synonymous	1.46E-05	9.16E-07	40.5	1.79E-05	1.18E-06	56.5	0.039598251	11.71379171	-1.402323991	0.794624088	-1.074180018	1.300530421
c.177A>G	p.Thr59=	ACA59ACG	T59T	synonymous	0.000366806	1.01E-05	1020.5	0.000271607	1.01E-05	868.5	1.672333081	0.182767044	0.223322781	0.047571163	1.586452996	0.077857878
c.177A>T	p.Thr59=	ACA59ACT	T59T	synonymous	0.000439718	0.000220201	1197.5	0.000354426	5.18E-06	1129.5	1.495400013	0.883857669	0.17475738	0.787041244	1.506967889	1.288119876
c.178_180delinsAAG	p.Leu60Lys	CTG60AAG	L60K	missense	1.79E-05	2.64E-06	50	6.85E-05	6.31E-06	220.5	0.261066045	0.044185602	-0.58324961	0.075082861	0.266367251	0.122885207
c.178_180delinsACA	p.Leu60Thr	CTG60ACA	L60T	missense	0	0	0	2.00E-07	2.83E-07	0.5	0.500082216	24.80736526	-0.300958589	0.488115005	0.728382014	0.798878896
c.178_180delinsACG	p.Leu60Thr	CTG60ACG	L60T	missense	3.97E-05	2.97E-05	107	4.53E-05	2.39E-06	145	0.879203492	0.453804504	-0.055910595	0.500805957	1.129442561	0.819649684
c.178_180delinsACT	p.Leu60Thr	CTG60ACT	L60T	missense	2.82E-06	3.03E-06	7.5	1.40E-05	2.22E-06	43.5	0.208278089	0.146418346	-0.681356416	0.523052809	0.105799646	0.856060244
c.178_180delinsAGG	p.Leu60Arg	CTG60AGG	L60R	missense	1.44E-06	1.16E-07	4	3.77E-05	1.79E-06	120.5	0.03729647	0.014682332	-1.428332274	0.228358758	-1.116746766	0.373745922
c.178_180delinsAGT	p.Leu60Ser	CTG60AGT	L60S	missense	1.12E-06	1.11E-06	3	9.41E-06	8.31E-07	29.5	0.130117511	0.082825563	-0.885664254	0.400628793	-0.228583068	0.655693606
c.178_180delinsATA	p.Leu60Ile	CTG60ATA	L60I	missense	1.70E-07	2.41E-07	0.5	1.30E-07	1.83E-07	0.5	2.083808333	236.412867	0.31885777	0.546396633	1.742811408	0.894266176
c.178_180delinsATT	p.Leu60Ile	CTG60ATT	L60I	missense	8.53E-06	2.88E-06	24	2.98E-05	2.93E-07	94.5	0.282531425	0.071964409	-0.548933241	0.122207201	0.322531521	0.200011785
c.178_180delinsCAA	p.Leu60Gln	CTG60CAA	L60Q	missense	3.82E-07	5.40E-07	1	2.00E-07	2.83E-07	0.5	10.00470806	193.7578084	1.00020442	0.611373229	2.857945041	1.00061085
c.178_180delinsCAC	p.Leu60His	CTG60CAC	L60H	missense	0	0	0	1.30E-07	1.83E-07	0.5	Inf	19.03098294	Inf	0.521792612	Inf	0.853997729
c.178_180delinsCAT	p.Leu60His	CTG60CAT	L60H	missense	6.69E-06	7.91E-07	18.5	1.40E-05	2.24E-06	45.5	0.485717013	0.119925504	-0.313616684	0.109465664	0.707665002	0.179158206
c.178_180delinsCCT	p.Leu60Pro	CTG60CCT	L60P	missense	1.96E-05	5.56E-06	55	2.67E-05	5.16E-06	82.5	0.734111508	0.191070534	-0.134237968	0.113217745	1.001247188	0.185299092
c.178_180delinsCGT	p.Leu60Arg	CTG60CGT	L60R	missense	3.13E-05	4.80E-06	86.5	8.94E-05	8.88E-07	284.5	0.35155873	0.046859972	-0.454002113	0.059277826	0.477901615	0.097017719
c.178_180delinsGAG	p.Leu60Glu	CTG60GAG	L60E	missense	1.34E-06	1.89E-06	3.5	7.19E-06	4.51E-06	25	0.199703705	3.511151268	-0.699613877	0.576516638	0.075918368	0.943562419
c.178_180delinsGAT	p.Leu60Asp	CTG60GAT	L60D	missense	7.91E-05	3.41E-05	223.5	3.85E-05	3.54E-06	124	2.057252048	0.646851089	0.313287503	0.17556841	1.733694768	0.287346007
c.178_180delinsGCG	p.Leu60Ala	CTG60GCG	L60A	missense	5.35E-06	3.23E-06	14.5	3.40E-05	5.12E-06	105.5	0.160392887	0.06977219	-0.794814896	0.276138374	-0.079893447	0.451944966
c.178_180delinsGCT	p.Leu60Ala	CTG60GCT	L60A	missense	1.43E-05	1.91E-06	39.5	1.87E-05	2.15E-06	60.5	0.769145731	0.143427271	-0.113991366	0.08267612	1.034384017	0.135312799
c.178_180delinsGGG	p.Leu60Gly	CTG60GGG	L60G	missense	0.000104965	4.00E-05	296	6.23E-05	8.02E-08	198	1.685541834	0.454488397	0.226739536	0.137863176	1.592045067	0.225635312
c.178_180delinsGGT	p.Leu60Gly	CTG60GGT	L60G	missense	1.09E-05	6.73E-06	29.5	2.61E-05	7.50E-06	86.5	0.421122546	0.224186332	-0.375591507	0.329900087	0.606233213	0.539934676
c.178_180delinsGTT	p.Leu60Val	CTG60GTT	L60V	missense	6.57E-06	2.27E-06	18.5	1.56E-05	2.01E-08	49.5	0.427976008	0.10785373	-0.368580576	0.119918681	0.617707731	0.196266253
c.178_180delinsTAG	p.Leu60Ter	CTG60TAG	L60*	nonsense	9.49E-06	3.31E-06	26	4.40E-05	2.78E-06	141	0.218215371	0.054399828	-0.661114661	0.117768825	0.138928542	0.192747667
c.178_180delinsTAT	p.Leu60Tyr	CTG60TAT	L60Y	missense	1.91E-07	2.70E-07	0.5	3.08E-06	1.52E-06	10.5	0.094553816	2.275914716	-1.024320939	0.370457138	-0.455517085	0.606312828
c.178_180delinsTCG	p.Leu60Ser	CTG60TCG	L60S	missense	6.15E-06	5.33E-06	16.5	2.89E-05	3.81E-06	90	0.216385426	0.126670194	-0.664771993	0.494178143	0.132942728	0.808802198
c.178_180delinsTCT	p.Leu60Ser	CTG60TCT	L60S	missense	1.71E-05	4.13E-07	47.5	3.33E-05	1.97E-07	106	0.515520062	0.083805607	-0.287754429	0.072747541	0.749992751	0.119063078
c.178_180delinsTGG	p.Leu60Trp	CTG60TGG	L60W	missense	1.72E-05	2.70E-06	48	2.78E-05	4.81E-06	86	0.621477993	0.129208871	-0.206574245	0.088669622	0.882857209	0.145122131
c.178_180delinsTGT	p.Leu60Cys	CTG60TGT	L60C	missense	6.61E-05	1.58E-05	185.5	5.71E-05	6.16E-06	184.5	1.159329879	0.215794591	0.064207029	0.082279454	1.326034417	0.134663591
c.178_180delinsTTC	p.Leu60Phe	CTG60TTC	L60F	missense	0	0	0	2.00E-07	2.83E-07	0.5	0.500082216	372.6216287	-0.300958589	0.500242488	0.728382014	0.818727477
c.178_180delinsTTT	p.Leu60Phe	CTG60TTT	L60F	missense	0	0	0	3.89E-07	5.50E-07	1.5	0.453431337	48.18471312	-0.343488468	0.486098826	0.658775011	0.795579093
c.178C>A	p.Leu60Met	CTG60ATG	L60M	missense	0.000162034	6.56E-06	452.5	0.000174421	2.23E-06	557.5	0.86106295	0.150822994	-0.064965098	0.078628622	1.114623408	0.128688416
c.178C>G	p.Leu60Val	CTG60GTG	L60V	missense	0.000136467	4.94E-05	386	0.000167585	4.96E-06	537	0.797796685	0.229879011	-0.098107773	0.154212174	1.060380077	0.252393083
c.178C>T	p.Leu60=	CTG60TTG	L60L	synonymous	0.000216501	4.60E-05	598.5	0.000314783	1.46E-06	1003.5	0.587499388	0.137379976	-0.230992582	0.109364749	0.842892665	0.178993043
c.179T>A	p.Leu60Gln	CTG60CAG	L60Q	missense	0.000144648	1.56E-06	404	0.000165379	7.10E-06	531.5	0.438438402	0.322250709	-0.358091413	0.716812918	0.634874937	1.173179898
c.179T>C	p.Leu60Pro	CTG60CCG	L60P	missense	0.000385755	3.07E-05	1073.5	0.000489455	5.04E-06	1560.5	0.364530027	0.178127708	-0.438266692	0.461673196	0.503655169	0.755602612
c.179T>G	p.Leu60Arg	CTG60CGG	L60R	missense	4.94E-05	1.18E-05	136.5	0.000111712	2.67E-06	358	0.177567956	0.125358794	-0.750635406	0.692200721	-0.007586588	1.13289807
c.17A>C	p.Asp6Ala	GAT6GCT	D6A	missense	0.000404917	0.000129126	1507	0.000246492	1.13E-05	931.5	1.655048689	0.380328557	0.218810775	0.106922766	1.579068371	0.174996343
c.17A>G	p.Asp6Gly	GAT6GGT	D6G	missense	0.000560674	6.19E-05	2172.5	0.000513181	8.25E-06	1932.5	1.128528216	0.119827143	0.052512422	0.046902208	1.306894308	0.076763024
c.17A>T	p.Asp6Val	GAT6GTT	D6V	missense	0.00015406	6.71E-06	588.5	0.000210755	4.18E-06	794	0.518537979	0.117744211	-0.285219429	0.105684215	0.754141687	0.172969256
c.180G>A	p.Leu60=	CTG60CTA	L60L	synonymous	0.000329643	2.05E-05	921.5	0.000264111	7.35E-06	846	1.743476367	0.348196934	0.241416065	0.085575661	1.616065573	0.140058365
c.180G>C	p.Leu60=	CTG60CTC	L60L	synonymous	4.01E-05	3.98E-06	111.5	4.25E-05	3.82E-06	137.5	Inf	7.361405279	Inf	0.654952149	Inf	1.071934777
c.180G>T	p.Leu60=	CTG60CTT	L60L	synonymous	0.000327129	6.00E-05	905.5	0.000380283	1.26E-05	1207	0.65784103	0.276462906	-0.181879043	0.353782048	0.923274889	0.579021355
c.181_183delinsAAA	p.Ser61Lys	AGC61AAA	S61K	missense	1.91E-07	2.70E-07	0.5	4.60E-07	8.42E-08	1.5	0.632650088	9.700903202	-0.198836428	0.445148061	0.895521395	0.728556565
c.181_183delinsAAG	p.Ser61Lys	AGC61AAG	S61K	missense	2.62E-06	2.08E-06	7.5	1.60E-05	1.70E-06	50	0.169778899	0.090516852	-0.770116286	0.378473585	-0.03947019	0.619433036
c.181_183delinsACG	p.Ser61Thr	AGC61ACG	S61T	missense	1.91E-07	2.70E-07	0.5	1.97E-06	5.21E-07	6.5	0.147733068	0.13915611	-0.830522282	0.329935916	-0.138334341	0.539993315
c.181_183delinsATA	p.Ser61Ile	AGC61ATA	S61I	missense	3.41E-07	4.82E-07	1	3.30E-07	9.94E-08	1	1.601612298	55.84384153	0.204557395	0.562216884	1.555740417	0.920158566
c.181_183delinsCAC	p.Ser61His	AGC61CAC	S61H	missense	0	0	0	2.60E-07	3.67E-07	1	0.385059804	14.2119596	-0.414471815	0.485639355	0.542599321	0.794827096
c.181_183delinsCAG	p.Ser61Gln	AGC61CAG	S61Q	missense	5.58E-06	4.65E-06	16	2.33E-05	3.24E-06	72.5	0.243337664	0.140819844	-0.613790666	0.456245448	0.216381889	0.746719228
c.181_183delinsCAT	p.Ser61His	AGC61CAT	S61H	missense	0	0	0	1.30E-07	1.84E-07	0.5	0.770119607	248.719617	-0.113441819	0.523426151	1.035283438	0.856671278
c.181_183delinsCGG	p.Ser61Arg	AGC61CGG	S61R	missense	0	0	0	2.00E-07	2.83E-07	0.5	0.499673198	37.44329852	-0.301313945	0.498817668	0.727800417	0.816395529
c.181_183delinsCTC	p.Ser61Leu	AGC61CTC	S61L	missense	0	0	0	4.00E-07	5.66E-07	1	0.249836599	10.97003202	-0.602343941	0.476930923	0.235116299	0.780574341
c.181_183delinsCTT	p.Ser61Leu	AGC61CTT	S61L	missense	0	0	0	7.90E-07	1.51E-08	2.5	0.12661249	1.139816189	-0.897523449	0.33398712	-0.247992551	0.546623765
c.181_183delinsGGA	p.Ser61Gly	AGC61GGA	S61G	missense	3.61E-07	2.90E-08	1	2.60E-07	3.67E-07	1	3.217930865	47.15155732	0.507576709	0.569772595	2.051680375	0.932524705
c.181_183delinsGGG	p.Ser61Gly	AGC61GGG	S61G	missense	1.21E-06	1.18E-06	3.5	2.54E-05	3.05E-06	82	0.051765412	0.031821341	-1.285960327	0.39917325	-0.883732123	0.653311374
c.181_183delinsGTC	p.Ser61Val	AGC61GTC	S61V	missense	0	0	0	1.30E-07	1.84E-07	0.5	0.770119607	163.8558023	-0.113441819	0.523840036	1.035283438	0.857348667
c.181_183delinsGTG	p.Ser61Val	AGC61GTG	S61V	missense	8.52E-07	1.20E-06	2.5	5.39E-06	8.27E-07	17.5	0.176694887	0.144912746	-0.752776017	0.468856015	-0.011090043	0.767358453
c.181_183delinsTAG	p.Ser61Ter	AGC61TAG	S61*	nonsense	0	0	0	2.95E-06	1.34E-06	10	0.033916661	0.157512112	-1.469586908	0.302112497	-1.184266624	0.494455805
c.181_183delinsTCA	p.Ser61=	AGC61TCA	S61S	synonymous	1.70E-07	2.41E-07	0.5	5.90E-07	2.68E-07	2	0.28082431	15.60716389	-0.551565299	0.427125954	0.318223734	0.699060481
c.181_183delinsTCC	p.Ser61=	AGC61TCC	S61S	synonymous	0	0	0	1.30E-07	1.84E-07	0.5	0.770119607	29.65037362	-0.113441819	0.502828486	1.035283438	0.822959879
c.181_183delinsTCG	p.Ser61=	AGC61TCG	S61S	synonymous	2.88E-05	2.09E-05	77.5	5.55E-05	3.77E-06	178	0.518535696	0.263590654	-0.285221342	0.490366917	0.754138557	0.802564512
c.181_183delinsTCT	p.Ser61=	AGC61TCT	S61S	synonymous	2.17E-06	1.74E-07	6	7.29E-06	1.81E-06	24	0.027334943	0.106078517	-1.563281826	0.255704485	-1.337613463	0.418501612
c.181_183delinsTGG	p.Ser61Trp	AGC61TGG	S61W	missense	0	0	0	3.30E-07	9.94E-08	1	0.303047966	235.955414	-0.518488627	0.456612989	0.37235904	0.747320768
c.181_183delinsTGT	p.Ser61Cys	AGC61TGT	S61C	missense	6.50E-06	5.22E-07	18	1.65E-05	1.62E-06	51.5	0.401035093	0.0905744	-0.396817623	0.1036482	0.571493252	0.169636989
c.181_183delinsTTT	p.Ser61Phe	AGC61TTT	S61F	missense	0	0	0	6.60E-07	1.99E-07	2	0.151523983	9.658378248	-0.819518622	0.364719571	-0.120325077	0.596922375
c.181A>C	p.Ser61Arg	AGC61CGC	S61R	missense	3.43E-05	6.81E-06	95	8.21E-05	1.66E-06	261	0.007910976	0.002720508	-2.101769929	0.112589119	-2.218936053	0.184270244
c.181A>G	p.Ser61Gly	AGC61GGC	S61G	missense	0.000343124	1.00E-05	955.5	0.000462441	3.59E-05	1492	0.187166055	0.146938028	-0.727772914	0.811877685	0.029831565	1.328768715
c.181A>T	p.Ser61Cys	AGC61TGC	S61C	missense	0.000103864	3.85E-06	290	0.000106907	6.39E-06	344	Inf	42.16999297	Inf	0.888350426	Inf	1.453928685
c.182G>A	p.Ser61Asn	AGC61AAC	S61N	missense	0.000194153	2.68E-05	544.5	0.000244301	1.20E-05	785	0.684223483	0.125778395	-0.164802025	0.082556217	0.951224182	0.135116559
c.182G>C	p.Ser61Thr	AGC61ACC	S61T	missense	2.23E-05	1.28E-06	62	2.69E-05	3.29E-07	85.5	Inf	2.573837747	Inf	0.527406433	Inf	0.863185652
c.182G>T	p.Ser61Ile	AGC61ATC	S61I	missense	0.000184221	7.18E-06	513	0.000243012	1.07E-05	770	Inf	2.330387292	Inf	0.509154959	Inf	0.833314171
c.183C>A	p.Ser61Arg	AGC61AGA	S61R	missense	9.33E-06	2.41E-07	26	9.11E-06	1.19E-06	28.5	Inf	85.41868443	Inf	0.792179351	Inf	1.296529216
c.183C>G	p.Ser61Arg	AGC61AGG	S61R	missense	2.44E-05	1.96E-06	68	4.53E-05	7.83E-06	148.5	0.101165806	0.162437773	-0.994966252	0.75360049	-0.407473408	1.233388691
c.183C>T	p.Ser61=	AGC61AGT	S61S	synonymous	0.00015159	9.14E-06	424	0.000185492	1.14E-06	591.5	0.60366311	0.149620644	-0.219205363	0.117528241	0.862184349	0.192353914
c.184_186delinsAAC	p.Ser62Asn	TCC62AAC	S62N	missense	0	0	0	2.01E-07	2.84E-07	0.5	0.498166605	19.56296559	-0.302625389	0.498803379	0.725654028	0.816372142
c.184_186delinsACA	p.Ser62Thr	TCC62ACA	S62T	missense	0	0	0	2.01E-07	2.84E-07	0.5	3.174293654	23.36211723	0.501647101	0.491982838	2.041975615	0.805209227
c.184_186delinsCAA	p.Ser62Gln	TCC62CAA	S62Q	missense	1.71E-07	2.42E-07	0.5	1.30E-07	1.84E-07	0.5	Inf	38.19902645	Inf	0.556223599	Inf	0.910349589
c.184_186delinsCAT	p.Ser62His	TCC62CAT	S62H	missense	1.71E-07	2.42E-07	0.5	1.38E-06	2.53E-07	4.5	0.195875343	0.203186366	-0.70802023	0.331687369	0.062160016	0.542859851
c.184_186delinsCCA	p.Ser62Pro	TCC62CCA	S62P	missense	0	0	0	1.30E-07	1.84E-07	0.5	0.768072722	26.09028439	-0.114597658	0.503103864	1.033391721	0.823410579
c.184_186delinsCCT	p.Ser62Pro	TCC62CCT	S62P	missense	9.58E-07	1.35E-06	2.5	3.49E-06	9.59E-07	11.5	0.303182432	0.271226879	-0.518295968	0.48303075	0.372674356	0.790557692
c.184_186delinsCGG	p.Ser62Arg	TCC62CGG	S62R	missense	0	0	0	2.01E-07	2.84E-07	0.5	0.498166605	75.80320231	-0.302625389	0.505200987	0.725654028	0.826842858
c.184_186delinsCTA	p.Ser62Leu	TCC62CTA	S62L	missense	1.81E-06	1.45E-07	5	6.26E-06	1.47E-06	20.5	0.030577367	0.222852032	-1.514599914	0.256481669	-1.257937667	0.419773599
c.184_186delinsCTC	p.Ser62Leu	TCC62CTC	S62L	missense	0	0	0	1.30E-07	1.84E-07	0.5	0.768072722	277.2673754	-0.114597658	0.505414657	1.033391721	0.827192565
c.184_186delinsGAG	p.Ser62Glu	TCC62GAG	S62E	missense	0	0	0	2.01E-07	2.84E-07	0.5	0.498166605	33.42466596	-0.302625389	0.498618769	0.725654028	0.816069998
c.184_186delinsGAT	p.Ser62Asp	TCC62GAT	S62D	missense	0.000264087	2.35E-05	733.5	3.79E-05	1.97E-07	120	6.974728489	0.543346226	0.843527306	0.033898917	2.601517686	0.055481043
c.184_186delinsGCT	p.Ser62Ala	TCC62GCT	S62A	missense	3.62E-07	2.91E-08	1	1.30E-07	1.84E-07	0.5	3.552247329	174.3591246	0.550503196	0.538216509	2.121936492	0.880878084
c.184_186delinsTAA	p.Ser62Ter	TCC62TAA	S62*	nonsense	5.13E-07	7.25E-07	1.5	1.18E-06	5.37E-07	4	0.209909543	7.766195427	-0.677967816	0.517098134	0.111345636	0.846314459
c.184_186delinsTAG	p.Ser62Ter	TCC62TAG	S62*	nonsense	0	0	0	1.30E-07	1.84E-07	0.5	0.768072722	21.60148844	-0.114597658	0.503434586	1.033391721	0.82395186
c.184_186delinsTAT	p.Ser62Tyr	TCC62TAT	S62Y	missense	1.92E-07	2.71E-07	0.5	3.31E-07	9.98E-08	1	0.880898499	37.37476111	-0.05507413	0.482903631	1.130811571	0.790349642
c.184_186delinsTGG	p.Ser62Trp	TCC62TGG	S62W	missense	2.49E-05	5.58E-07	69	4.82E-05	2.89E-06	154	0.517028672	0.076905203	-0.286485372	0.066194473	0.752069767	0.108337926
c.184_186delinsTTA	p.Ser62Leu	TCC62TTA	S62L	missense	1.71E-07	2.42E-07	0.5	2.60E-07	3.68E-07	1	1.092605752	45.44541541	0.038463483	0.534743139	1.283900953	0.875193354
c.184_186delinsTTT	p.Ser62Phe	TCC62TTT	S62F	missense	0	0	0	1.30E-07	1.84E-07	0.5	0.768072722	901.0302422	-0.114597658	0.514246517	1.033391721	0.841647328
c.184T>A	p.Ser62Thr	TCC62ACC	S62T	missense	0.00010206	1.83E-06	283.5	0.000114135	7.04E-06	359.5	Inf	4.264512971	Inf	0.616945925	Inf	1.009731465
c.184T>C	p.Ser62Pro	TCC62CCC	S62P	missense	0.000134111	6.28E-06	373.5	0.000140311	3.98E-06	448	0.037925993	42.25622239	-1.421063044	1.004998446	-1.104849499	1.644841974
c.184T>G	p.Ser62Ala	TCC62GCC	S62A	missense	2.78E-05	6.55E-06	76.5	4.53E-05	9.69E-07	143.5	Inf	0.046314563	Inf	0.161495419	Inf	0.264313288
c.185C>A	p.Ser62Tyr	TCC62TAC	S62Y	missense	0.000145071	7.90E-06	405.5	0.000176687	1.52E-06	564.5	0.518366678	6.126707983	-0.285362924	0.482624864	0.753906835	0.789893394
c.185C>G	p.Ser62Cys	TCC62TGC	S62C	missense	1.80E-06	1.44E-07	5	1.31E-06	3.96E-07	4	2.665085362	4081.653254	0.425711124	0.609096448	1.917694147	0.99688453
c.185C>T	p.Ser62Phe	TCC62TTC	S62F	missense	1.65E-06	8.93E-07	4.5	2.36E-06	4.52E-08	7.5	0.578148548	5.630132574	-0.237960561	0.474005724	0.831488444	0.775786782
c.186C>A	p.Ser62=	TCC62TCA	S62S	synonymous	0.000334157	9.12E-07	932	0.00058784	2.79E-05	1889.5	0.000420621	0.036296157	-3.376108812	0.892876414	-4.304597073	1.461336193
c.186C>G	p.Ser62=	TCC62TCG	S62S	synonymous	8.26E-06	8.46E-06	24	2.26E-05	9.57E-07	72.5	0.346957445	0.252021225	-0.459723789	0.657236322	0.46853717	1.075673194
c.186C>T	p.Ser62=	TCC62TCT	S62S	synonymous	2.26E-06	2.72E-06	6	2.36E-06	4.51E-08	7.5	1.002105934	2.917291082	0.000913634	0.649254459	1.222444572	1.062609589
c.187_189delinsAGA	p.Leu63Arg	TTA63AGA	L63R	missense	9.16E-07	3.29E-07	2.5	1.05E-06	3.53E-07	3.5	Inf	665.661104	Inf	0.56470076	Inf	0.92422383
c.187_189delinsAGG	p.Leu63Arg	TTA63AGG	L63R	missense	2.15E-06	3.38E-07	6	6.00E-06	1.10E-06	19.5	0.035214902	0.22299748	-1.453273515	0.28890363	-1.157567128	0.472837365
c.187_189delinsAGT	p.Leu63Ser	TTA63AGT	L63S	missense	2.36E-05	3.98E-07	65.5	4.61E-05	3.31E-06	147.5	0.514889179	0.078744515	-0.288286235	0.067915529	0.749122364	0.111154713
c.187_189delinsATG	p.Leu63Met	TTA63ATG	L63M	missense	0	0	0	1.30E-07	1.84E-07	0.5	Inf	146.4888106	Inf	0.518023151	Inf	0.847828397
c.187_189delinsATT	p.Leu63Ile	TTA63ATT	L63I	missense	5.54E-07	3.00E-07	1.5	1.05E-06	3.53E-07	3.5	0.621077715	2.098895679	-0.206854053	0.338478841	0.882399258	0.55397519
c.187_189delinsCAA	p.Leu63Gln	TTA63CAA	L63Q	missense	0	0	0	2.01E-07	2.84E-07	0.5	0.498125774	23.46519683	-0.302660986	0.49910853	0.725595767	0.81687157
c.187_189delinsCTT	p.Leu63=	TTA63CTT	L63L	synonymous	5.33E-07	2.12E-07	1.5	2.01E-07	2.84E-07	0.5	Inf	350.6862033	Inf	0.618526886	Inf	1.012318962
c.187_189delinsGGT	p.Leu63Gly	TTA63GGT	L63G	missense	1.87E-06	1.68E-06	5	8.38E-06	6.92E-08	26.5	0.235394801	0.139378143	-0.628203133	0.407140501	0.192793563	0.666351066
c.187_189delinsTAG	p.Leu63Ter	TTA63TAG	L63*	nonsense	1.71E-07	2.42E-07	0.5	9.33E-07	9.51E-07	2.5	0.331027233	6.598347086	-0.480136276	0.462310812	0.435128845	0.756646173
c.187_189delinsTAT	p.Leu63Tyr	TTA63TAT	L63Y	missense	1.71E-07	2.42E-07	0.5	2.38E-06	4.61E-08	7.5	0.113971963	0.098504766	-0.94320197	0.317759036	-0.322752815	0.520063889
c.187_189delinsTCG	p.Leu63Ser	TTA63TCG	L63S	missense	0	0	0	2.60E-07	3.68E-07	1	0.383978975	56.12195498	-0.415692555	0.500459827	0.540601383	0.819083186
c.187_189delinsTGT	p.Leu63Cys	TTA63TGT	L63C	missense	2.88E-05	2.55E-05	82.5	4.90E-05	4.00E-06	157	0.589124209	0.357568845	-0.229793131	0.629087632	0.84485576	1.029603326
c.187T>A	p.Leu63Ile	TTA63ATA	L63I	missense	0.000111432	9.45E-07	310.5	0.000114575	4.11E-06	367	0.041574781	92.40429098	-1.381170031	1.070063813	-1.039558152	1.751331937
c.187T>C	p.Leu63=	TTA63CTA	L63L	synonymous	0.000112785	1.45E-06	314	0.000130783	2.78E-06	418	0.418772163	0.365006957	-0.378022194	0.775391803	0.602255001	1.269053687
c.187T>G	p.Leu63Val	TTA63GTA	L63V	missense	2.77E-05	2.23E-06	77	4.16E-05	1.89E-06	133.5	0.522808728	0.144987219	-0.281657171	0.134806138	0.759971897	0.220631977
c.188T>A	p.Leu63Ter	TTA63TAA	L63*	nonsense	3.53E-05	1.25E-05	97	5.23E-05	1.31E-06	167.5	0.128285756	0.31608629	-0.891821563	0.925800018	-0.238660496	1.515220979
c.188T>C	p.Leu63Ser	TTA63TCA	L63S	missense	0.000151956	1.04E-06	424	0.000155883	2.22E-07	497.5	Inf	79.67621053	Inf	0.777173517	Inf	1.27196975
c.188T>G	p.Leu63Ter	TTA63TGA	L63*	nonsense	1.02E-05	5.68E-07	28.5	1.37E-05	3.56E-07	43.5	0.038328865	2.018994358	-1.416474046	0.605663673	-1.097338865	0.991266241
c.189A>C	p.Leu63Phe	TTA63TTC	L63F	missense	7.91E-06	1.26E-07	22	8.87E-06	1.56E-06	27.5	Inf	7.9180179	Inf	0.622023801	Inf	1.018042227
c.189A>G	p.Leu63=	TTA63TTG	L63L	synonymous	0.000157927	8.43E-06	440.5	0.000204635	7.71E-07	651	0.00216466	0.172276093	-2.664610261	0.985155682	-3.140114994	1.612366092
c.189A>T	p.Leu63Phe	TTA63TTT	L63F	missense	0.000112831	4.02E-07	314	0.000111629	3.64E-07	355.5	1.26699689	34.48470279	0.102775549	0.982912806	1.389158018	1.608695264
c.18T>A	p.Asp6Glu	GAT6GAA	D6E	missense	0.000126436	1.06E-05	488	0.000133701	1.77E-06	503	0.78587355	0.37151946	-0.104647328	0.375039342	1.049677041	0.613812344
c.18T>C	p.Asp6=	GAT6GAC	D6D	synonymous	0.000113226	4.25E-07	433.5	0.000105835	8.52E-08	397.5	Inf	303.5587638	Inf	1.049491372	Inf	1.71766182
c.18T>G	p.Asp6Glu	GAT6GAG	D6E	missense	0.000671033	0.000196533	2500.5	0.000311764	1.33E-05	1177	2.2017921	0.467253298	0.342776309	0.09704512	1.781957953	0.158829984
c.19_21delinsAAC	p.Val7Asn	GTT7AAC	V7N	missense	0	0	0	1.14E-07	1.62E-07	0.5	0.875331282	32.93812957	-0.057827551	0.510754737	1.126305154	0.835932467
c.19_21delinsAAG	p.Val7Lys	GTT7AAG	V7K	missense	1.16E-05	6.96E-06	42	2.06E-05	3.60E-07	77	0.569884517	0.239684001	-0.244213142	0.303697091	0.821255087	0.497049249
c.19_21delinsAAT	p.Val7Asn	GTT7AAT	V7N	missense	3.47E-07	4.91E-07	1.5	2.38E-06	1.90E-07	9	0.13594154	0.144760553	-0.866647815	0.370071839	-0.197459599	0.605682224
c.19_21delinsACG	p.Val7Thr	GTT7ACG	V7T	missense	1.51E-07	2.13E-07	0.5	1.72E-06	1.59E-07	6.5	0.146014046	0.13382363	-0.835605366	0.311603864	-0.146653626	0.509989958
c.19_21delinsACT	p.Val7Thr	GTT7ACT	V7T	missense	6.66E-06	5.49E-06	23.5	1.84E-05	7.77E-07	68.5	0.367774826	0.204084232	-0.434418001	0.4573204	0.509954171	0.74847856
c.19_21delinsAGG	p.Val7Arg	GTT7AGG	V7R	missense	2.01E-06	5.57E-07	7.5	1.70E-05	6.24E-08	63.5	0.12471045	0.041423262	-0.904097153	0.180977125	-0.258751477	0.296198241
c.19_21delinsAGT	p.Val7Ser	GTT7AGT	V7S	missense	2.28E-06	6.06E-07	8.5	1.27E-05	2.45E-06	46.5	0.18744183	0.065974093	-0.727133483	0.173016686	0.030878096	0.283169699
c.19_21delinsATG	p.Val7Met	GTT7ATG	V7M	missense	1.51E-07	2.13E-07	0.5	2.28E-07	3.23E-07	1	1.096386003	63.17782263	0.039963483	0.512492369	1.286355945	0.838776381
c.19_21delinsCAG	p.Val7Gln	GTT7CAG	V7Q	missense	2.79E-05	2.83E-05	116.5	2.45E-06	7.40E-07	9.5	11.42813507	9.338057866	1.057975365	0.763058001	2.952496505	1.248867432
c.19_21delinsCAT	p.Val7His	GTT7CAT	V7H	missense	2.31E-07	3.27E-07	1	6.17E-07	4.19E-07	2.5	0.536904086	169.703663	-0.270103291	0.451588288	0.778881684	0.739097034
c.19_21delinsCCG	p.Val7Pro	GTT7CCG	V7P	missense	1.12E-05	1.16E-05	47	4.71E-06	7.68E-07	18	2.403523388	1.69635267	0.380848352	0.65650394	1.844268989	1.074474533
c.19_21delinsCCT	p.Val7Pro	GTT7CCT	V7P	missense	4.43E-06	2.67E-06	16	1.46E-05	6.15E-06	57.5	0.310241362	0.252205766	-0.508300301	0.315179195	0.389033877	0.515841563
c.19_21delinsCGG	p.Val7Arg	GTT7CGG	V7R	missense	4.78E-05	1.26E-05	187	3.99E-05	1.56E-06	149	1.198315517	0.228603808	0.078571183	0.087725041	1.349543671	0.143576172
c.19_21delinsCGT	p.Val7Arg	GTT7CGT	V7R	missense	1.43E-05	2.73E-06	55.5	4.06E-05	6.20E-06	155	0.35375665	0.075445554	-0.451295388	0.093219368	0.482331608	0.152568524
c.19_21delinsCTG	p.Val7Leu	GTT7CTG	V7L	missense	6.58E-05	1.64E-05	245.5	5.55E-05	1.30E-06	207.5	1.186130676	0.211943886	0.074132538	0.080811969	1.342279113	0.132261815
c.19_21delinsGAA	p.Val7Glu	GTT7GAA	V7E	missense	1.16E-07	1.64E-07	0.5	1.14E-07	1.62E-07	0.5	1.888248489	142.0070502	0.276059146	0.530298612	1.672764559	0.867919168
c.19_21delinsGAG	p.Val7Glu	GTT7GAG	V7E	missense	0.000301445	0.000168395	1092.5	0.000179351	6.48E-06	675	1.681316356	0.66833488	0.225649438	0.368856925	1.590260946	0.603693822
c.19_21delinsGCA	p.Val7Ala	GTT7GCA	V7A	missense	0	0	0	1.60E-07	2.27E-07	0.5	0.623673738	17.65405972	-0.205042543	0.503181867	0.885364087	0.823538244
c.19_21delinsGCC	p.Val7Ala	GTT7GCC	V7A	missense	1.51E-07	2.13E-07	0.5	1.60E-07	2.27E-07	0.5	1.562350555	39.91387915	0.193778486	0.529333581	1.538098995	0.86633974
c.19_21delinsGCG	p.Val7Ala	GTT7GCG	V7A	missense	6.32E-05	3.36E-06	240.5	8.49E-05	2.41E-06	317	0.746317638	0.087305295	-0.127076294	0.051557516	1.012968422	0.084382186
c.19_21delinsGGG	p.Val7Gly	GTT7GGG	V7G	missense	0.000435876	5.15E-05	1647.5	0.000307817	1.90E-05	1162	1.416347125	0.134448819	0.151169705	0.041270791	1.468362857	0.067546302
c.19_21delinsTAG	p.Val7Ter	GTT7TAG	V7*	nonsense	4.66E-06	1.91E-06	18.5	1.63E-05	8.45E-07	61.5	0.292095464	0.085723643	-0.534475187	0.148165402	0.346194456	0.242496566
c.19_21delinsTAT	p.Val7Tyr	GTT7TAT	V7Y	missense	4.10E-05	6.66E-06	154.5	6.16E-05	8.53E-07	230.5	0.667842146	0.089366743	-0.175326177	0.05915796	0.93399971	0.096821539
c.19_21delinsTCG	p.Val7Ser	GTT7TCG	V7S	missense	1.86E-06	3.44E-07	7	6.88E-06	1.57E-06	26.5	0.285213051	0.112083406	-0.544830606	0.197158431	0.329246144	0.322681556
c.19_21delinsTCT	p.Val7Ser	GTT7TCT	V7S	missense	9.99E-06	5.19E-06	40	1.49E-05	6.21E-07	56	0.678435339	0.249867852	-0.168491538	0.237898251	0.945185698	0.389358839
c.19_21delinsTGG	p.Val7Trp	GTT7TGG	V7W	missense	8.51E-06	5.64E-06	34.5	3.20E-05	6.07E-07	119.5	0.269287944	0.123234755	-0.569783089	0.343905388	0.288407383	0.562856609
c.19_21delinsTGT	p.Val7Cys	GTT7TGT	V7C	missense	5.98E-06	4.63E-06	24.5	4.46E-06	4.93E-07	16.5	1.363518747	0.751310605	0.134661113	0.42434436	1.441343885	0.694507954
c.19_21delinsTTA	p.Val7Leu	GTT7TTA	V7L	missense	0	0	0	1.14E-07	1.62E-07	0.5	0.875331282	923.1918862	-0.057827551	0.519510453	1.126305154	0.850262607
c.19_21delinsTTG	p.Val7Leu	GTT7TTG	V7L	missense	1.22E-06	4.10E-07	4.5	8.94E-06	4.82E-08	33.5	0.147055729	0.058871182	-0.832518052	0.229237281	-0.141600739	0.375183766
c.190_192delinsAAC	p.Glu64Asn	GAG64AAC	E64N	missense	0	0	0	1.30E-07	1.84E-07	0.5	Inf	800.9435748	Inf	0.507589395	Inf	0.830751874
c.190_192delinsAAT	p.Glu64Asn	GAG64AAT	E64N	missense	2.97E-06	2.57E-06	8.5	1.38E-05	1.41E-06	44.5	0.221401742	0.127763458	-0.654818967	0.428919474	0.14923246	0.701995866
c.190_192delinsACC	p.Glu64Thr	GAG64ACC	E64T	missense	0	0	0	1.30E-07	1.84E-07	0.5	Inf	17.36891976	Inf	0.536051201	Inf	0.877334208
c.190_192delinsAGC	p.Glu64Ser	GAG64AGC	E64S	missense	1.11E-06	6.00E-07	3	3.23E-06	5.90E-07	10.5	0.061433522	2.810767888	-1.211594588	0.34328542	-0.762020603	0.561841931
c.190_192delinsAGG	p.Glu64Arg	GAG64AGG	E64R	missense	0	0	0	1.30E-07	1.84E-07	0.5	Inf	113.6503937	Inf	0.521866453	Inf	0.854118581
c.190_192delinsATC	p.Glu64Ile	GAG64ATC	E64I	missense	0	0	0	1.30E-07	1.84E-07	0.5	0.767865976	71.02623858	-0.114714576	0.519847869	1.033200367	0.850814843
c.190_192delinsATG	p.Glu64Met	GAG64ATG	E64M	missense	3.83E-07	5.41E-07	1	1.81E-05	1.66E-06	56.5	0.026671485	0.020224009	-1.573952809	0.369478899	-1.355078247	0.604711782
c.190_192delinsATT	p.Glu64Ile	GAG64ATT	E64I	missense	3.44E-06	4.32E-06	10	1.23E-05	1.48E-07	39	0.286538619	0.229564993	-0.542816836	0.620392188	0.332542003	1.015371831
c.190_192delinsCGT	p.Glu64Arg	GAG64CGT	E64R	missense	9.16E-07	3.29E-07	2.5	3.57E-06	6.30E-07	11	0.2845209	0.131656433	-0.545885826	0.246883459	0.327519107	0.404064581
c.190_192delinsCTG	p.Glu64Leu	GAG64CTG	E64L	missense	2.21E-06	1.20E-06	6	2.35E-05	4.30E-06	76.5	0.098400536	0.039901045	-1.007002538	0.225215639	-0.42717273	0.368601701
c.190_192delinsCTT	p.Glu64Leu	GAG64CTT	E64L	missense	3.83E-07	5.41E-07	1	3.32E-06	2.12E-06	9.5	0.145378624	0.97245518	-0.837499447	0.450701665	-0.149753595	0.737645933
c.190_192delinsGCA	p.Glu64Ala	GAG64GCA	E64A	missense	1.71E-07	2.42E-07	0.5	1.30E-07	1.84E-07	0.5	Inf	1350.250196	Inf	0.569161092	Inf	0.931523883
c.190_192delinsGCC	p.Glu64Ala	GAG64GCC	E64A	missense	0	0	0	2.01E-07	2.84E-07	0.5	Inf	19.99916455	Inf	0.532789119	Inf	0.871995285
c.190_192delinsGCT	p.Glu64Ala	GAG64GCT	E64A	missense	0	0	0	4.02E-07	5.68E-07	1	0.43048984	73.4806103	-0.366037094	0.469375361	0.62187055	0.768208446
c.190_192delinsTAA	p.Glu64Ter	GAG64TAA	E64*	nonsense	0	0	0	1.30E-07	1.84E-07	0.5	0.767865976	203.0123713	-0.114714576	0.508455346	1.033200367	0.832169142
c.190_192delinsTAT	p.Glu64Tyr	GAG64TAT	E64Y	missense	0	0	0	8.52E-07	6.37E-07	3	0.146493308	12.28867309	-0.834182215	0.397456434	-0.144324411	0.650501529
c.190_192delinsTCA	p.Glu64Ser	GAG64TCA	E64S	missense	3.42E-07	4.83E-07	1	1.05E-06	3.53E-07	3.5	0.396526252	53.41222285	-0.401728054	0.480631221	0.563456539	0.786630476
c.190_192delinsTCG	p.Glu64Ser	GAG64TCG	E64S	missense	1.41E-05	8.57E-06	40	4.94E-06	7.44E-07	16	3.28949263	1.798644123	0.517128918	0.364127035	2.067314104	0.595952594
c.190_192delinsTCT	p.Glu64Ser	GAG64TCT	E64S	missense	7.36E-06	5.54E-06	21	2.30E-05	4.69E-06	75	0.324489662	0.179803316	-0.488799135	0.419010018	0.420950679	0.685777443
c.190_192delinsTGC	p.Glu64Cys	GAG64TGC	E64C	missense	0	0	0	1.30E-07	1.84E-07	0.5	0.767865976	49.3501555	-0.114714576	0.522772661	1.033200367	0.855601737
c.190_192delinsTGG	p.Glu64Trp	GAG64TGG	E64W	missense	1.71E-07	2.42E-07	0.5	4.61E-07	8.43E-08	1.5	0.58717801	12.57204214	-0.231230217	0.451786581	0.842503736	0.739421574
c.190_192delinsTGT	p.Glu64Cys	GAG64TGT	E64C	missense	1.20E-06	1.69E-06	3.5	8.72E-06	1.70E-07	27.5	0.148696192	0.124113034	-0.827700154	0.515960487	-0.133715473	0.844452516
c.190_192delinsTTG	p.Glu64Leu	GAG64TTG	E64L	missense	2.32E-06	5.79E-07	6.5	4.39E-05	3.85E-06	137	0.055252567	0.017003262	-1.257647542	0.156774824	-0.837393686	0.256587274
c.190_192delinsTTT	p.Glu64Phe	GAG64TTT	E64F	missense	7.04E-07	4.54E-07	2	5.32E-06	2.42E-06	18	0.151025737	0.173847105	-0.820949037	0.31660143	-0.122666182	0.51816928
c.190G>A	p.Glu64Lys	GAG64AAG	E64K	missense	8.59E-05	6.64E-06	238.5	0.000178551	8.79E-06	573	0.108343607	0.078495766	-0.965196712	0.697796271	-0.358750756	1.142056089
c.190G>C	p.Glu64Gln	GAG64CAG	E64Q	missense	2.58E-05	4.26E-08	72	3.38E-05	9.24E-07	108	Inf	14.58660646	Inf	0.510334081	Inf	0.835243995
c.190G>T	p.Glu64Ter	GAG64TAG	E64*	nonsense	0.000122042	3.65E-07	340	0.000248062	4.61E-06	788	0.001629967	0.000166997	-2.787821265	0.043384031	-3.341769664	0.071004961
c.191A>C	p.Glu64Ala	GAG64GCG	E64A	missense	3.99E-05	1.08E-05	110	7.24E-05	8.07E-06	227	Inf	1.801434272	Inf	0.53045418	Inf	0.868173781
c.191A>G	p.Glu64Gly	GAG64GGG	E64G	missense	0.000110834	7.53E-07	309	0.000124614	4.84E-06	399.5	0.008586269	2.287030877	-2.066195525	0.906860348	-2.160712806	1.484223156
c.191A>T	p.Glu64Val	GAG64GTG	E64V	missense	0.000144804	3.61E-06	404	0.000190261	6.07E-06	603.5	0.116532863	0.188244094	-0.933551585	0.980672189	-0.306958404	1.605028132
c.192G>A	p.Glu64=	GAG64GAA	E64E	synonymous	0.000162787	2.96E-05	457	0.000154603	7.98E-06	489	1.127745651	0.385703421	0.052211161	0.174025127	1.306401245	0.284820176
c.192G>C	p.Glu64Asp	GAG64GAC	E64D	missense	5.29E-05	2.72E-06	147	5.57E-05	1.45E-07	177.5	Inf	0.162593934	Inf	0.367802221	Inf	0.601967628
c.192G>T	p.Glu64Asp	GAG64GAT	E64D	missense	0.00019831	7.17E-06	553.5	0.000275601	1.05E-05	873.5	0.218336171	0.147670936	-0.66087431	0.713660524	0.139321914	1.168020498
c.193_195delinsAAG	p.Thr65Lys	ACA65AAG	T65K	missense	7.05E-07	4.55E-07	2	6.94E-06	9.74E-07	21.5	0.115899143	0.056303594	-0.935919776	0.276285808	-0.31083433	0.452186265
c.193_195delinsAAT	p.Thr65Asn	ACA65AAT	T65N	missense	1.86E-05	1.05E-05	52.5	1.77E-05	2.93E-06	57.5	1.051832626	0.447031221	0.021946638	0.303116247	1.256868474	0.496098604
c.193_195delinsAGG	p.Thr65Arg	ACA65AGG	T65R	missense	4.61E-06	2.19E-06	13	3.58E-05	4.98E-06	111	0.131458333	0.045746141	-0.881211881	0.188269015	-0.22129604	0.308132595
c.193_195delinsAGT	p.Thr65Ser	ACA65AGT	T65S	missense	0	0	0	3.57E-06	6.29E-07	11	0.029388108	0.024621711	-1.531828367	0.179493312	-1.286134807	0.293769742
c.193_195delinsATT	p.Thr65Ile	ACA65ATT	T65I	missense	1.09E-06	8.71E-08	3	1.91E-05	3.07E-06	59	0.062145905	0.0262621	-1.20658748	0.235574166	-0.753825663	0.3855551
c.193_195delinsCAG	p.Thr65Gln	ACA65CAG	T65Q	missense	1.37E-05	1.16E-05	36.5	2.05E-06	5.42E-08	6.5	6.721593542	4.473018833	0.827472247	0.550025686	2.575240993	0.900205705
c.193_195delinsCAT	p.Thr65His	ACA65CAT	T65H	missense	1.03E-06	1.45E-06	3	1.44E-06	9.06E-07	5	0.779893796	15.12681688	-0.107964534	0.562850368	1.044247898	0.921195364
c.193_195delinsCCG	p.Thr65Pro	ACA65CCG	T65P	missense	1.83E-06	6.58E-07	5	7.33E-06	4.21E-07	23	0.263649498	0.091447408	-0.578973052	0.184865719	0.273366527	0.302562551
c.193_195delinsCCT	p.Thr65Pro	ACA65CCT	T65P	missense	0	0	0	1.73E-06	9.67E-07	5	0.057928614	2.741504881	-1.237106859	0.346059215	-0.803775547	0.566381694
c.193_195delinsCGG	p.Thr65Arg	ACA65CGG	T65R	missense	1.24E-06	6.68E-07	3.5	6.33E-06	9.99E-07	20.5	0.211435079	0.085951897	-0.674822957	0.221993413	0.116492705	0.363328008
c.193_195delinsCGT	p.Thr65Arg	ACA65CGT	T65R	missense	0	0	0	3.31E-07	9.97E-08	1	0.301979882	10.6432236	-0.520021989	0.444307772	0.369849446	0.727181296
c.193_195delinsCTA	p.Thr65Leu	ACA65CTA	T65L	missense	1.24E-06	6.68E-07	3.5	1.19E-06	5.83E-07	3.5	1.236512211	40.93088715	0.092198409	0.621350628	1.371846824	1.016940471
c.193_195delinsCTG	p.Thr65Leu	ACA65CTG	T65L	missense	3.83E-07	5.42E-07	1	2.00E-05	1.78E-06	62.5	0.024125827	0.018435853	-1.617517797	0.372042266	-1.426379374	0.608907145
c.193_195delinsCTT	p.Thr65Leu	ACA65CTT	T65L	missense	8.08E-06	3.20E-06	22	1.21E-05	1.26E-06	39	0.673904948	0.195406296	-0.171401355	0.14413575	0.940423314	0.235901392
c.193_195delinsGAA	p.Thr65Glu	ACA65GAA	T65E	missense	7.25E-07	5.81E-08	2	6.62E-07	1.99E-07	2	1.24606289	17.76976127	0.095539962	0.373920179	1.377315814	0.611980652
c.193_195delinsGAG	p.Thr65Glu	ACA65GAG	T65E	missense	1.83E-05	4.16E-06	51	2.20E-05	2.10E-06	70.5	0.836037099	0.145791964	-0.07777445	0.077637253	1.093658838	0.12706588
c.193_195delinsGAT	p.Thr65Asp	ACA65GAT	T65D	missense	7.65E-05	2.25E-05	214	4.17E-05	1.41E-05	138.5	1.837226765	0.779982891	0.264162764	0.149417086	1.653294212	0.244545149
c.193_195delinsGCG	p.Thr65Ala	ACA65GCG	T65A	missense	1.07E-05	1.29E-05	31	1.68E-05	5.18E-07	53.5	0.633903394	0.504078755	-0.197976923	0.746196005	0.896928113	1.221270058
c.193_195delinsGCT	p.Thr65Ala	ACA65GCT	T65A	missense	5.62E-06	4.15E-06	16	1.89E-05	2.81E-06	61	0.303143725	0.157659031	-0.518351417	0.389368589	0.372583605	0.637264466
c.193_195delinsGGG	p.Thr65Gly	ACA65GGG	T65G	missense	2.18E-06	1.74E-07	6	8.63E-06	2.54E-06	28.5	0.26380736	0.113101823	-0.578713092	0.188554638	0.273791994	0.308600062
c.193_195delinsGTG	p.Thr65Val	ACA65GTG	T65V	missense	1.96E-05	6.94E-06	53.5	1.95E-05	1.40E-06	61	1.011364739	0.261291901	0.004907808	0.125456931	1.228981683	0.205330492
c.193_195delinsGTT	p.Thr65Val	ACA65GTT	T65V	missense	2.90E-06	2.32E-07	8	1.62E-05	1.52E-06	50.5	0.185318048	0.053517851	-0.732082282	0.143918454	0.022778589	0.235545751
c.193_195delinsTAG	p.Thr65Ter	ACA65TAG	T65*	nonsense	0	0	0	2.01E-07	2.84E-07	0.5	0.497919887	19.78822657	-0.302840527	0.493495287	0.725301919	0.807684594
c.193_195delinsTAT	p.Thr65Tyr	ACA65TAT	T65Y	missense	4.89E-06	1.36E-07	13.5	2.21E-05	1.08E-06	69.5	0.225238346	0.055037909	-0.647357671	0.11404867	0.161444074	0.186659034
c.193_195delinsTCG	p.Thr65Ser	ACA65TCG	T65S	missense	3.97E-06	1.93E-07	11	1.56E-05	2.69E-06	50.5	0.261477135	0.074795935	-0.582566282	0.131507944	0.267485627	0.215233951
c.193_195delinsTCT	p.Thr65Ser	ACA65TCT	T65S	missense	3.63E-07	2.90E-08	1	4.48E-06	6.61E-07	14.5	0.103167073	0.064924226	-0.986458889	0.313273783	-0.393549736	0.512723048
c.193_195delinsTGG	p.Thr65Trp	ACA65TGG	T65W	missense	1.11E-06	6.00E-07	3	1.02E-05	8.50E-07	32	0.117962796	0.048504859	-0.928254942	0.232599712	-0.298289594	0.380686927
c.193_195delinsTTA	p.Thr65Leu	ACA65TTA	T65L	missense	1.92E-07	2.71E-07	0.5	3.31E-07	9.97E-08	1	0.880516644	151.6966136	-0.05526243	0.495749996	1.130503388	0.811374789
c.193_195delinsTTG	p.Thr65Leu	ACA65TTG	T65L	missense	4.37E-06	8.61E-07	12	5.14E-06	1.58E-06	17	0.870761946	0.345680133	-0.060100559	0.156044943	1.12258501	0.255392706
c.193_195delinsTTT	p.Thr65Phe	ACA65TTT	T65F	missense	2.13E-05	1.01E-05	60	3.42E-05	4.67E-06	110.5	0.624775687	0.218287209	-0.204275879	0.197426136	0.886618856	0.323119698
c.193A>C	p.Thr65Pro	ACA65CCA	T65P	missense	2.10E-05	3.21E-06	58	2.60E-05	1.73E-06	83.5	Inf	2.083781819	Inf	0.511224049	Inf	0.836700571
c.193A>G	p.Thr65Ala	ACA65GCA	T65A	missense	0.000209364	2.21E-05	580.5	0.000200534	3.10E-06	637	1.213804232	0.493488837	0.084148647	0.223144311	1.35867209	0.365211638
c.193A>T	p.Thr65Ser	ACA65TCA	T65S	missense	0.000180151	3.32E-06	502	0.00017293	1.88E-06	551.5	2.580760879	159.2094133	0.411747767	1.034428134	1.894840862	1.693008402
c.194C>A	p.Thr65Lys	ACA65AAA	T65K	missense	0.000109653	2.94E-06	305.5	9.28E-05	6.19E-06	299	7.052758004	426.7973674	0.848358982	0.630409921	2.609425503	1.031767465
c.194C>G	p.Thr65Arg	ACA65AGA	T65R	missense	1.97E-05	9.61E-07	55	2.21E-05	8.74E-07	71	0.051079685	44.33112752	-1.291751788	0.873297566	-0.893210783	1.429292253
c.194C>T	p.Thr65Ile	ACA65ATA	T65I	missense	0.000196557	2.05E-05	550.5	0.000187376	1.91E-06	597	1.286707327	0.567517155	0.109479774	0.271329172	1.400130563	0.444073931
c.195A>C	p.Thr65=	ACA65ACC	T65T	synonymous	1.59E-05	1.52E-06	44.5	2.03E-05	1.00E-06	65	Inf	20.34741154	Inf	0.547517848	Inf	0.896101225
c.195A>G	p.Thr65=	ACA65ACG	T65T	synonymous	0.000209331	1.17E-05	584	0.000282649	3.04E-06	901.5	0.092993852	0.144080959	-1.031545764	1.017126335	-0.467341675	1.66469122
c.195A>T	p.Thr65=	ACA65ACT	T65T	synonymous	0.000108209	6.38E-06	300.5	0.0001295	7.02E-06	409	0.5288551	0.232502763	-0.276663303	0.317771592	0.768145167	0.520084438
c.196_198delinsAAG	p.Val66Lys	GTG66AAG	V66K	missense	7.40E-06	5.17E-06	20	2.79E-05	2.06E-06	89.5	0.269308427	0.129267555	-0.569750057	0.356139815	0.288461446	0.58288022
c.196_198delinsAAT	p.Val66Asn	GTG66AAT	V66N	missense	4.86E-06	1.36E-07	13.5	1.61E-05	3.75E-06	49.5	0.307323626	0.094741013	-0.512404051	0.133431368	0.382317428	0.218381944
c.196_198delinsACG	p.Val66Thr	GTG66ACG	V66T	missense	4.29E-06	6.73E-07	12	4.94E-06	3.74E-07	15.5	0.889517424	0.250316385	-0.05084554	0.126933596	1.13773234	0.207747293
c.196_198delinsACT	p.Val66Thr	GTG66ACT	V66T	missense	1.10E-05	3.18E-06	31	1.30E-05	8.10E-07	41	0.853925053	0.184914254	-0.068580244	0.097698466	1.108706638	0.15989929
c.196_198delinsAGG	p.Val66Arg	GTG66AGG	V66R	missense	1.24E-05	8.37E-06	33.5	4.77E-05	3.25E-06	150	0.261786001	0.123481332	-0.582053581	0.365116278	0.268324745	0.59757165
c.196_198delinsAGT	p.Val66Ser	GTG66AGT	V66S	missense	1.02E-05	1.47E-06	28.5	7.89E-06	1.53E-07	25	1.304328145	0.275818378	0.115386866	0.093434872	1.409798471	0.152921231
c.196_198delinsATT	p.Val66Ile	GTG66ATT	V66I	missense	2.05E-05	1.29E-05	58.5	1.12E-05	6.20E-07	36	1.835638178	0.825682446	0.263787082	0.351196901	1.652679348	0.574790346
c.196_198delinsCAG	p.Val66Gln	GTG66CAG	V66Q	missense	1.91E-07	2.70E-07	0.5	3.90E-06	1.84E-06	11.5	0.074591478	0.453458716	-1.127310786	0.36630117	-0.624076573	0.599510917
c.196_198delinsCGG	p.Val66Arg	GTG66CGG	V66R	missense	0	0	0	1.34E-05	1.38E-06	42	0.007447135	0.010152117	-2.128010793	0.252155249	-2.261883458	0.412692715
c.196_198delinsCTT	p.Val66Leu	GTG66CTT	V66L	missense	1.46E-05	4.73E-06	40	3.49E-05	3.51E-06	112.5	0.420856964	0.101779971	-0.375865482	0.112094374	0.605784809	0.183460514
c.196_198delinsGAA	p.Val66Glu	GTG66GAA	V66E	missense	0	0	0	2.59E-07	3.67E-07	1	0.385382429	165.0473716	-0.41410809	0.492619827	0.543194615	0.806251762
c.196_198delinsGAT	p.Val66Asp	GTG66GAT	V66D	missense	2.39E-05	2.25E-05	69	2.51E-05	2.90E-06	78.5	0.955152691	0.606250536	-0.019927197	0.64853488	1.188335194	1.061431882
c.196_198delinsGCA	p.Val66Ala	GTG66GCA	V66A	missense	0	0	0	1.30E-07	1.83E-07	0.5	0.770764858	10264.40588	-0.113078094	0.51097389	1.035878733	0.836291145
c.196_198delinsGCT	p.Val66Ala	GTG66GCT	V66A	missense	2.77E-05	4.64E-06	77.5	2.57E-05	5.18E-06	84	1.083168384	0.224289865	0.034695975	0.086268869	1.27773482	0.141192912
c.196_198delinsGGT	p.Val66Gly	GTG66GGT	V66G	missense	2.36E-06	4.44E-07	6.5	3.72E-06	2.44E-06	13	0.659486839	141.9658392	-0.180793867	0.313362658	0.925050954	0.512868507
c.196_198delinsTAG	p.Val66Ter	GTG66TAG	V66*	nonsense	0	0	0	1.84E-06	3.36E-07	6	0.054407709	0.081380927	-1.264339559	0.265004726	-0.84834625	0.433722956
c.196_198delinsTAT	p.Val66Tyr	GTG66TAT	V66Y	missense	1.68E-05	1.24E-05	48	1.38E-05	2.91E-07	44	1.221972786	0.629708462	0.087061534	0.467273187	1.363439499	0.7647679
c.196_198delinsTCG	p.Val66Ser	GTG66TCG	V66S	missense	2.57E-06	1.22E-06	7	1.34E-05	1.38E-06	42	0.198658087	0.067878397	-0.701893751	0.183571547	0.072186986	0.300444431
c.196_198delinsTCT	p.Val66Ser	GTG66TCT	V66S	missense	0	0	0	5.89E-07	2.68E-07	2	0.169711586	15.72236507	-0.770288507	0.372223074	-0.039752057	0.609203067
c.196_198delinsTGG	p.Val66Trp	GTG66TGG	V66W	missense	4.25E-05	2.25E-05	115.5	5.27E-05	5.20E-06	165	0.807192315	0.304627875	-0.093022981	0.264355318	1.068702158	0.432660095
c.196_198delinsTGT	p.Val66Cys	GTG66TGT	V66C	missense	2.07E-05	8.53E-06	56.5	3.52E-05	6.20E-08	112	0.589284581	0.175497795	-0.229674923	0.15744048	0.845049226	0.257676727
c.196_198delinsTTT	p.Val66Phe	GTG66TTT	V66F	missense	9.34E-05	8.78E-06	258.5	1.22E-05	2.56E-06	37.5	7.666354798	1.476828508	0.884588914	0.078448497	2.668721628	0.128393612
c.196G>A	p.Val66Met	GTG66ATG	V66M	missense	0.000320789	5.15E-05	890	0.000238878	4.21E-06	765	1.543986377	0.243061208	0.188643464	0.070477634	1.529694704	0.115348011
c.196G>C	p.Val66Leu	GTG66CTG	V66L	missense	4.61E-05	7.19E-06	129.5	8.77E-05	4.15E-06	282	0.445963981	0.076658273	-0.350700216	0.077189526	0.646971823	0.126333103
c.196G>T	p.Val66Leu	GTG66TTG	V66L	missense	7.17E-05	1.19E-06	200	0.000136781	4.41E-06	439	0.107295068	0.089115697	-0.969420242	0.752531902	-0.365663243	1.231639773
c.197T>A	p.Val66Glu	GTG66GAG	V66E	missense	0.000175631	1.97E-05	487	0.000170992	1.44E-05	551.5	5.963979402	91.12043179	0.775536135	1.164287575	2.490239173	1.905544313
c.197T>C	p.Val66Ala	GTG66GCG	V66A	missense	0.000139654	1.78E-05	387	0.000156145	1.73E-05	489	0.167070488	6.025189766	-0.777100259	1.060215224	-0.050900588	1.735213133
c.197T>G	p.Val66Gly	GTG66GGG	V66G	missense	8.49E-05	1.35E-05	238	0.000119172	9.55E-07	380	0.654796306	0.100234722	-0.18389378	0.068255968	0.919977447	0.111711895
c.198G>A	p.Val66=	GTG66GTA	V66V	synonymous	0.000243393	4.18E-05	675	0.000285164	1.90E-05	920	0.570363733	0.32469125	-0.243848097	0.563021877	0.821852542	0.921476067
c.198G>C	p.Val66=	GTG66GTC	V66V	synonymous	4.89E-05	9.24E-06	135.5	3.88E-05	2.03E-06	125	1.656793026	0.501181345	0.219268258	0.139146866	1.579817116	0.227736278
c.198G>T	p.Val66=	GTG66GTT	V66V	synonymous	0.000105965	9.73E-06	297	0.0001426	4.20E-06	457.5	0.457389423	0.144972747	-0.339713882	0.18363024	0.66495273	0.300540491
c.199_201delinsAAG	p.Ser67Lys	TCC67AAG	S67K	missense	7.94E-06	9.07E-06	23	1.32E-05	4.92E-07	42	0.609713473	0.451145751	-0.214874208	0.677638517	0.869272982	1.109064676
c.199_201delinsAAT	p.Ser67Asn	TCC67AAT	S67N	missense	5.54E-07	3.00E-07	1.5	4.01E-06	1.70E-06	13.5	0.163103278	0.161591194	-0.787537312	0.334081806	-0.067982507	0.546778733
c.199_201delinsACG	p.Ser67Thr	TCC67ACG	S67T	missense	4.63E-06	1.67E-06	13	1.86E-05	2.01E-07	59	0.254133717	0.066059762	-0.594937711	0.123974151	0.247237789	0.202903684
c.199_201delinsACT	p.Ser67Thr	TCC67ACT	S67T	missense	1.91E-07	2.71E-07	0.5	2.01E-07	2.84E-07	0.5	1.45239604	32.28744995	0.162085056	0.533110804	1.486227588	0.872521774
c.199_201delinsAGC	p.Ser67=	TCC67AGC	S67S	synonymous	0	0	0	3.90E-07	5.52E-07	1.5	0.256101571	9.718793911	-0.591587758	0.480147357	0.252720528	0.785838555
c.199_201delinsAGT	p.Ser67=	TCC67AGT	S67S	synonymous	2.24E-05	8.41E-06	63	4.98E-05	6.88E-06	161	0.451982775	0.130920868	-0.344878115	0.136435364	0.656500629	0.223298468
c.199_201delinsATC	p.Ser67Ile	TCC67ATC	S67I	missense	3.62E-07	2.91E-08	1	2.60E-07	3.68E-07	1	1.775736182	171.8457158	0.249378444	0.525221463	1.629097289	0.859609596
c.199_201delinsATT	p.Ser67Ile	TCC67ATT	S67I	missense	3.91E-05	1.42E-05	110	2.55E-05	3.47E-07	81	1.537617332	0.399565223	0.186848266	0.129641707	1.526756572	0.212179553
c.199_201delinsCAG	p.Ser67Gln	TCC67CAG	S67Q	missense	1.91E-07	2.71E-07	0.5	3.10E-06	4.07E-07	10	0.094107167	0.075861739	-1.026377302	0.317906204	-0.458882655	0.520304753
c.199_201delinsCCG	p.Ser67Pro	TCC67CCG	S67P	missense	3.83E-07	5.41E-07	1	1.30E-07	1.84E-07	0.5	3.70938855	393.7549669	0.569302327	0.595501845	2.1527043	0.974634771
c.199_201delinsCGG	p.Ser67Arg	TCC67CGG	S67R	missense	8.95E-07	1.83E-07	2.5	1.30E-05	3.44E-07	41	0.076572966	0.03303787	-1.115924533	0.244662293	-0.605441134	0.400429284
c.199_201delinsCGT	p.Ser67Arg	TCC67CGT	S67R	missense	3.62E-07	2.91E-08	1	3.82E-06	8.59E-07	12.5	0.121078922	0.078307581	-0.916931454	0.316378277	-0.27975688	0.517804054
c.199_201delinsCTG	p.Ser67Leu	TCC67CTG	S67L	missense	7.96E-06	9.32E-06	21	1.16E-05	3.49E-06	35	0.695874396	0.605231149	-0.157469143	0.683067357	0.963225626	1.117949848
c.199_201delinsCTT	p.Ser67Leu	TCC67CTT	S67L	missense	5.28E-06	1.19E-06	14.5	1.68E-05	2.75E-06	54.5	0.320541932	0.084644415	-0.49411515	0.119038434	0.412250164	0.194825588
c.199_201delinsGAC	p.Ser67Asp	TCC67GAC	S67D	missense	1.71E-07	2.42E-07	0.5	1.30E-07	1.84E-07	0.5	2.080930444	1223.767334	0.318257564	0.552613354	1.741829074	0.90444084
c.199_201delinsGAG	p.Ser67Glu	TCC67GAG	S67E	missense	3.60E-06	2.22E-07	10	9.70E-06	4.67E-07	30.5	0.381582541	0.104627741	-0.418411504	0.132040138	0.536151384	0.216104973
c.199_201delinsGAT	p.Ser67Asp	TCC67GAT	S67D	missense	1.63E-05	7.88E-06	46	2.16E-05	1.08E-06	69	0.758026208	0.262485438	-0.120315779	0.210725373	1.024033095	0.344886044
c.199_201delinsGCG	p.Ser67Ala	TCC67GCG	S67A	missense	6.40E-06	6.64E-06	17	1.04E-05	4.03E-06	31	0.625738985	0.913862773	-0.203606787	0.598460102	0.887713934	0.979476435
c.199_201delinsGGC	p.Ser67Gly	TCC67GGC	S67G	missense	0	0	0	1.30E-07	1.84E-07	0.5	0.768304713	32.19246271	-0.114466503	0.51019026	1.033606378	0.835008608
c.199_201delinsGGG	p.Ser67Gly	TCC67GGG	S67G	missense	4.09E-06	2.88E-06	11	5.74E-06	3.91E-07	18	0.729172065	0.366166905	-0.137169977	0.353329684	0.996448482	0.578280988
c.199_201delinsGGT	p.Ser67Gly	TCC67GGT	S67G	missense	4.83E-06	3.45E-06	13	3.47E-05	1.38E-06	110.5	0.142210702	0.0698424	-0.84706772	0.36567748	-0.165413617	0.598490148
c.199_201delinsGTC	p.Ser67Val	TCC67GTC	S67V	missense	3.62E-07	2.91E-08	1	4.61E-07	8.44E-08	1.5	1.002820121	19.40803664	0.001223039	0.441036974	1.222950965	0.721828108
c.199_201delinsGTG	p.Ser67Val	TCC67GTG	S67V	missense	1.73E-05	7.51E-06	47	5.16E-05	9.63E-07	164	0.336398048	0.103961236	-0.473146533	0.17050167	0.446568686	0.27905347
c.199_201delinsGTT	p.Ser67Val	TCC67GTT	S67V	missense	1.73E-05	1.77E-05	46	1.67E-05	1.45E-06	53.5	1.044719912	0.70279013	0.018999872	0.680386688	1.252045617	1.113562501
c.199_201delinsTAA	p.Ser67Ter	TCC67TAA	S67*	nonsense	8.75E-07	6.96E-07	2.5	1.79E-06	1.43E-06	5	0.414769705	4.271801076	-0.382192972	0.51388248	0.595428851	0.841051522
c.199_201delinsTAG	p.Ser67Ter	TCC67TAG	S67*	nonsense	5.33E-07	2.13E-07	1.5	5.31E-07	3.83E-07	1.5	1.280690172	83.2707271	0.107444077	0.521956177	1.396798816	0.854265428
c.199_201delinsTAT	p.Ser67Tyr	TCC67TAT	S67Y	missense	2.86E-06	7.92E-07	8	3.04E-05	4.40E-07	96.5	0.09724618	0.027189937	-1.012127447	0.139566702	-0.43556047	0.228423407
c.199_201delinsTGG	p.Ser67Trp	TCC67TGG	S67W	missense	4.83E-06	3.45E-06	13	5.59E-05	5.46E-06	174.5	0.088197892	0.043564672	-1.054541792	0.36031495	-0.504978384	0.589713503
c.199_201delinsTGT	p.Ser67Cys	TCC67TGT	S67C	missense	4.29E-06	1.19E-06	12	6.88E-06	1.63E-06	21	0.637758092	0.202390778	-0.195344023	0.138519454	0.901237279	0.226709417
c.199_201delinsTTG	p.Ser67Leu	TCC67TTG	S67L	missense	4.20E-06	3.24E-06	12	3.04E-05	6.80E-07	96	0.141470705	0.073490053	-0.849333481	0.407366873	-0.169121901	0.666721559
c.199_201delinsTTT	p.Ser67Phe	TCC67TTT	S67F	missense	1.80E-05	2.06E-05	47.5	5.37E-05	1.02E-06	170.5	0.330392506	0.246705656	-0.480969812	0.7822853	0.433764628	1.280336006
c.199T>A	p.Ser67Thr	TCC67ACC	S67T	missense	0.000179064	1.12E-05	500.5	0.000190133	3.92E-06	608	Inf	0.272454232	Inf	0.494308896	Inf	0.809016197
c.199T>C	p.Ser67Pro	TCC67CCC	S67P	missense	0.000166954	4.27E-06	465	0.000182537	3.33E-06	583.5	0.007386063	0.752172173	-2.13158698	0.975746199	-2.267736464	1.596965955
c.199T>G	p.Ser67Ala	TCC67GCC	S67A	missense	3.30E-05	4.42E-06	91.5	3.56E-05	3.02E-06	115	Inf	179.1368212	Inf	0.684474157	Inf	1.120252303
c.19G>A	p.Val7Ile	GTT7ATT	V7I	missense	0.000249178	6.81E-05	931	0.000203147	1.87E-06	764	1.506484366	0.53687807	0.177964629	0.263696409	1.512217069	0.431581684
c.19G>C	p.Val7Leu	GTT7CTT	V7L	missense	3.61E-05	2.22E-05	146.5	4.39E-05	7.59E-06	161.5	0.732946788	0.566413049	-0.134927554	0.741611426	1.000118569	1.213766655
c.19G>T	p.Val7Phe	GTT7TTT	V7F	missense	0.000117446	2.10E-06	449.5	0.000162043	6.16E-06	611.5	0.496122233	0.132054035	-0.30441131	0.132970965	0.722731079	0.21762842
c.200C>A	p.Ser67Tyr	TCC67TAC	S67Y	missense	0.0002359	1.10E-05	656.5	0.000316905	3.34E-07	1011	0.075971945	0.136609594	-1.119346755	1.038871642	-0.611042153	1.700280919
c.200C>G	p.Ser67Cys	TCC67TGC	S67C	missense	5.98E-05	1.49E-06	166.5	6.61E-05	1.61E-06	211.5	0.023889227	10.50460517	-1.621797904	0.88072066	-1.433384458	1.441441342
c.200C>T	p.Ser67Phe	TCC67TTC	S67F	missense	0.000162289	3.13E-05	449	0.000220287	4.49E-06	700.5	0.355777313	0.23129215	-0.448821749	0.732282017	0.486380117	1.198497572
c.201C>A	p.Ser67=	TCC67TCA	S67S	synonymous	0.000471061	8.02E-06	1310.5	0.000409041	6.48E-06	1306	1.971697391	0.48403896	0.294840262	0.111452823	1.703502883	0.182410512
c.201C>G	p.Ser67=	TCC67TCG	S67S	synonymous	8.39E-05	8.50E-06	232.5	0.000120694	9.26E-06	380	0.434082355	0.141251411	-0.362427868	0.166848723	0.62777763	0.273074832
c.201C>T	p.Ser67=	TCC67TCT	S67S	synonymous	0.000290097	8.00E-06	808.5	0.000323377	9.74E-07	1030.5	0.817822331	0.10765911	-0.087341035	0.058150809	1.078001579	0.095173174
c.202_204delinsAAG	p.Thr68Lys	ACT68AAG	T68K	missense	0	0	0	1.26E-05	1.34E-06	40.5	0.007940234	0.010484625	-2.100166716	0.248188501	-2.216312138	0.406200493
c.202_204delinsAGG	p.Thr68Arg	ACT68AGG	T68R	missense	7.45E-07	5.71E-07	2	9.05E-06	2.69E-07	28.5	0.093456946	0.048975165	-1.029388415	0.30625599	-0.463810827	0.501237299
c.202_204delinsATG	p.Thr68Met	ACT68ATG	T68M	missense	3.17E-06	2.55E-06	8.5	1.82E-05	1.47E-06	57	0.179515545	0.096738367	-0.745897939	0.397468834	0.000167039	0.650521824
c.202_204delinsCAG	p.Thr68Gln	ACT68CAG	T68Q	missense	0	0	0	7.22E-07	4.53E-07	2.5	0.138567313	4.067675982	-0.858339203	0.390438001	-0.183861217	0.639014732
c.202_204delinsCGT	p.Thr68Arg	ACT68CGT	T68R	missense	4.74E-06	3.45E-06	13.5	1.41E-05	1.11E-06	44	0.343831852	0.174196144	-0.463653893	0.374995975	0.462104921	0.613741367
c.202_204delinsCTG	p.Thr68Leu	ACT68CTG	T68L	missense	5.33E-07	2.13E-07	1.5	2.12E-06	4.14E-07	6.5	0.299251284	0.186043215	-0.523963977	0.312283923	0.363397746	0.511102984
c.202_204delinsCTT	p.Thr68Leu	ACT68CTT	T68L	missense	1.68E-06	1.41E-06	4.5	1.34E-05	2.07E-07	42.5	0.13302797	0.073427133	-0.876057036	0.369461976	-0.212859306	0.604684084
c.202_204delinsGAG	p.Thr68Glu	ACT68GAG	T68E	missense	3.45E-06	5.33E-07	9.5	6.04E-06	2.87E-06	20.5	0.587777149	0.69178089	-0.230787302	0.219245788	0.843228639	0.358831077
c.202_204delinsGAT	p.Thr68Asp	ACT68GAT	T68D	missense	1.91E-07	2.71E-07	0.5	1.30E-07	1.84E-07	0.5	Inf	61.86356144	Inf	0.566086267	Inf	0.926491435
c.202_204delinsGCC	p.Thr68Ala	ACT68GCC	T68A	missense	0	0	0	2.01E-07	2.84E-07	0.5	0.49807527	30.64708159	-0.302705021	0.500753087	0.725523697	0.819563153
c.202_204delinsGCG	p.Thr68Ala	ACT68GCG	T68A	missense	9.16E-07	3.29E-07	2.5	1.39E-05	1.30E-06	43.5	0.072902797	0.031328975	-1.137255812	0.246618011	-0.640353211	0.403630132
c.202_204delinsGGG	p.Thr68Gly	ACT68GGG	T68G	missense	1.71E-07	2.42E-07	0.5	7.23E-06	3.97E-06	21	0.037452021	0.203768463	-1.42652474	0.366397941	-1.113788446	0.599669298
c.202_204delinsGTT	p.Thr68Val	ACT68GTT	T68V	missense	7.25E-07	5.82E-08	2	1.38E-05	7.59E-07	44	0.05981824	0.027980925	-1.223166367	0.2712944	-0.780959684	0.444017022
c.202_204delinsTAG	p.Thr68Ter	ACT68TAG	T68*	nonsense	0	0	0	2.24E-06	8.90E-07	7.5	0.044731499	0.137100933	-1.349386545	0.288855507	-0.987539353	0.472758605
c.202_204delinsTAT	p.Thr68Tyr	ACT68TAT	T68Y	missense	1.91E-07	2.71E-07	0.5	1.56E-05	5.16E-06	47	0.009381381	0.012951505	-2.027733218	0.303294602	-2.09776304	0.49639051
c.202_204delinsTCG	p.Thr68Ser	ACT68TCG	T68S	missense	1.91E-07	2.71E-07	0.5	2.60E-07	3.68E-07	1	1.119170611	123.9046499	0.048896297	0.524788983	1.300975937	0.858901772
c.202_204delinsTGG	p.Thr68Trp	ACT68TGG	T68W	missense	1.74E-05	1.49E-05	46.5	1.50E-05	2.42E-06	48.5	1.169559115	0.708034966	0.068022178	0.575680986	1.332278524	0.94219474
c.202_204delinsTGT	p.Thr68Cys	ACT68TGT	T68C	missense	2.86E-06	7.92E-07	8	1.42E-05	2.05E-06	44	0.208137931	0.063342745	-0.681648767	0.146991782	0.105321166	0.240575748
c.202_204delinsTTG	p.Thr68Leu	ACT68TTG	T68L	missense	5.54E-07	3.00E-07	1.5	5.56E-06	1.23E-06	17	0.117678462	0.06762837	-0.929303017	0.302166364	-0.300004938	0.494543968
c.202_204delinsTTT	p.Thr68Phe	ACT68TTT	T68F	missense	1.62E-06	1.25E-07	4.5	7.01E-06	1.44E-06	21.5	0.245402769	0.094446877	-0.610120542	0.195738132	0.222388639	0.320357008
c.202A>C	p.Thr68Pro	ACT68CCT	T68P	missense	8.03E-06	1.13E-06	22.5	8.77E-06	1.13E-06	28.5	Inf	2.806572061	Inf	0.584028329	Inf	0.955856512
c.202A>G	p.Thr68Ala	ACT68GCT	T68A	missense	0.000103473	1.60E-06	288.5	0.000104574	2.65E-06	332	Inf	7.938167371	Inf	0.795913414	Inf	1.302640612
c.202A>T	p.Thr68Ser	ACT68TCT	T68S	missense	0.000159339	9.05E-06	445	0.000165315	6.57E-06	530	0.018999541	204.8659504	-1.72125689	1.053595335	-1.596165122	1.724378617
c.203C>A	p.Thr68Asn	ACT68AAT	T68N	missense	0.000112595	4.21E-06	313.5	0.000141233	2.02E-07	450.5	0.015093316	0.21177796	-1.821215335	0.931385255	-1.759763232	1.524362119
c.203C>G	p.Thr68Ser	ACT68AGT	T68S	missense	3.26E-05	8.19E-06	90	6.59E-05	8.76E-06	206	0.323487146	0.132269356	-0.490142972	0.247781055	0.418751274	0.405533642
c.203C>T	p.Thr68Ile	ACT68ATT	T68I	missense	0.000130569	8.29E-07	364	0.000135488	8.89E-06	428	0.885998679	0.345132615	-0.052566926	0.193685194	1.134915015	0.316997044
c.204T>A	p.Thr68=	ACT68ACA	T68T	synonymous	0.000118764	7.47E-06	331.5	0.000113882	3.23E-06	361	Inf	35.56342808	Inf	1.011564162	Inf	1.655587827
c.204T>C	p.Thr68=	ACT68ACC	T68T	synonymous	0.000143275	3.64E-06	398.5	0.000132498	5.60E-06	424.5	1.628481946	42.33188443	0.211782948	0.484353782	1.5675662	0.792723047
c.204T>G	p.Thr68=	ACT68ACG	T68T	synonymous	2.39E-05	6.52E-07	66.5	3.12E-05	1.62E-06	98.5	Inf	1.347931938	Inf	0.519980872	Inf	0.851032524
c.205_207delinsAAC	p.Gln69Asn	CAG69AAC	Q69N	missense	0	0	0	1.30E-07	1.84E-07	0.5	0.768209559	38.25747507	-0.114520293	0.509759201	1.033518342	0.834303111
c.205_207delinsAAT	p.Gln69Asn	CAG69AAT	Q69N	missense	2.02E-06	9.28E-07	5.5	1.06E-06	7.67E-07	3	Inf	336.7578	Inf	0.674425501	Inf	1.103806057
c.205_207delinsACG	p.Gln69Thr	CAG69ACG	Q69T	missense	3.86E-06	1.59E-06	10.5	1.86E-05	4.21E-06	61	0.206102113	0.074889599	-0.685917555	0.173597761	0.098334607	0.284120722
c.205_207delinsACT	p.Gln69Thr	CAG69ACT	Q69T	missense	9.16E-07	3.29E-07	2.5	7.14E-06	1.26E-06	22	0.124440559	0.063903513	-0.905038048	0.290500569	-0.260291404	0.475451013
c.205_207delinsAGG	p.Gln69Arg	CAG69AGG	Q69R	missense	7.66E-07	1.08E-06	2	7.53E-06	7.04E-07	23.5	0.094655886	0.08879114	-1.023852377	0.46649254	-0.454750208	0.763490246
c.205_207delinsAGT	p.Gln69Ser	CAG69AGT	Q69S	missense	6.61E-06	1.77E-06	18.5	2.23E-05	8.79E-07	71	0.301035829	0.065045785	-0.521381812	0.098439047	0.367623876	0.161111371
c.205_207delinsATA	p.Gln69Ile	CAG69ATA	Q69I	missense	0	0	0	2.01E-07	2.84E-07	0.5	0.498459022	251.3767909	-0.302370539	0.502763576	0.72607113	0.822853644
c.205_207delinsATG	p.Gln69Met	CAG69ATG	Q69M	missense	3.63E-05	1.34E-05	102	6.77E-05	1.86E-06	213.5	0.53758418	0.143897338	-0.269553521	0.131156422	0.779781472	0.214658628
c.205_207delinsATT	p.Gln69Ile	CAG69ATT	Q69I	missense	4.17E-06	4.93E-06	11	2.00E-05	3.82E-06	65	0.214023927	0.164782134	-0.669537672	0.603279814	0.125142927	0.987364671
c.205_207delinsCCT	p.Gln69Pro	CAG69CCT	Q69P	missense	1.43E-05	2.94E-06	40	3.13E-05	3.89E-08	99	0.456295079	0.080671207	-0.340754215	0.079229706	0.663250058	0.129672187
c.205_207delinsCGA	p.Gln69Arg	CAG69CGA	Q69R	missense	0	0	0	1.30E-07	1.84E-07	0.5	0.768209559	42.46700125	-0.114520293	0.509469	1.033518342	0.83382815
c.205_207delinsCGT	p.Gln69Arg	CAG69CGT	Q69R	missense	0	0	0	2.01E-07	2.84E-07	0.5	0.498459022	84.45893795	-0.302370539	0.491234419	0.72607113	0.80398432
c.205_207delinsCTC	p.Gln69Leu	CAG69CTC	Q69L	missense	3.62E-07	2.91E-08	1	2.01E-07	2.84E-07	0.5	9.333821328	171.662955	0.970059483	0.575942821	2.808607992	0.942623276
c.205_207delinsCTT	p.Gln69Leu	CAG69CTT	Q69L	missense	0	0	0	3.24E-06	5.28E-07	10	0.032348043	0.027058861	-1.49015199	0.182344848	-1.217924698	0.29843674
c.205_207delinsGAT	p.Gln69Asp	CAG69GAT	Q69D	missense	5.33E-07	2.13E-07	1.5	1.30E-07	1.84E-07	0.5	4.863845582	100.8174549	0.686979778	0.538534324	2.34530242	0.88139824
c.205_207delinsGCG	p.Gln69Ala	CAG69GCG	Q69A	missense	0	0	0	1.30E-07	1.84E-07	0.5	0.768209559	69.63896472	-0.114520293	0.511409895	1.033518342	0.837004738
c.205_207delinsGCT	p.Gln69Ala	CAG69GCT	Q69A	missense	5.74E-07	8.12E-07	1.5	1.07E-05	7.64E-07	33.5	0.06305006	0.049189363	-1.200314498	0.411854691	-0.743558916	0.674066597
c.205_207delinsGGG	p.Gln69Gly	CAG69GGG	Q69G	missense	7.49E-06	6.80E-06	21.5	2.43E-05	6.53E-06	80	0.312646995	0.214065548	-0.504945741	0.532148931	0.394524155	0.870947514
c.205_207delinsGGT	p.Gln69Gly	CAG69GGT	Q69G	missense	5.33E-07	2.13E-07	1.5	8.37E-06	1.05E-06	27	0.075663945	0.04021218	-1.121111019	0.295802336	-0.613929655	0.48412821
c.205_207delinsGTG	p.Gln69Val	CAG69GTG	Q69V	missense	8.26E-06	3.47E-06	22.5	1.70E-05	5.36E-06	56.5	0.491034143	0.234084705	-0.308888309	0.192824423	0.71540375	0.315588253
c.205_207delinsGTT	p.Gln69Val	CAG69GTT	Q69V	missense	1.13E-05	1.16E-05	32.5	2.02E-05	9.46E-07	63.5	0.563026774	0.37564465	-0.249470952	0.634421138	0.812649833	1.038332468
c.205_207delinsTAA	p.Gln69Ter	CAG69TAA	Q69*	nonsense	0	0	0	2.01E-07	2.84E-07	0.5	0.498459022	47.48621839	-0.302370539	0.504424386	0.72607113	0.825571827
c.205_207delinsTAT	p.Gln69Tyr	CAG69TAT	Q69Y	missense	4.55E-06	3.72E-06	13	1.06E-05	1.71E-07	33.5	0.440167995	0.243778908	-0.356381539	0.430450757	0.637673423	0.704502057
c.205_207delinsTCG	p.Gln69Ser	CAG69TCG	Q69S	missense	1.13E-05	1.41E-06	31	1.80E-05	1.05E-06	57.5	0.630659036	0.119413372	-0.200205377	0.084838533	0.893280888	0.138851935
c.205_207delinsTCT	p.Gln69Ser	CAG69TCT	Q69S	missense	3.05E-06	5.21E-07	8.5	1.67E-05	1.45E-06	53.5	0.188808362	0.052848764	-0.723978775	0.137687527	0.036041285	0.225347834
c.205_207delinsTGG	p.Gln69Trp	CAG69TGG	Q69W	missense	1.88E-05	3.85E-06	52.5	5.32E-05	1.30E-06	168	0.355013594	0.055042822	-0.449755017	0.069446365	0.484852672	0.113660172
c.205_207delinsTGT	p.Gln69Cys	CAG69TGT	Q69C	missense	1.05E-06	9.37E-07	3	1.12E-05	2.81E-08	35.5	0.102162022	0.059718608	-0.990710519	0.367389284	-0.400508215	0.601291791
c.205_207delinsTTG	p.Gln69Leu	CAG69TTG	Q69L	missense	2.06E-06	1.95E-06	5.5	1.09E-05	3.29E-06	33	0.198285175	0.141544414	-0.702709754	0.442904524	0.070851466	0.724884654
c.205_207delinsTTT	p.Gln69Phe	CAG69TTT	Q69F	missense	5.54E-07	3.00E-07	1.5	1.53E-05	1.20E-06	49	0.042745157	0.022127853	-1.36911308	0.291512471	-1.019825008	0.477107154
c.205C>A	p.Gln69Lys	CAG69AAG	Q69K	missense	0.000203865	1.99E-05	566	0.000417436	1.33E-05	1337.5	0.030753126	0.051301841	-1.512110739	1.020288579	-1.253863729	1.669866741
c.205C>G	p.Gln69Glu	CAG69GAG	Q69E	missense	0.002277013	0.000717021	6266.5	0.000132756	3.48E-06	425	22.15965965	5.061052776	1.345563086	0.107657013	3.423180173	0.176198057
c.205C>T	p.Gln69Ter	CAG69TAG	Q69*	nonsense	0.00016364	9.37E-07	456	0.000225644	4.11E-06	721.5	0.319141489	0.143683622	-0.496016733	0.371885332	0.409137916	0.608650298
c.206A>C	p.Gln69Pro	CAG69CCG	Q69P	missense	3.23E-05	4.37E-06	89.5	8.05E-05	2.17E-06	257.5	0.165411106	0.084682628	-0.781435335	0.419562366	-0.057995639	0.686681449
c.206A>G	p.Gln69Arg	CAG69CGG	Q69R	missense	0.000252715	1.29E-05	702.5	0.000353103	6.42E-06	1128	0.027888525	0.116737684	-1.554574448	1.06716615	-1.323362435	1.746589444
c.206A>T	p.Gln69Leu	CAG69CTG	Q69L	missense	0.000162554	1.61E-05	451	0.00021256	9.01E-06	681.5	0.506378749	0.132734507	-0.295524529	0.124357082	0.73727573	0.203530413
c.207G>A	p.Gln69=	CAG69CAA	Q69Q	synonymous	0.000170692	3.81E-05	480	0.000187501	9.85E-06	602.5	0.848424027	0.256567589	-0.071387041	0.160667156	1.104112863	0.262957702
c.207G>C	p.Gln69His	CAG69CAC	Q69H	missense	4.48E-05	7.65E-06	124	4.60E-05	1.44E-06	147.5	0.694999012	39.83182577	-0.158015813	1.02955123	0.962330912	1.685026564
c.207G>T	p.Gln69His	CAG69CAT	Q69H	missense	0.000240329	2.54E-05	667	0.000306961	1.17E-05	973	0.00304094	0.071431158	-2.516992212	0.343844038	-2.898514258	0.5627562
c.208_210delinsAAG	p.Glu70Lys	GAA70AAG	E70K	missense	0	0	0	3.31E-07	9.99E-08	1	0.301875694	12.49213903	-0.520171854	0.45085332	0.369604167	0.73789414
c.208_210delinsACT	p.Glu70Thr	GAA70ACT	E70T	missense	0	0	0	4.62E-07	8.45E-08	1.5	0.216643156	18.50695131	-0.664255027	0.397748715	0.133788827	0.650979894
c.208_210delinsAGA	p.Glu70Arg	GAA70AGA	E70R	missense	0	0	0	1.30E-07	1.84E-07	0.5	Inf	56.10663481	Inf	0.504033756	Inf	0.824932497
c.208_210delinsAGG	p.Glu70Arg	GAA70AGG	E70R	missense	3.69E-06	1.83E-06	10	1.96E-05	1.01E-07	62	0.193123418	0.068551334	-0.714165062	0.203200855	0.052103008	0.332570958
c.208_210delinsAGT	p.Glu70Ser	GAA70AGT	E70S	missense	6.65E-06	3.60E-06	18	6.96E-06	2.10E-06	21	0.970717335	0.488355636	-0.012907215	0.261582662	1.199824526	0.428122196
c.208_210delinsATG	p.Glu70Met	GAA70ATG	E70M	missense	1.27E-05	8.19E-06	36	3.52E-05	1.90E-06	110.5	0.36303007	0.163603968	-0.4400574	0.335208569	0.500724386	0.548622862
c.208_210delinsCAG	p.Glu70Gln	GAA70CAG	E70Q	missense	1.70E-06	1.93E-06	4.5	6.99E-06	7.98E-07	22.5	0.257966231	0.184355622	-0.588437142	0.493059286	0.257877019	0.806971008
c.208_210delinsCAT	p.Glu70His	GAA70CAT	E70H	missense	1.92E-07	2.71E-07	0.5	3.31E-07	9.99E-08	1	0.880434883	34.81311556	-0.055302759	0.492139293	1.130437383	0.805465292
c.208_210delinsCCA	p.Glu70Pro	GAA70CCA	E70P	missense	0	0	0	1.30E-07	1.84E-07	0.5	0.767304418	20.87265354	-0.115032301	0.509550597	1.032680358	0.833961696
c.208_210delinsCCG	p.Glu70Pro	GAA70CCG	E70P	missense	2.43E-05	2.57E-05	70	1.93E-05	1.77E-06	62	1.260824902	0.866129005	0.100654778	0.761748483	1.385687034	1.246724196
c.208_210delinsCCT	p.Glu70Pro	GAA70CCT	E70P	missense	1.71E-07	2.42E-07	0.5	2.83E-06	1.16E-06	9.5	0.095817151	0.132176051	-1.018556746	0.339112353	-0.446083053	0.555012035
c.208_210delinsCGG	p.Glu70Arg	GAA70CGG	E70R	missense	8.53E-06	5.29E-06	23	2.83E-05	4.94E-06	87	0.30537038	0.141209074	-0.51517309	0.333649401	0.37778545	0.546071032
c.208_210delinsCTA	p.Glu70Leu	GAA70CTA	E70L	missense	3.83E-07	5.42E-07	1	4.02E-07	5.68E-07	1	1.202646655	109.0936549	0.080138048	0.560794032	1.352108098	0.917829839
c.208_210delinsCTG	p.Glu70Leu	GAA70CTG	E70L	missense	5.82E-06	5.32E-06	15.5	1.47E-05	2.76E-07	46.5	0.403614413	0.2436026	-0.394033333	0.504037319	0.576050191	0.824938328
c.208_210delinsCTT	p.Glu70Leu	GAA70CTT	E70L	missense	3.14E-05	1.25E-05	85.5	6.53E-05	6.02E-06	209.5	0.482338877	0.140457693	-0.316647732	0.144199951	0.702704203	0.236006466
c.208_210delinsGCC	p.Glu70Ala	GAA70GCC	E70A	missense	1.71E-07	2.42E-07	0.5	1.30E-07	1.84E-07	0.5	Inf	92.54042794	Inf	0.537518651	Inf	0.879735926
c.208_210delinsGCG	p.Glu70Ala	GAA70GCG	E70A	missense	6.84E-06	8.22E-06	18	7.26E-06	1.17E-06	23.5	0.956277423	0.738529778	-0.019416097	0.675537209	1.18917169	1.105625547
c.208_210delinsGCT	p.Glu70Ala	GAA70GCT	E70A	missense	1.60E-06	6.39E-07	4.5	2.66E-05	5.18E-06	86.5	0.064035774	0.024342891	-1.193577336	0.19658392	-0.732532465	0.321741277
c.208_210delinsGGG	p.Glu70Gly	GAA70GGG	E70G	missense	1.96E-06	6.10E-07	5.5	1.07E-05	3.53E-07	34	0.192956179	0.063858685	-0.714541309	0.172734486	0.051487219	0.282707832
c.208_210delinsGGT	p.Glu70Gly	GAA70GGT	E70G	missense	1.71E-07	2.42E-07	0.5	3.37E-06	3.46E-07	10.5	0.0803865	0.066030406	-1.094816882	0.312229847	-0.57089506	0.51101448
c.208_210delinsGTG	p.Glu70Val	GAA70GTG	E70V	missense	7.25E-07	5.82E-08	2	6.99E-06	7.98E-07	22.5	0.118021005	0.057216857	-0.928040691	0.276581817	-0.297938937	0.452670732
c.208_210delinsGTT	p.Glu70Val	GAA70GTT	E70V	missense	2.94E-06	1.26E-06	8	1.49E-05	2.89E-06	48.5	0.19506332	0.070558122	-0.709824388	0.180839051	0.059207222	0.29597226
c.208_210delinsTAG	p.Glu70Ter	GAA70TAG	E70*	nonsense	8.76E-07	6.97E-07	2.5	2.24E-05	2.18E-06	72	0.043497053	0.023332509	-1.361540169	0.32616906	-1.007430719	0.533828249
c.208_210delinsTAT	p.Glu70Tyr	GAA70TAT	E70Y	missense	4.11E-05	2.53E-05	111	2.90E-05	3.55E-06	93.5	1.420847678	0.62345664	0.152547522	0.354916717	1.470617876	0.580878424
c.208_210delinsTCA	p.Glu70Ser	GAA70TCA	E70S	missense	1.92E-07	2.71E-07	0.5	2.61E-07	3.69E-07	1	1.271184531	1728.96494	0.104208599	0.544132516	1.391503436	0.890560582
c.208_210delinsTCC	p.Glu70Ser	GAA70TCC	E70S	missense	0	0	0	1.30E-07	1.84E-07	0.5	0.767304418	66.25862961	-0.115032301	0.512809888	1.032680358	0.839296053
c.208_210delinsTCG	p.Glu70Ser	GAA70TCG	E70S	missense	1.66E-06	9.00E-07	4.5	5.02E-06	2.76E-07	16	0.351392095	0.142819878	-0.454208013	0.228705285	0.477564627	0.374313068
c.208_210delinsTCT	p.Glu70Ser	GAA70TCT	E70S	missense	3.63E-07	2.91E-08	1	8.01E-06	1.74E-06	24.5	0.05777088	0.037644103	-1.238291016	0.317949489	-0.80571361	0.520375595
c.208_210delinsTGA	p.Glu70Ter	GAA70TGA	E70*	nonsense	0	0	0	1.52E-06	4.38E-07	5	0.066002592	0.113930239	-1.180439011	0.276263325	-0.711029477	0.452149467
c.208_210delinsTGG	p.Glu70Trp	GAA70TGG	E70W	missense	1.59E-05	1.23E-05	42.5	4.55E-05	2.75E-06	142.5	0.350936365	0.187051356	-0.454771627	0.495689636	0.476642182	0.811275999
c.208_210delinsTGT	p.Glu70Cys	GAA70TGT	E70C	missense	3.71E-05	2.65E-06	103	6.86E-05	7.26E-06	220.5	0.542567936	0.079141518	-0.265545875	0.063640027	0.78634063	0.104157163
c.208_210delinsTTA	p.Glu70Leu	GAA70TTA	E70L	missense	0	0	0	3.31E-07	9.99E-08	1	0.301875694	13.18504475	-0.520171854	0.445887294	0.369604167	0.729766438
c.208_210delinsTTG	p.Glu70Leu	GAA70TTG	E70L	missense	1.03E-06	1.45E-06	3	8.57E-06	1.89E-06	28	0.131463486	0.112446752	-0.881194856	0.49051713	-0.221268177	0.80281036
c.208_210delinsTTT	p.Glu70Phe	GAA70TTT	E70F	missense	1.44E-05	1.40E-06	40	3.80E-05	5.41E-06	117.5	0.382063733	0.075878504	-0.417864186	0.087034793	0.537047159	0.14244647
c.208G>A	p.Glu70Lys	GAA70AAA	E70K	missense	0.000108024	2.09E-05	298	0.000137929	6.65E-06	435.5	0.516398761	0.248659817	-0.287014809	0.424264192	0.751203259	0.694376746
c.208G>C	p.Glu70Gln	GAA70CAA	E70Q	missense	3.03E-05	1.41E-06	84	3.93E-05	5.28E-06	127.5	0.033615057	4.248959949	-1.473466153	0.605538379	-1.190615635	0.991061177
c.208G>T	p.Glu70Ter	GAA70TAA	E70*	nonsense	0.000227859	8.84E-06	632.5	0.000337829	1.05E-05	1079.5	0.011762282	0.092220089	-1.929508396	1.037542605	-1.937002284	1.698105736
c.209A>C	p.Glu70Ala	GAA70GCA	E70A	missense	9.72E-06	1.29E-06	27	1.17E-05	4.20E-06	35.5	0.404122921	11.98848601	-0.393486516	0.623337872	0.576945145	1.020192917
c.209A>G	p.Glu70Gly	GAA70GGA	E70G	missense	0.000109599	4.13E-06	306.5	0.000108385	1.43E-06	345.5	Inf	9.461494951	Inf	0.968136841	Inf	1.584512016
c.209A>T	p.Glu70Val	GAA70GTA	E70V	missense	0.000124058	5.25E-06	347	0.000123638	2.92E-06	393.5	1.055683278	25.06817379	0.023533643	0.964201941	1.259465863	1.578071917
c.20T>A	p.Val7Asp	GTT7GAT	V7D	missense	0.000189994	3.17E-05	739.5	0.000210529	2.15E-06	790	0.780945195	0.250305615	-0.107379443	0.175368626	1.045205494	0.287019029
c.20T>C	p.Val7Ala	GTT7GCT	V7A	missense	0.000348739	7.08E-05	1311.5	0.000346141	2.14E-06	1299.5	1.013124589	0.245329811	0.005662856	0.115620399	1.230217441	0.189231423
c.20T>G	p.Val7Gly	GTT7GGT	V7G	missense	0.0002788	5.88E-05	1089.5	0.000352404	1.35E-05	1330	0.785459826	0.125111572	-0.104876023	0.071357136	1.049302745	0.116787457
c.210A>C	p.Glu70Asp	GAA70GAC	E70D	missense	1.34E-05	2.74E-06	37.5	2.78E-05	9.49E-07	89	0.062048573	2.444931099	-1.207268201	0.472941782	-0.754939772	0.77404547
c.210A>G	p.Glu70=	GAA70GAG	E70E	synonymous	0.000150467	1.23E-05	417.5	0.000156323	1.71E-05	489.5	0.537014472	18.45615801	-0.27001401	1.048644781	0.779027807	1.716276237
c.210A>T	p.Glu70Asp	GAA70GAT	E70D	missense	0.000187571	1.05E-05	521	0.000191556	3.36E-06	611.5	0.672214456	9.289910853	-0.172492152	1.024069515	0.938638049	1.676054853
c.211_213delinsACG	p.Leu71Thr	CTC71ACG	L71T	missense	6.83E-07	9.66E-07	2	2.43E-06	6.05E-07	8	0.322009407	0.278991757	-0.492131441	0.442499766	0.415496823	0.724222203
c.211_213delinsACT	p.Leu71Thr	CTC71ACT	L71T	missense	3.28E-05	4.77E-06	91.5	1.17E-05	3.30E-06	35.5	2.816096765	0.784879531	0.449647574	0.107638193	1.956870006	0.176167256
c.211_213delinsAGT	p.Leu71Ser	CTC71AGT	L71S	missense	5.42E-06	4.41E-06	15.5	1.85E-05	3.56E-06	60.5	0.297483078	0.172361549	-0.526537733	0.453167039	0.35918538	0.741680914
c.211_213delinsATA	p.Leu71Ile	CTC71ATA	L71I	missense	0	0	0	2.00E-07	2.83E-07	0.5	0.499129821	19.72181544	-0.301786482	0.502264095	0.727027034	0.822036162
c.211_213delinsATG	p.Leu71Met	CTC71ATG	L71M	missense	8.29E-06	4.69E-06	23.5	1.16E-05	5.96E-07	36.5	0.723422052	0.289120392	-0.140608257	0.255765617	0.990821184	0.418601664
c.211_213delinsATT	p.Leu71Ile	CTC71ATT	L71I	missense	4.73E-05	4.08E-05	126.5	1.97E-05	1.86E-06	63.5	2.399513425	1.433828886	0.380123184	0.650546036	1.843082134	1.064723464
c.211_213delinsCAG	p.Leu71Gln	CTC71CAG	L71Q	missense	1.26E-06	1.55E-07	3.5	6.11E-06	1.28E-06	20	0.182910331	0.102555151	-0.737761765	0.319845439	0.0134832	0.523478624
c.211_213delinsCCG	p.Leu71Pro	CTC71CCG	L71P	missense	1.68E-05	6.81E-08	46.5	2.00E-05	2.90E-06	62	0.844566241	0.163950914	-0.073366282	0.084517892	1.100873515	0.138327156
c.211_213delinsCCT	p.Leu71Pro	CTC71CCT	L71P	missense	8.74E-07	6.95E-07	2.5	3.30E-07	9.95E-08	1	2.949228889	42.16322176	0.469708479	0.49432136	1.989702912	0.809036595
c.211_213delinsCGG	p.Leu71Arg	CTC71CGG	L71R	missense	3.41E-07	4.83E-07	1	4.27E-06	9.43E-07	14	0.103325896	0.083556802	-0.985790819	0.36798613	-0.392456333	0.602268625
c.211_213delinsCGT	p.Leu71Arg	CTC71CGT	L71R	missense	5.96E-06	2.22E-07	16.5	2.78E-05	7.70E-07	88.5	0.218141538	0.049086214	-0.66126163	0.104413845	0.138688003	0.17089009
c.211_213delinsGAG	p.Leu71Glu	CTC71GAG	L71E	missense	0	0	0	3.30E-07	9.95E-08	1	0.302728109	40.38034981	-0.518947253	0.449603164	0.371608424	0.735848059
c.211_213delinsGCG	p.Leu71Ala	CTC71GCG	L71A	missense	7.52E-05	5.55E-05	214.5	2.76E-05	2.30E-06	86.5	2.725064699	1.4085931	0.435376818	0.554264311	1.933513613	0.907142898
c.211_213delinsGGG	p.Leu71Gly	CTC71GGG	L71G	missense	3.41E-07	4.83E-07	1	1.91E-05	3.17E-06	62	0.023147198	0.01802284	-1.635501576	0.364255816	-1.455812727	0.596163365
c.211_213delinsGGT	p.Leu71Gly	CTC71GGT	L71G	missense	9.36E-07	8.40E-07	2.5	7.03E-06	1.45E-06	23	0.147229875	0.090686811	-0.832004056	0.364020979	-0.140759502	0.595779017
c.211_213delinsGTG	p.Leu71Val	CTC71GTG	L71V	missense	1.57E-05	1.25E-05	42	1.45E-06	2.14E-07	4.5	10.8553185	9.555653713	1.03564257	0.519140269	2.915945287	0.849656742
c.211_213delinsGTT	p.Leu71Val	CTC71GTT	L71V	missense	0	0	0	1.44E-06	9.04E-07	5	0.069418255	1.896356969	-1.15852631	0.365593201	-0.67516581	0.598352211
c.211_213delinsTAA	p.Leu71Ter	CTC71TAA	L71*	nonsense	5.33E-07	2.12E-07	1.5	1.30E-07	1.84E-07	0.5	Inf	771.6111689	Inf	0.58939687	Inf	0.964642995
c.211_213delinsTAC	p.Leu71Tyr	CTC71TAC	L71Y	missense	0	0	0	6.61E-07	1.99E-07	2	0.203393157	6.926670483	-0.691663663	0.368760798	0.088930175	0.603536494
c.211_213delinsTAG	p.Leu71Ter	CTC71TAG	L71*	nonsense	0.00010348	1.92E-06	287	0.000187949	1.47E-05	589	0.001222844	0.06286761	-2.912629111	0.872289327	-3.546037825	1.427642106
c.211_213delinsTAT	p.Leu71Tyr	CTC71TAT	L71Y	missense	0	0	0	2.00E-07	2.83E-07	0.5	3.189948577	56.12013081	0.503783682	0.487398547	2.045472475	0.797706296
c.211_213delinsTGG	p.Leu71Trp	CTC71TGG	L71W	missense	0.000117153	2.87E-06	325	1.67E-05	9.83E-07	53.5	7.011637715	0.749245908	0.845819468	0.046371127	2.605269179	0.075893824
c.211_213delinsTGT	p.Leu71Cys	CTC71TGT	L71C	missense	1.71E-07	2.41E-07	0.5	2.00E-07	2.83E-07	0.5	1.351364075	877.971914	0.130772369	0.525245607	1.434979328	0.859649112
c.211_213delinsTTG	p.Leu71=	CTC71TTG	L71L	synonymous	3.41E-07	4.83E-07	1	9.10E-06	7.34E-07	28.5	0.033022723	0.033454273	-1.481187122	0.363346143	-1.203252245	0.594674538
c.211_213delinsTTT	p.Leu71Phe	CTC71TTT	L71F	missense	4.09E-06	1.46E-06	11.5	9.80E-07	8.20E-07	3.5	4.275603751	210.0193798	0.630997449	0.354338337	2.253678313	0.579931812
c.211C>A	p.Leu71Ile	CTC71ATC	L71I	missense	6.92E-05	1.50E-05	194.5	7.43E-05	2.19E-07	237	Inf	21.17858525	Inf	0.868238468	Inf	1.421012223
c.211C>G	p.Leu71Val	CTC71GTC	L71V	missense	1.66E-05	1.84E-06	46	1.49E-05	9.33E-07	47	Inf	69.93683725	Inf	0.949955385	Inf	1.554755131
c.211C>T	p.Leu71Phe	CTC71TTC	L71F	missense	0.000105724	6.44E-06	294	0.00010297	5.35E-06	331	1.064703857	0.332350706	0.027228827	0.136606597	1.265513629	0.223578719
c.212T>A	p.Leu71His	CTC71CAC	L71H	missense	7.77E-05	1.20E-05	218	7.07E-05	3.74E-06	227.5	1.966690892	25.00533654	0.293736107	0.649923844	1.701695755	1.063705146
c.212T>C	p.Leu71Pro	CTC71CCC	L71P	missense	0.00011896	1.94E-05	334	0.000114129	1.35E-06	363.5	1.989454873	50.90594157	0.298734092	1.01166526	1.709875765	1.655753289
c.212T>G	p.Leu71Arg	CTC71CGC	L71R	missense	1.57E-05	2.53E-06	43.5	1.66E-05	1.89E-06	52	Inf	6.239931587	Inf	0.65652636	Inf	1.074511228
c.213C>A	p.Leu71=	CTC71CTA	L71L	synonymous	0.000180236	2.66E-05	499	0.000275697	2.74E-07	878.5	0.180754869	0.144671916	-0.742909996	0.863424891	0.00505729	1.413134028
c.213C>G	p.Leu71=	CTC71CTG	L71L	synonymous	8.70E-05	2.90E-06	242	0.000114138	8.86E-06	359.5	0.683714362	0.114873562	-0.165125297	0.073616224	0.950695094	0.120484818
c.213C>T	p.Leu71=	CTC71CTT	L71L	synonymous	0.001908748	0.000300329	5282.5	0.000318542	9.01E-06	1019.5	7.619382485	0.911056712	0.881919775	0.052748744	2.664353151	0.086331824
c.214_216delinsAAG	p.Tyr72Lys	TAT72AAG	Y72K	missense	6.33E-06	8.42E-06	18.5	6.85E-06	6.12E-07	22	0.939586097	0.782290727	-0.027063418	0.713901991	1.176655617	1.168415698
c.214_216delinsACG	p.Tyr72Thr	TAT72ACG	Y72T	missense	2.41E-06	2.87E-06	7	5.43E-06	2.53E-06	16	0.462270179	0.75661088	-0.335104122	0.569425796	0.672497345	0.931957114
c.214_216delinsACT	p.Tyr72Thr	TAT72ACT	Y72T	missense	2.80E-05	2.75E-05	74.5	2.05E-05	1.18E-06	65.5	1.370590902	0.895128029	0.136907845	0.705032351	1.445021022	1.153899101
c.214_216delinsAGG	p.Tyr72Arg	TAT72AGG	Y72R	missense	0	0	0	2.00E-07	2.83E-07	0.5	0.498900083	19.4161487	-0.301986424	0.490781189	0.726699797	0.803242535
c.214_216delinsAGT	p.Tyr72Ser	TAT72AGT	Y72S	missense	3.23E-05	3.00E-07	89.5	2.67E-05	7.77E-06	88.5	1.211088104	0.358921142	0.083175738	0.111581074	1.357079768	0.182620416
c.214_216delinsATG	p.Tyr72Met	TAT72ATG	Y72M	missense	2.38E-05	3.05E-05	69.5	8.57E-06	3.54E-07	27	2.793456034	2.272339186	0.44614184	0.880089376	1.951132308	1.440408144
c.214_216delinsATT	p.Tyr72Ile	TAT72ATT	Y72I	missense	2.48E-05	2.01E-05	66.5	3.51E-05	3.67E-06	109.5	0.691796098	0.41569495	-0.160021892	0.627596801	0.959047641	1.02716334
c.214_216delinsCGG	p.Tyr72Arg	TAT72CGG	Y72R	missense	4.34E-06	3.49E-07	12	7.24E-06	1.16E-06	23.5	0.613729226	0.171206779	-0.212023195	0.126317678	0.873939125	0.206739244
c.214_216delinsCGT	p.Tyr72Arg	TAT72CGT	Y72R	missense	6.85E-06	9.14E-06	20	4.60E-06	8.42E-07	15	1.508394129	1.294830007	0.178514833	0.727501918	1.513117567	1.19067417
c.214_216delinsCTT	p.Tyr72Leu	TAT72CTT	Y72L	missense	5.32E-07	2.12E-07	1.5	2.04E-06	5.34E-08	6.5	0.309674175	0.190868913	-0.50909501	0.307480991	0.387733207	0.503242211
c.214_216delinsGAG	p.Tyr72Glu	TAT72GAG	Y72E	missense	9.82E-06	2.53E-06	27.5	2.00E-05	3.34E-06	65	0.491507026	0.113775604	-0.30847027	0.10131668	0.716087938	0.165821081
c.214_216delinsGGG	p.Tyr72Gly	TAT72GGG	Y72G	missense	4.89E-05	3.30E-05	132	3.69E-05	5.15E-06	119.5	1.328118707	0.644898526	0.123236894	0.440709554	1.422646308	0.721292232
c.214_216delinsGGT	p.Tyr72Gly	TAT72GGT	Y72G	missense	0.000104823	2.98E-05	294	4.40E-05	2.12E-06	140.5	2.384865608	0.484396601	0.377463911	0.093535861	1.838729805	0.153086515
c.214_216delinsGTG	p.Tyr72Val	TAT72GTG	Y72V	missense	1.46E-05	1.12E-06	40.5	3.26E-05	2.69E-06	102	0.450005416	0.078731133	-0.346782259	0.078267394	0.653384191	0.128097207
c.214_216delinsGTT	p.Tyr72Val	TAT72GTT	Y72V	missense	0.000177595	8.95E-05	482.5	2.89E-05	3.36E-06	90	6.14998659	2.262124468	0.788874169	0.249318826	2.512069016	0.408050452
c.214_216delinsTCG	p.Tyr72Ser	TAT72TCG	Y72S	missense	0	0	0	1.30E-07	1.84E-07	0.5	Inf	181.5829828	Inf	0.516916027	Inf	0.846016412
c.214_216delinsTGG	p.Tyr72Trp	TAT72TGG	Y72W	missense	0.000143371	1.73E-05	399.5	6.08E-05	2.49E-06	191.5	2.360628689	0.214087268	0.373027681	0.039579969	1.831469199	0.064778999
c.214_216delinsTTA	p.Tyr72Leu	TAT72TTA	Y72L	missense	0	0	0	2.00E-07	2.83E-07	0.5	Inf	32.69812778	Inf	0.520901378	Inf	0.85253908
c.214_216delinsTTG	p.Tyr72Leu	TAT72TTG	Y72L	missense	8.49E-05	1.73E-05	233.5	5.86E-05	6.28E-07	186	1.451180416	0.214577155	0.161721409	0.065763745	1.485632421	0.107632971
c.214T>A	p.Tyr72Asn	TAT72AAT	Y72N	missense	0.000674088	4.64E-07	1877.5	0.000435785	9.20E-06	1384	2.44231473	0.242946155	0.387801629	0.043355799	1.855649147	0.070958754
c.214T>C	p.Tyr72His	TAT72CAT	Y72H	missense	0.000181902	1.15E-06	506.5	0.000201299	7.10E-07	641	0.692722463	0.230376354	-0.159440729	0.192389399	0.959998806	0.314876267
c.214T>G	p.Tyr72Asp	TAT72GAT	Y72D	missense	0.000238928	4.43E-05	660.5	0.000144547	3.07E-06	462	1.705774575	0.235869268	0.231921637	0.061651291	1.600526411	0.100902277
c.215A>C	p.Tyr72Ser	TAT72TCT	Y72S	missense	9.56E-06	1.53E-06	26.5	2.04E-05	7.01E-08	65	0.264701944	0.157455954	-0.577242869	0.446338928	0.27619825	0.73050561
c.215A>G	p.Tyr72Cys	TAT72TGT	Y72C	missense	0.000174932	3.63E-06	487.5	0.000143308	3.51E-06	455.5	1.846932824	0.414031731	0.2664511	0.100170272	1.657039443	0.163944798
c.215A>T	p.Tyr72Phe	TAT72TTT	Y72F	missense	0.000192231	3.10E-06	536.5	0.000198291	1.23E-06	632	0.926043765	0.194902321	-0.033368488	0.094468005	1.166336353	0.154612119
c.216T>A	p.Tyr72Ter	TAT72TAA	Y72*	nonsense	0.000152844	1.66E-05	424.5	0.000151579	1.26E-05	477.5	Inf	25.50641244	Inf	0.880812328	Inf	1.441591372
c.216T>C	p.Tyr72=	TAT72TAC	Y72Y	synonymous	0.000100552	8.83E-06	279.5	0.00010176	2.92E-07	324.5	Inf	66.04357843	Inf	0.914770164	Inf	1.497168844
c.216T>G	p.Tyr72Ter	TAT72TAG	Y72*	nonsense	1.70E-05	4.92E-06	47	9.96E-05	4.97E-06	315.5	0.082038391	0.042094841	-1.085982865	0.416830913	-0.556436767	0.682210987
c.217_219delinsAAT	p.Ser73Asn	TCT73AAT	S73N	missense	3.83E-05	2.17E-05	108.5	2.94E-05	5.51E-06	90.5	1.306236879	0.568711504	0.116021941	0.318316527	1.410837874	0.520976312
c.217_219delinsACA	p.Ser73Thr	TCT73ACA	S73T	missense	1.71E-07	2.41E-07	0.5	8.61E-07	4.83E-07	2.5	0.360496472	37.06004111	-0.443098981	0.530812818	0.495746348	0.868760749
c.217_219delinsACG	p.Ser73Thr	TCT73ACG	S73T	missense	0	0	0	4.01E-07	5.67E-07	1	0.431432818	8.379265079	-0.365086822	0.470165532	0.623425823	0.769501689
c.217_219delinsAGA	p.Ser73Arg	TCT73AGA	S73R	missense	0.000102787	9.19E-07	285	0.000187744	1.40E-05	588.5	0.001218084	0.063662727	-2.914322655	0.879548152	-3.548809582	1.439522343
c.217_219delinsAGG	p.Ser73Arg	TCT73AGG	S73R	missense	1.45E-06	1.16E-07	4	1.56E-05	6.73E-07	49	0.099485211	0.036296674	-1.002241475	0.200400028	-0.419380482	0.327986952
c.217_219delinsAGT	p.Ser73=	TCT73AGT	S73S	synonymous	8.83E-06	4.28E-06	24	2.04E-05	1.70E-06	64	0.420280604	0.160652962	-0.376460652	0.232154623	0.604810717	0.379958466
c.217_219delinsATT	p.Ser73Ile	TCT73ATT	S73I	missense	1.09E-06	8.73E-08	3	5.56E-06	2.34E-06	16.5	0.213361976	0.799601891	-0.670882975	0.280078293	0.122941121	0.458393279
c.217_219delinsCAT	p.Ser73His	TCT73CAT	S73H	missense	7.03E-07	4.54E-07	2	1.19E-06	5.82E-07	3.5	0.620182537	324.565678	-0.207480467	0.409755102	0.881374031	0.670630281
c.217_219delinsCCG	p.Ser73Pro	TCT73CCG	S73P	missense	3.62E-07	2.91E-08	1	1.06E-05	2.98E-07	33.5	0.043529892	0.026569313	-1.361212406	0.309277102	-1.006894281	0.506181836
c.217_219delinsCGA	p.Ser73Arg	TCT73CGA	S73R	missense	1.71E-07	2.41E-07	0.5	1.30E-07	1.84E-07	0.5	2.081870472	45.10882221	0.318453705	0.539075694	1.742150091	0.882284278
c.217_219delinsCGT	p.Ser73Arg	TCT73CGT	S73R	missense	9.28E-06	6.36E-06	25	8.86E-06	4.02E-06	30	1.058472169	4.261403163	0.024679443	0.41924866	1.261341151	0.68616802
c.217_219delinsCTG	p.Ser73Leu	TCT73CTG	S73L	missense	2.36E-06	4.45E-07	6.5	3.30E-07	9.96E-08	1	7.453516057	682.484045	0.872361191	0.402245394	2.648708988	0.658339434
c.217_219delinsCTT	p.Ser73Leu	TCT73CTT	S73L	missense	0.000385961	3.84E-05	1065.5	3.23E-05	3.70E-06	100.5	11.96736125	1.315098867	1.077998401	0.047126253	2.985267432	0.077129711
c.217_219delinsGAT	p.Ser73Asp	TCT73GAT	S73D	missense	1.36E-05	1.97E-06	38	1.20E-05	1.16E-06	37.5	1.143798906	0.211036257	0.058349677	0.081623413	1.316447916	0.133589873
c.217_219delinsGCG	p.Ser73Ala	TCT73GCG	S73A	missense	6.83E-07	9.66E-07	2	1.78E-06	3.14E-07	5.5	0.439188867	0.415893437	-0.357348677	0.449141966	0.636090545	0.735093235
c.217_219delinsGGG	p.Ser73Gly	TCT73GGG	S73G	missense	0	0	0	2.60E-07	3.68E-07	1	0.384553281	11.79170528	-0.415043478	0.491776499	0.541663701	0.804871521
c.217_219delinsGTG	p.Ser73Val	TCT73GTG	S73V	missense	1.34E-05	7.08E-06	38	1.91E-05	3.07E-06	59	0.70908084	0.281574462	-0.14930425	0.239690057	0.97658879	0.392291419
c.217_219delinsGTT	p.Ser73Val	TCT73GTT	S73V	missense	2.93E-05	2.94E-05	78	1.88E-05	2.15E-06	60.5	1.568404465	1.049281453	0.19545807	0.729966964	1.540847905	1.194708616
c.217_219delinsTAA	p.Ser73Ter	TCT73TAA	S73*	nonsense	1.91E-07	2.70E-07	0.5	1.30E-07	1.84E-07	0.5	Inf	31.30450516	Inf	0.567785685	Inf	0.929272806
c.217_219delinsTAG	p.Ser73Ter	TCT73TAG	S73*	nonsense	2.68E-06	5.50E-07	7.5	1.79E-05	4.87E-06	59	0.155718328	0.059709998	-0.807660268	0.17037956	-0.100916969	0.278853618
c.217_219delinsTGA	p.Ser73Ter	TCT73TGA	S73*	nonsense	5.12E-07	7.24E-07	1.5	4.60E-07	8.43E-08	1.5	1.520218187	1035.903662	0.181905924	0.577866889	1.518667633	0.945772323
c.217_219delinsTTG	p.Ser73Leu	TCT73TTG	S73L	missense	0	0	0	7.91E-07	1.53E-08	2.5	0.126435767	0.897457389	-0.898130051	0.335601217	-0.248985354	0.549265494
c.217T>A	p.Ser73Thr	TCT73ACT	S73T	missense	0.000160422	1.58E-06	447.5	0.000199866	1.25E-05	631.5	0.029930906	0.238939243	-1.523880136	1.002556143	-1.273126245	1.640844751
c.217T>C	p.Ser73Pro	TCT73CCT	S73P	missense	0.000155937	1.18E-05	433.5	0.000130981	6.87E-06	414.5	1.877481493	0.650680404	0.273575665	0.143044663	1.668699942	0.234115651
c.217T>G	p.Ser73Ala	TCT73GCT	S73A	missense	3.49E-05	1.29E-05	96	7.49E-05	6.81E-06	235.5	0.338268594	0.15682012	-0.470738322	0.377648662	0.450510111	0.618082917
c.218C>A	p.Ser73Tyr	TCT73TAT	S73Y	missense	0.000545008	7.01E-05	1509	0.000451465	1.15E-05	1443	1.471896424	0.260849669	0.16787725	0.07963248	1.495707447	0.130331391
c.218C>G	p.Ser73Cys	TCT73TGT	S73C	missense	8.16E-05	1.35E-05	228.5	9.21E-05	4.68E-07	293.5	0.742786806	0.248602044	-0.129135819	0.201303421	1.009597678	0.329465501
c.218C>T	p.Ser73Phe	TCT73TTT	S73F	missense	0.000194332	3.13E-06	540.5	0.000173823	3.04E-06	552	1.211334065	0.162062586	0.083263931	0.059032605	1.357224109	0.096616376
c.219T>A	p.Ser73=	TCT73TCA	S73S	synonymous	0.000190898	1.53E-05	534.5	0.000202656	7.40E-06	650.5	0.024715252	31.06142962	-1.607034961	0.961089254	-1.409222523	1.572977502
c.219T>C	p.Ser73=	TCT73TCC	S73S	synonymous	0.000359877	9.88E-06	1005.5	0.000199928	1.52E-06	637.5	3.021964191	0.326944852	0.480289314	0.047159059	2.007020153	0.077183403
c.219T>G	p.Ser73=	TCT73TCG	S73S	synonymous	4.39E-05	2.13E-05	125	8.69E-05	1.84E-07	277.5	0.44887831	0.194604376	-0.34787138	0.357947615	0.65160167	0.585838977
c.21T>A	p.Val7=	GTT7GTA	V7V	synonymous	4.84E-05	6.01E-07	186	5.14E-05	5.36E-07	193	0.216653804	58.49983579	-0.664233681	0.968350792	0.133823762	1.58486218
c.21T>C	p.Val7=	GTT7GTC	V7V	synonymous	0.000277853	4.32E-05	1081	0.000273356	5.84E-07	1028	1.118158309	0.830687124	0.048503295	0.798057917	1.300332725	1.306150437
c.21T>G	p.Val7=	GTT7GTG	V7V	synonymous	0.000452172	5.53E-05	1714.5	0.000407135	4.01E-06	1532.5	1.113565505	0.098372548	0.046715769	0.038753446	1.297407151	0.063426262
c.22_24delinsAAT	p.Glu8Asn	GAG8AAT	E8N	missense	5.20E-05	1.69E-05	192.5	4.51E-05	3.46E-06	170.5	1.153056721	0.274188896	0.061850672	0.110315126	1.322177859	0.180548488
c.22_24delinsACG	p.Glu8Thr	GAG8ACG	E8T	missense	2.76E-05	2.44E-06	106.5	5.36E-05	7.69E-06	204	0.513715888	0.095278395	-0.289277002	0.080389345	0.747500815	0.131570124
c.22_24delinsACT	p.Glu8Thr	GAG8ACT	E8T	missense	4.49E-06	6.02E-06	15	2.10E-05	1.62E-06	79.5	0.217874588	0.178630785	-0.661793422	0.667158897	0.137817641	1.091913089
c.22_24delinsAGG	p.Glu8Arg	GAG8AGG	E8R	missense	4.71E-05	1.65E-05	174	8.33E-05	3.89E-06	310	0.566461269	0.144227691	-0.246829779	0.124115504	0.816972538	0.203135031
c.22_24delinsAGT	p.Glu8Ser	GAG8AGT	E8S	missense	0.000101196	7.99E-06	389.5	0.00022116	9.57E-06	823.5	0.458020045	0.047391323	-0.339115515	0.04549531	0.665932054	0.074460409
c.22_24delinsATG	p.Glu8Met	GAG8ATG	E8M	missense	0.000118605	1.22E-05	457.5	0.000223103	4.55E-06	833	0.531740879	0.050845731	-0.274299951	0.041946253	0.772013174	0.068651804
c.22_24delinsATT	p.Glu8Ile	GAG8ATT	E8I	missense	6.73E-05	4.86E-06	259	6.88E-05	4.66E-06	259.5	0.980392077	0.121270168	-0.008600207	0.054290729	1.206873638	0.088855531
c.22_24delinsCAC	p.Glu8His	GAG8CAC	E8H	missense	0	0	0	1.61E-07	2.27E-07	0.5	0.623004848	27.29637884	-0.205508574	0.496624101	0.884601352	0.812805403
c.22_24delinsCAT	p.Glu8His	GAG8CAT	E8H	missense	4.72E-05	4.25E-05	195.5	3.36E-05	2.87E-06	124.5	1.407896586	0.857769658	0.148570756	0.694581797	1.464109256	1.136795086
c.22_24delinsCCG	p.Glu8Pro	GAG8CCG	E8P	missense	2.31E-07	3.27E-07	1	1.33E-06	6.28E-08	5	0.249359911	0.247546157	-0.603173365	0.347466342	0.233758813	0.568684684
c.22_24delinsCCT	p.Glu8Pro	GAG8CCT	E8P	missense	1.45E-05	6.38E-06	57.5	3.71E-05	1.06E-06	138.5	0.391999042	0.12234175	-0.406714994	0.176831593	0.555294609	0.289413409
c.22_24delinsCGG	p.Glu8Arg	GAG8CGG	E8R	missense	0.000122399	8.91E-06	464.5	7.86E-05	7.31E-06	291	1.558161063	0.180402723	0.192612348	0.050282027	1.536190421	0.082294643
c.22_24delinsCGT	p.Glu8Arg	GAG8CGT	E8R	missense	4.77E-05	1.42E-05	187.5	5.69E-05	4.04E-06	211	0.841556813	0.183168959	-0.07491656	0.101032885	1.098336236	0.165356604
c.22_24delinsCTG	p.Glu8Leu	GAG8CTG	E8L	missense	4.62E-05	3.38E-05	188.5	6.16E-05	5.41E-06	233	0.751303623	0.38752271	-0.124184517	0.518901346	1.017701282	0.849265705
c.22_24delinsCTT	p.Glu8Leu	GAG8CTT	E8L	missense	9.04E-06	5.53E-06	36.5	2.03E-05	1.43E-06	76.5	0.450780404	0.191273202	-0.346034972	0.294294662	0.654607248	0.481660658
c.22_24delinsGCT	p.Glu8Ala	GAG8GCT	E8A	missense	0.000198769	5.05E-05	741.5	0.000171282	6.61E-06	644	1.161058927	0.212873964	0.064854262	0.083406202	1.327093718	0.136507696
c.22_24delinsGGA	p.Glu8Gly	GAG8GGA	E8G	missense	1.51E-07	2.13E-07	0.5	3.21E-07	4.54E-07	1	0.599275012	994.1767494	-0.222373831	0.524556412	0.856998641	0.858521132
c.22_24delinsGGT	p.Glu8Gly	GAG8GGT	E8G	missense	0.000389084	7.21E-05	1461	0.000319947	2.71E-05	1209.5	1.216401616	0.177242111	0.085076988	0.063966032	1.36019147	0.104690723
c.22_24delinsGTA	p.Glu8Val	GAG8GTA	E8V	missense	1.51E-07	2.13E-07	0.5	4.35E-07	2.92E-07	1.5	0.575762065	20.5865486	-0.239756953	0.451484957	0.828548359	0.738927917
c.22_24delinsGTT	p.Glu8Val	GAG8GTT	E8V	missense	0.000652947	0.000133985	2542.5	0.000411239	8.64E-06	1543	1.58799749	0.231435747	0.200849812	0.065130033	1.54967236	0.106595798
c.22_24delinsTAA	p.Glu8Ter	GAG8TAA	E8*	nonsense	0	0	0	1.61E-07	2.27E-07	0.5	15.73341007	36.45237673	1.196822862	0.507955172	3.179742819	0.831350527
c.22_24delinsTAT	p.Glu8Tyr	GAG8TAT	E8Y	missense	0.000102909	9.61E-05	359	5.18E-05	1.51E-06	194.5	1.997543433	1.258432341	0.300496231	0.8150093	1.712759789	1.333894108
c.22_24delinsTCG	p.Glu8Ser	GAG8TCG	E8S	missense	4.27E-05	6.48E-06	161	8.91E-05	5.31E-06	336	0.480569495	0.065570958	-0.3182438	0.060147571	0.70009198	0.098441196
c.22_24delinsTCT	p.Glu8Ser	GAG8TCT	E8S	missense	2.17E-05	2.07E-06	83.5	4.56E-05	1.45E-06	171.5	0.476685611	0.076245081	-0.321767957	0.071478582	0.694324129	0.116986223
c.22_24delinsTGA	p.Glu8Ter	GAG8TGA	E8*	nonsense	0	0	0	1.14E-07	1.62E-07	0.5	0.874096766	21.85279616	-0.058440487	0.505058614	1.125301986	0.826609844
c.22_24delinsTGG	p.Glu8Trp	GAG8TGG	E8W	missense	6.87E-05	1.02E-05	259	0.000177315	4.84E-06	661.5	0.386611506	0.044748203	-0.412725225	0.051042071	0.545457897	0.083538578
c.22_24delinsTGT	p.Glu8Cys	GAG8TGT	E8C	missense	3.07E-05	9.06E-07	117	9.91E-05	2.18E-06	372	0.310748257	0.044577091	-0.507591299	0.063726077	0.390194273	0.104297998
c.22_24delinsTTG	p.Glu8Leu	GAG8TTG	E8L	missense	0.000263795	2.27E-05	1016	0.00014304	7.07E-06	538.5	1.845820922	0.152979937	0.266189564	0.03609035	1.656611398	0.059067676
c.22_24delinsTTT	p.Glu8Phe	GAG8TTT	E8F	missense	9.23E-06	6.88E-07	35.5	3.22E-05	1.44E-06	121	0.290034955	0.059302849	-0.537549658	0.09355532	0.34116259	0.153118363
c.220_222delinsAAA	p.Ile74Lys	ATT74AAA	I74K	missense	0	0	0	2.01E-07	2.85E-07	0.5	Inf	37.0966163	Inf	0.514357407	Inf	0.841828817
c.220_222delinsAAG	p.Ile74Lys	ATT74AAG	I74K	missense	0.000137819	2.98E-05	377.5	0.000104127	3.62E-06	327	1.324534649	0.203367888	0.122063324	0.068957144	1.420725571	0.112859483
c.220_222delinsACG	p.Ile74Thr	ATT74ACG	I74T	missense	0.000101293	3.04E-05	276.5	6.12E-05	6.81E-06	190	1.65645828	0.383450834	0.219180502	0.109552053	1.579673489	0.179299596
c.220_222delinsAGG	p.Ile74Arg	ATT74AGG	I74R	missense	0.000250307	4.35E-05	696.5	0.000129711	1.03E-06	409	1.930499689	0.237585241	0.285669736	0.054554026	1.68849384	0.089286459
c.220_222delinsCAG	p.Ile74Gln	ATT74CAG	I74Q	missense	3.01E-05	2.47E-05	86	3.20E-05	2.00E-06	102	0.944333043	0.527787656	-0.024874814	0.564596756	1.180237621	0.92405361
c.220_222delinsCAT	p.Ile74His	ATT74CAT	I74H	missense	3.47E-05	3.05E-06	95.5	3.38E-05	1.22E-06	106	1.03033401	0.136679893	0.012978036	0.058309142	1.242189911	0.095432311
c.220_222delinsCCG	p.Ile74Pro	ATT74CCG	I74P	missense	3.84E-07	5.43E-07	1	6.64E-07	2.00E-07	2	0.728960396	13.08145569	-0.137296066	0.455936552	0.996242117	0.74621367
c.220_222delinsCGA	p.Ile74Arg	ATT74CGA	I74R	missense	0	0	0	2.01E-07	2.85E-07	0.5	0.496795057	9.093576438	-0.303822734	0.488474219	0.723694381	0.799466806
c.220_222delinsCGG	p.Ile74Arg	ATT74CGG	I74R	missense	2.26E-05	2.72E-05	59.5	1.44E-05	9.34E-08	45.5	1.575462512	1.217337142	0.197408074	0.840112709	1.544039401	1.374979884
c.220_222delinsCGT	p.Ile74Arg	ATT74CGT	I74R	missense	3.40E-05	9.54E-06	95	3.66E-05	3.31E-06	117	0.932540107	0.196041025	-0.030332481	0.095603113	1.171305269	0.156469906
c.220_222delinsCTA	p.Ile74Leu	ATT74CTA	I74L	missense	1.92E-07	2.71E-07	0.5	3.92E-07	5.54E-07	1.5	0.745295657	12.4671183	-0.127671409	0.513761412	1.01199442	0.840853375
c.220_222delinsCTG	p.Ile74Leu	ATT74CTG	I74L	missense	0.000101829	1.23E-05	280	8.43E-05	1.92E-06	267	1.209726995	0.113394997	0.082687372	0.041079733	1.356280478	0.067233605
c.220_222delinsGAG	p.Ile74Glu	ATT74GAG	I74E	missense	7.66E-05	5.78E-05	218	2.89E-05	1.59E-06	92	2.652429105	1.412723641	0.423643785	0.589278825	1.914310613	0.964449796
c.220_222delinsGAT	p.Ile74Asp	ATT74GAT	I74D	missense	6.10E-06	3.31E-06	16.5	5.62E-06	5.46E-07	18	1.104159451	0.448084215	0.043031794	0.252154627	1.291377732	0.412691696
c.220_222delinsGCG	p.Ile74Ala	ATT74GCG	I74A	missense	0.000204605	0.000220965	590	3.72E-05	1.99E-06	118.5	5.49740855	3.845828746	0.740158014	1.037117095	2.432337174	1.697409321
c.220_222delinsGCT	p.Ile74Ala	ATT74GCT	I74A	missense	2.51E-05	2.74E-07	69.5	3.39E-05	2.99E-06	108.5	0.744171906	0.114170148	-0.128326729	0.067615343	1.010921883	0.11066341
c.220_222delinsGGG	p.Ile74Gly	ATT74GGG	I74G	missense	2.41E-05	9.06E-06	67.5	1.62E-05	2.66E-06	50	1.487984963	0.446426951	0.172598542	0.142323635	1.503434603	0.232935573
c.220_222delinsGTG	p.Ile74Val	ATT74GTG	I74V	missense	4.74E-05	9.48E-06	132	4.97E-05	8.30E-06	161	0.954567282	0.183172377	-0.020193455	0.081965778	1.187899418	0.134150209
c.220_222delinsTAA	p.Ile74Ter	ATT74TAA	I74*	nonsense	0	0	0	4.03E-07	5.69E-07	1	0.248397529	47.22813529	-0.604852729	0.479797678	0.231010263	0.785266249
c.220_222delinsTAG	p.Ile74Ter	ATT74TAG	I74*	nonsense	1.11E-05	7.04E-06	30	5.02E-05	1.35E-07	158.5	0.223803869	0.098294335	-0.650132409	0.33176199	0.156902767	0.542981981
c.220_222delinsTAT	p.Ile74Tyr	ATT74TAT	I74Y	missense	0.000334358	8.05E-06	923	0.000164696	1.25E-05	514	2.03182379	0.167311746	0.307886041	0.035652274	1.724854404	0.058350693
c.220_222delinsTCG	p.Ile74Ser	ATT74TCG	I74S	missense	1.31E-05	7.64E-06	37	7.67E-06	5.99E-07	24.5	1.718540471	0.722767534	0.235159764	0.298726061	1.605826128	0.488913357
c.220_222delinsTCT	p.Ile74Ser	ATT74TCT	I74S	missense	1.55E-05	6.37E-06	42	2.53E-05	6.79E-07	79.5	0.615249465	0.180951677	-0.210948755	0.155696111	0.875697618	0.254821786
c.220_222delinsTGG	p.Ile74Trp	ATT74TGG	I74W	missense	1.39E-06	1.42E-06	4	3.71E-06	4.47E-07	11.5	0.401654198	0.27642146	-0.396147689	0.437601956	0.572589707	0.716206148
c.220_222delinsTGT	p.Ile74Cys	ATT74TGT	I74C	missense	7.31E-06	2.74E-06	20.5	6.10E-06	1.62E-06	18.5	1.213768302	0.435773846	0.084135792	0.156138579	1.35865105	0.255545956
c.220_222delinsTTG	p.Ile74Leu	ATT74TTG	I74L	missense	0.000126949	1.15E-05	349.5	4.45E-05	9.12E-07	141	2.85334995	0.262223378	0.455355039	0.040143815	1.966211193	0.065701825
c.220A>C	p.Ile74Leu	ATT74CTT	I74L	missense	0.000155658	3.52E-05	438	7.97E-05	7.28E-06	257.5	2.034098168	0.373183316	0.308371909	0.080753728	1.725649605	0.132166495
c.220A>G	p.Ile74Val	ATT74GTT	I74V	missense	0.000229055	2.45E-05	636	0.000300874	1.01E-05	954.5	0.270951061	0.17237192	-0.567109144	0.668958376	0.292783725	1.094858226
c.220A>T	p.Ile74Phe	ATT74TTT	I74F	missense	0.000583536	0.000109623	1639.5	0.000344062	1.16E-05	1091.5	2.029780123	0.344781723	0.307448995	0.075551545	1.724139108	0.123652283
c.221T>A	p.Ile74Asn	ATT74AAT	I74N	missense	0.000202694	2.52E-05	566.5	0.000205901	1.74E-05	646.5	0.895441305	20.68943307	-0.047962876	0.971991979	1.142450285	1.59082157
c.221T>C	p.Ile74Thr	ATT74ACT	I74T	missense	0.000157646	8.04E-07	438.5	0.000137943	6.66E-06	435.5	1.984383736	3.772490169	0.297625659	0.275639676	1.708061635	0.451128766
c.221T>G	p.Ile74Ser	ATT74AGT	I74S	missense	2.35E-05	1.39E-05	67	2.01E-05	1.28E-06	64.5	1.205738521	0.571007758	0.081253136	0.407928016	1.353933119	0.66763996
c.222T>A	p.Ile74=	ATT74ATA	I74I	synonymous	0.000167206	4.87E-07	465.5	0.000188316	1.59E-05	592	Inf	1.469630427	Inf	0.571460501	Inf	0.935287236
c.222T>C	p.Ile74=	ATT74ATC	I74I	synonymous	0.000116135	1.02E-05	324.5	0.000117329	2.25E-06	372.5	Inf	NA	Inf	NA	Inf	NA
c.222T>G	p.Ile74Met	ATT74ATG	I74M	missense	0.00036283	3.81E-05	1014.5	0.000187957	1.47E-05	605.5	1.970909031	0.191006475	0.29466658	0.042009306	1.703218624	0.068755002
c.223_225delinsAAG	p.Pro75Lys	CCT75AAG	P75K	missense	2.10E-06	5.17E-07	5.5	1.06E-05	1.59E-06	43	0.206533778	0.084083082	-0.685008911	0.238964763	0.099821749	0.391104358
c.223_225delinsAAT	p.Pro75Asn	CCT75AAT	P75N	missense	8.63E-06	2.42E-06	22.5	2.88E-05	2.80E-06	118.5	0.289432865	0.078438831	-0.538452156	0.131024565	0.339685505	0.214442824
c.223_225delinsACG	p.Pro75Thr	CCT75ACG	P75T	missense	0.000102863	1.24E-05	289	8.18E-05	5.44E-06	336	1.258974659	0.146547987	0.100016989	0.051043751	1.384643189	0.083541327
c.223_225delinsAGG	p.Pro75Arg	CCT75AGG	P75R	missense	6.10E-05	7.04E-05	132	3.95E-05	3.27E-06	162.5	1.547488452	1.160751091	0.189627417	0.931547765	1.531305101	1.524628094
c.223_225delinsAGT	p.Pro75Ser	CCT75AGT	P75S	missense	7.79E-06	8.20E-07	21	3.19E-06	1.30E-07	13	2.47452044	0.761583177	0.393491046	0.138044812	1.864960795	0.22593259
c.223_225delinsATG	p.Pro75Met	CCT75ATG	P75M	missense	8.62E-06	3.52E-07	23.5	1.85E-05	2.95E-06	76.5	0.471327156	0.126327645	-0.326677537	0.124191658	0.68628881	0.203259669
c.223_225delinsATT	p.Pro75Ile	CCT75ATT	P75I	missense	1.95E-05	3.87E-06	55.5	1.11E-05	1.05E-07	45.5	1.758062049	0.343294882	0.245034199	0.08759903	1.621987232	0.143369935
c.223_225delinsCAC	p.Pro75His	CCT75CAC	P75H	missense	1.44E-07	2.04E-07	0.5	1.37E-07	1.93E-07	0.5	1.786395411	56.2865651	0.251977594	0.544793052	1.633351218	0.891641657
c.223_225delinsCAG	p.Pro75Gln	CCT75CAG	P75Q	missense	4.06E-05	3.16E-06	110	5.98E-05	1.31E-06	244	0.680977766	0.099972114	-0.166867068	0.065596749	0.947844406	0.107359654
c.223_225delinsCGC	p.Pro75Arg	CCT75CGC	P75R	missense	0	0	0	1.11E-07	1.56E-07	0.5	0.90390766	233.077148	-0.043875933	0.526839902	1.149139225	0.862258431
c.223_225delinsCGG	p.Pro75Arg	CCT75CGG	P75R	missense	6.05E-05	7.51E-06	170	6.66E-05	3.72E-06	273.5	0.909168599	0.119739282	-0.041355573	0.058056536	1.153264202	0.095018881
c.223_225delinsCTA	p.Pro75Leu	CCT75CTA	P75L	missense	0	0	0	1.37E-07	1.93E-07	0.5	0.731354586	22.83356624	-0.135872011	0.504811068	0.998572814	0.826204693
c.223_225delinsCTG	p.Pro75Leu	CCT75CTG	P75L	missense	0.000186508	5.04E-05	487	9.35E-05	6.12E-06	384	1.996369147	0.390733029	0.300240849	0.089416415	1.712341816	0.146344377
c.223_225delinsGAG	p.Pro75Glu	CCT75GAG	P75E	missense	1.40E-05	5.89E-06	41.5	2.09E-05	2.07E-06	86	0.675871896	0.204240471	-0.170135612	0.155139061	0.942494907	0.253910083
c.223_225delinsGAT	p.Pro75Asp	CCT75GAT	P75D	missense	0.000132123	1.06E-05	368.5	9.21E-05	2.84E-06	375.5	1.436231845	0.146336732	0.157224552	0.044586044	1.478272589	0.072972248
c.223_225delinsGCA	p.Pro75Ala	CCT75GCA	P75A	missense	1.44E-07	2.04E-07	0.5	1.11E-07	1.56E-07	0.5	2.207870881	138.0163922	0.343973672	0.537729399	1.78391763	0.88008085
c.223_225delinsGCC	p.Pro75Ala	CCT75GCC	P75A	missense	0	0	0	4.95E-07	7.38E-08	2	0.202131803	5.86507209	-0.69436535	0.409325733	0.084508429	0.66992755
c.223_225delinsGCG	p.Pro75Ala	CCT75GCG	P75A	missense	0.000135005	0.000111361	314.5	6.16E-05	2.62E-06	251	2.193534442	1.238193773	0.341144458	0.707916405	1.779287165	1.15861932
c.223_225delinsGGG	p.Pro75Gly	CCT75GGG	P75G	missense	5.90E-05	3.33E-05	179	2.31E-05	2.58E-06	93.5	2.562011279	1.048633781	0.408581037	0.320182104	1.889657999	0.524029629
c.223_225delinsGGT	p.Pro75Gly	CCT75GGT	P75G	missense	7.35E-05	3.26E-05	185.5	4.54E-05	1.88E-06	186	1.622924968	0.513268832	0.210298442	0.186689885	1.565136566	0.305548094
c.223_225delinsGTC	p.Pro75Val	CCT75GTC	P75V	missense	0	0	0	1.37E-07	1.93E-07	0.5	0.731354586	448.341285	-0.135872011	0.53048955	0.998572814	0.86823167
c.223_225delinsGTG	p.Pro75Val	CCT75GTG	P75V	missense	0.00010127	3.39E-05	295.5	8.30E-05	2.36E-07	339.5	1.220927161	0.28659714	0.086689755	0.112193542	1.362831023	0.183622818
c.223_225delinsGTT	p.Pro75Val	CCT75GTT	P75V	missense	0.00015159	0.000104622	363.5	8.87E-05	2.85E-06	363.5	1.71139843	0.827017198	0.233351129	0.531896739	1.602866005	0.870534761
c.223_225delinsTAA	p.Pro75Ter	CCT75TAA	P75*	nonsense	0	0	0	1.37E-07	1.93E-07	0.5	0.731354586	89.5319121	-0.135872011	0.519955347	0.998572814	0.850990747
c.223_225delinsTAG	p.Pro75Ter	CCT75TAG	P75*	nonsense	1.15E-05	1.66E-06	32.5	0.0001269	2.34E-06	519.5	0.091558015	0.01957218	-1.038303633	0.098645942	-0.478402018	0.161449988
c.223_225delinsTAT	p.Pro75Tyr	CCT75TAT	P75Y	missense	1.22E-05	9.15E-06	29	9.52E-06	1.87E-06	39.5	1.301278381	0.731224012	0.114370215	0.450839084	1.408134557	0.737870841
c.223_225delinsTCC	p.Pro75Ser	CCT75TCC	P75S	missense	0	0	0	2.47E-07	3.69E-08	1	Inf	181.1497639	Inf	0.559101186	Inf	0.915059225
c.223_225delinsTCG	p.Pro75Ser	CCT75TCG	P75S	missense	0.000107546	9.15E-05	342	5.80E-05	1.09E-05	240.5	1.855456644	1.140335447	0.268450811	0.713950753	1.660312292	1.168495504
c.223_225delinsTGG	p.Pro75Trp	CCT75TGG	P75W	missense	7.22E-06	1.64E-06	19	1.08E-05	2.54E-06	45	0.676249133	0.222345848	-0.169893279	0.145981577	0.942891524	0.238922384
c.223_225delinsTGT	p.Pro75Cys	CCT75TGT	P75C	missense	5.73E-05	1.28E-05	164	5.09E-05	1.89E-06	207.5	1.128006004	0.182783388	0.052311411	0.072295128	1.306565321	0.118322632
c.223_225delinsTTG	p.Pro75Leu	CCT75TTG	P75L	missense	8.71E-05	1.26E-05	233	0.000102893	2.81E-06	421.5	0.847612241	0.097811981	-0.07180278	0.051135081	1.103432439	0.083690803
c.223_225delinsTTT	p.Pro75Phe	CCT75TTT	P75F	missense	8.64E-05	5.33E-05	210.5	6.21E-05	3.39E-06	253	1.394154261	0.607867729	0.14431083	0.39985997	1.457137202	0.654435302
c.223C>A	p.Pro75Thr	CCT75ACT	P75T	missense	0.000507684	0.000110087	1459	0.000437329	2.02E-05	1803	1.260024397	0.293516373	0.100378954	0.108080306	1.385235604	0.176890844
c.223C>G	p.Pro75Ala	CCT75GCT	P75A	missense	0.000171642	9.34E-05	426.5	0.000168521	3.62E-06	693.5	1.025073644	0.504854279	0.010755067	0.524193516	1.238551665	0.857927194
c.223C>T	p.Pro75Ser	CCT75TCT	P75S	missense	0.000393598	9.74E-06	1092.5	0.00039751	5.80E-06	1635	0.987893448	0.094199281	-0.005289895	0.041692978	1.212291498	0.06823728
c.224C>A	p.Pro75His	CCT75CAT	P75H	missense	0.000919775	6.52E-05	2571	0.000459268	7.83E-06	1882	3.178431321	0.271498137	0.502212832	0.037091321	2.042901525	0.060705927
c.224C>G	p.Pro75Arg	CCT75CGT	P75R	missense	0.000145099	3.17E-05	416.5	0.000230204	1.51E-06	945	0.553173551	0.12198565	-0.257138593	0.102458616	0.800100502	0.167690042
c.224C>T	p.Pro75Leu	CCT75CTT	P75L	missense	0.000181491	2.21E-05	512	0.000212193	6.10E-06	872.5	0.76415488	0.14079588	-0.116818609	0.082689313	1.029756778	0.135334391
c.225T>A	p.Pro75=	CCT75CCA	P75P	synonymous	0.000111558	5.59E-07	308.5	0.000105709	2.01E-06	434	1.417708135	129.6773264	0.151586831	0.676976153	1.46904555	1.10798061
c.225T>C	p.Pro75=	CCT75CCC	P75P	synonymous	0.000340804	2.14E-05	952.5	0.000367409	6.25E-06	1512.5	0.747245458	0.259843633	-0.126536716	0.213124777	1.013851528	0.348813056
c.225T>G	p.Pro75=	CCT75CCG	P75P	synonymous	0.001408219	0.000704075	4249.5	0.000219573	9.02E-06	900	7.351271897	2.660892267	0.866362486	0.273911897	2.638891139	0.448300977
c.226_228delinsAAT	p.Glu76Asn	GAG76AAT	E76N	missense	1.45E-07	2.04E-07	0.5	1.22E-05	2.16E-06	50.5	0.020028368	0.018154346	-1.698354438	0.316604596	-1.558681568	0.518174462
c.226_228delinsACG	p.Glu76Thr	GAG76ACG	E76T	missense	0.000111196	1.50E-05	297.5	8.36E-05	7.02E-07	341	1.331624049	0.144203623	0.12438163	0.047540245	1.424519852	0.077807275
c.226_228delinsACT	p.Glu76Thr	GAG76ACT	E76T	missense	1.58E-05	3.50E-06	41.5	1.67E-05	7.03E-06	70.5	0.94785573	1.084823249	-0.02325776	0.176869867	1.182884189	0.289476051
c.226_228delinsAGG	p.Glu76Arg	GAG76AGG	E76R	missense	5.43E-05	1.59E-05	141	5.11E-05	8.82E-06	211.5	1.064635044	0.270122795	0.027200757	0.112443862	1.265467688	0.184032507
c.226_228delinsAGT	p.Glu76Ser	GAG76AGT	E76S	missense	2.03E-05	1.54E-05	63.5	3.14E-05	4.49E-06	129.5	0.649757553	0.35557961	-0.187248664	0.507295937	0.914486639	0.830271583
c.226_228delinsATG	p.Glu76Met	GAG76ATG	E76M	missense	0.000189462	0.000102394	468	5.01E-05	3.50E-06	203.5	3.78306769	1.448391619	0.577844112	0.29964617	2.166684308	0.490419263
c.226_228delinsATT	p.Glu76Ile	GAG76ATT	E76I	missense	6.12E-06	2.38E-06	18	1.54E-05	1.79E-06	62.5	0.402857186	0.118121042	-0.394848886	0.140730693	0.574715408	0.230328467
c.226_228delinsCAT	p.Glu76His	GAG76CAT	E76H	missense	1.06E-05	3.14E-06	27.5	2.35E-05	4.12E-06	97	0.452518211	0.121409588	-0.344363938	0.120952686	0.657342164	0.197958569
c.226_228delinsCCG	p.Glu76Pro	GAG76CCG	E76P	missense	1.94E-06	1.35E-06	6	1.86E-05	8.66E-07	75.5	0.109834264	0.051597039	-0.959262158	0.308468305	-0.349037901	0.504858109
c.226_228delinsCCT	p.Glu76Pro	GAG76CCT	E76P	missense	8.48E-06	1.13E-05	29	7.79E-06	9.90E-07	31.5	1.101965536	0.925664233	0.042168012	0.765810029	1.289964014	1.25337157
c.226_228delinsCGG	p.Glu76Arg	GAG76CGG	E76R	missense	1.52E-06	1.33E-06	3.5	5.60E-06	2.11E-06	23.5	0.289687974	0.251394089	-0.538069533	0.405665536	0.34031173	0.663937048
c.226_228delinsCGT	p.Glu76Arg	GAG76CGT	E76R	missense	3.01E-05	1.60E-05	74.5	2.45E-05	1.55E-07	100	1.23374793	0.46413983	0.091226437	0.253191909	1.370256034	0.414389376
c.226_228delinsCTG	p.Glu76Leu	GAG76CTG	E76L	missense	7.01E-05	1.90E-05	202	2.73E-05	1.65E-06	111	2.571038513	0.506037762	0.410108582	0.089966632	1.892158072	0.147244897
c.226_228delinsCTT	p.Glu76Leu	GAG76CTT	E76L	missense	2.66E-05	1.31E-05	79.5	4.12E-05	9.59E-07	168	0.646494351	0.226807535	-0.189435265	0.213331659	0.910907913	0.349151652
c.226_228delinsGCA	p.Glu76Ala	GAG76GCA	E76A	missense	0	0	0	2.48E-07	3.70E-08	1	0.403700255	55.12719398	-0.393940976	0.485167151	0.576201348	0.794054257
c.226_228delinsGCT	p.Glu76Ala	GAG76GCT	E76A	missense	7.70E-05	5.48E-06	208.5	4.23E-05	6.08E-07	173	1.821413351	0.223500131	0.260408516	0.054270509	1.64714978	0.088822437
c.226_228delinsGGC	p.Glu76Gly	GAG76GGC	E76G	missense	0	0	0	1.11E-07	1.57E-07	0.5	0.902709785	41.85443394	-0.04445185	0.518763622	1.148196645	0.849040298
c.226_228delinsGGT	p.Glu76Gly	GAG76GGT	E76G	missense	1.38E-06	1.54E-06	3	2.45E-06	1.96E-08	10	0.602791888	0.445431456	-0.219832601	0.456569937	0.861157773	0.747250306
c.226_228delinsGTC	p.Glu76Val	GAG76GTC	E76V	missense	1.45E-07	2.04E-07	0.5	1.11E-07	1.57E-07	0.5	2.207275947	23.69644516	0.343856631	0.546848133	1.783726073	0.895005128
c.226_228delinsGTT	p.Glu76Val	GAG76GTT	E76V	missense	1.10E-05	1.02E-05	25	2.45E-05	5.46E-07	100	0.45249046	0.283620424	-0.344390573	0.590562371	0.657298572	0.966550525
c.226_228delinsTAT	p.Glu76Tyr	GAG76TAT	E76Y	missense	5.53E-05	2.99E-05	136.5	5.39E-05	4.30E-07	220	1.027465325	0.397322262	0.011767174	0.290120343	1.240208141	0.474828712
c.226_228delinsTCG	p.Glu76Ser	GAG76TCG	E76S	missense	0.00087874	0.000116384	2470	0.000185552	4.86E-06	759	4.736344338	0.458666974	0.675443269	0.042482359	2.326421062	0.069529229
c.226_228delinsTCT	p.Glu76Ser	GAG76TCT	E76S	missense	0.000145241	5.82E-05	428	5.01E-05	6.20E-06	206.5	2.899932667	0.873123933	0.462387914	0.14962272	1.977721627	0.244881703
c.226_228delinsTGG	p.Glu76Trp	GAG76TGG	E76W	missense	0.000182755	1.10E-06	502	5.85E-05	3.38E-06	240	3.123874908	0.303892882	0.494693635	0.04247791	2.030595147	0.069521947
c.226_228delinsTGT	p.Glu76Cys	GAG76TGT	E76C	missense	3.44E-05	1.38E-05	101.5	6.42E-05	3.35E-06	261	0.538162596	0.1539528	-0.26908649	0.150135179	0.780545843	0.245720424
c.226_228delinsTTG	p.Glu76Leu	GAG76TTG	E76L	missense	0.000127543	1.79E-05	359	8.74E-05	5.77E-06	355	1.460658761	0.159472682	0.164548768	0.047717908	1.490259849	0.07809805
c.226_228delinsTTT	p.Glu76Phe	GAG76TTT	E76F	missense	0.000116331	1.12E-05	313.5	7.45E-05	3.08E-06	305	1.563279024	0.165338826	0.194036501	0.046531603	1.538521278	0.07615647
c.226G>A	p.Glu76Lys	GAG76AAG	E76K	missense	0.000307783	1.70E-05	858	0.000250893	1.17E-05	1033.5	1.481861521	0.243976574	0.170807621	0.071669925	1.500503471	0.117299386
c.226G>C	p.Glu76Gln	GAG76CAG	E76Q	missense	5.66E-05	6.51E-06	159.5	3.92E-05	3.11E-06	162	6.156501431	446.2067616	0.789333985	0.448246208	2.512821579	0.733627182
c.226G>T	p.Glu76Ter	GAG76TAG	E76*	nonsense	0.000221992	8.71E-05	657	0.000285317	2.42E-06	1170.5	0.393511311	0.464123601	-0.405042779	1.221518099	0.558031458	1.999211292
c.227A>C	p.Glu76Ala	GAG76GCG	E76A	missense	0.000148098	4.72E-05	433	0.000140161	6.13E-06	577.5	1.067657231	0.307389832	0.028431846	0.139316222	1.267482563	0.228013456
c.227A>G	p.Glu76Gly	GAG76GGG	E76G	missense	0.00062344	3.11E-06	1723	0.000400922	8.04E-06	1649	1.944802151	0.202501022	0.288875426	0.045136347	1.693740468	0.073872909
c.227A>T	p.Glu76Val	GAG76GTG	E76V	missense	0.000285062	8.64E-05	743	0.000234389	3.49E-07	962.5	1.336196102	0.409095869	0.1258702	0.16843955	1.426956138	0.275678478
c.228G>A	p.Glu76=	GAG76GAA	E76E	synonymous	0.000110877	1.67E-05	314.5	0.000167316	1.36E-06	686.5	0.315371846	0.144936774	-0.50117708	0.396209097	0.400692177	0.64846006
c.228G>C	p.Glu76Asp	GAG76GAC	E76D	missense	6.92E-05	3.41E-05	208.5	4.80E-05	3.37E-06	196	4.515071872	137.6901951	0.654664668	0.951367881	2.292413532	1.557066909
c.228G>T	p.Glu76Asp	GAG76GAT	E76D	missense	0.000426738	8.18E-05	1136	0.000372853	8.97E-06	1533.5	1.453705922	0.497095895	0.16247656	0.214535619	1.486868346	0.351122127
c.229_231delinsAAG	p.Asp77Lys	GAC77AAG	D77K	missense	2.01E-06	2.03E-06	4.5	1.29E-06	6.71E-07	5.5	1.631032583	13.08654218	0.212462637	0.51290011	1.56867862	0.839443715
c.229_231delinsAAT	p.Asp77Asn	GAC77AAT	D77N	missense	0	0	0	2.73E-07	3.87E-07	1	0.365882007	32.19922143	-0.436658947	0.500074044	0.506286503	0.81845179
c.229_231delinsACT	p.Asp77Thr	GAC77ACT	D77T	missense	3.28E-06	3.01E-06	7.5	1.03E-05	1.75E-06	42.5	0.329877712	0.207058916	-0.481647027	0.463675702	0.432656257	0.758880036
c.229_231delinsAGA	p.Asp77Arg	GAC77AGA	D77R	missense	0	0	0	1.37E-07	1.93E-07	0.5	0.731764015	106.6076875	-0.135628951	0.528861437	0.99897062	0.865567
c.229_231delinsAGC	p.Asp77Ser	GAC77AGC	D77S	missense	1.44E-07	2.04E-07	0.5	2.73E-07	3.87E-07	1	0.89303665	69.37496329	-0.049130717	0.53515562	1.140538924	0.875868445
c.229_231delinsAGG	p.Asp77Arg	GAC77AGG	D77R	missense	2.80E-06	2.56E-06	9	3.28E-05	4.58E-07	134.5	0.088212221	0.052661723	-1.054471243	0.452264794	-0.504862919	0.740204245
c.229_231delinsATG	p.Asp77Met	GAC77ATG	D77M	missense	2.46E-05	1.94E-05	77.5	3.36E-05	3.11E-06	138.5	0.733854987	0.39816962	-0.13438975	0.535586314	1.000998772	0.876573346
c.229_231delinsATT	p.Asp77Ile	GAC77ATT	D77I	missense	0	0	0	2.34E-06	1.76E-07	9.5	0.042814547	0.06846744	-1.368408649	0.274121824	-1.018672094	0.448644556
c.229_231delinsCAA	p.Asp77Gln	GAC77CAA	D77Q	missense	0	0	0	1.11E-07	1.56E-07	0.5	0.904363502	262.0071286	-0.043656973	0.534542077	1.149497589	0.874864282
c.229_231delinsCAG	p.Asp77Gln	GAC77CAG	D77Q	missense	1.20E-05	3.17E-06	31.5	3.30E-05	7.18E-06	137	0.368293277	0.103072058	-0.433806209	0.12053194	0.510955469	0.197269951
c.229_231delinsCAT	p.Asp77His	GAC77CAT	D77H	missense	2.39E-05	1.50E-05	58	4.04E-05	1.41E-06	165.5	0.593737034	0.26089787	-0.226405861	0.368283977	0.850399573	0.602756099
c.229_231delinsCCG	p.Asp77Pro	GAC77CCG	D77P	missense	1.04E-05	4.86E-06	26	6.88E-06	1.22E-06	28.5	1.519826509	0.552546062	0.181794015	0.19957334	1.518484477	0.326633944
c.229_231delinsCCT	p.Asp77Pro	GAC77CCT	D77P	missense	1.23E-06	1.74E-06	2.5	4.43E-06	1.24E-06	18.5	0.300417457	0.278426839	-0.522274834	0.523619033	0.3661623	0.85698696
c.229_231delinsCGG	p.Asp77Arg	GAC77CGG	D77R	missense	1.14E-05	9.91E-06	36.5	2.18E-05	1.07E-06	89.5	0.529177329	0.307185216	-0.27639877	0.53018569	0.768578117	0.867734354
c.229_231delinsCGT	p.Asp77Arg	GAC77CGT	D77R	missense	2.95E-06	4.18E-06	6	4.67E-06	3.51E-07	19	0.653837155	0.559054567	-0.184530404	0.631389514	0.918935509	1.033370726
c.229_231delinsCTC	p.Asp77Leu	GAC77CTC	D77L	missense	0	0	0	1.11E-07	1.56E-07	0.5	0.904363502	16.5824247	-0.043656973	0.519922183	1.149497589	0.85093647
c.229_231delinsCTG	p.Asp77Leu	GAC77CTG	D77L	missense	1.42E-06	7.81E-07	3.5	1.08E-05	9.81E-07	44.5	0.140381945	0.062965601	-0.852688745	0.275488034	-0.174613331	0.450880579
c.229_231delinsCTT	p.Asp77Leu	GAC77CTT	D77L	missense	1.46E-05	1.81E-06	41	1.34E-05	1.62E-06	55.5	1.091015154	0.241641953	0.037830783	0.099721279	1.282865439	0.163209949
c.229_231delinsGCG	p.Asp77Ala	GAC77GCG	D77A	missense	4.96E-05	1.02E-05	141.5	3.38E-05	1.36E-06	138.5	1.47088547	0.218481164	0.167578858	0.066339067	1.49521908	0.108574578
c.229_231delinsGCT	p.Asp77Ala	GAC77GCT	D77A	missense	2.49E-06	6.63E-07	6.5	8.09E-06	1.39E-06	33.5	0.319747684	0.126196885	-0.495192592	0.219278617	0.410486756	0.358884806
c.229_231delinsGGA	p.Asp77Gly	GAC77GGA	D77G	missense	2.46E-07	3.48E-07	0.5	3.84E-07	2.30E-07	1.5	0.901800525	40.53152067	-0.044889516	0.488457352	1.147480334	0.799439202
c.229_231delinsGGG	p.Asp77Gly	GAC77GGG	D77G	missense	4.42E-05	1.60E-07	121.5	8.77E-05	4.61E-07	358.5	0.505255164	0.072319517	-0.296489239	0.064099723	0.735696826	0.10490953
c.229_231delinsGGT	p.Asp77Gly	GAC77GGT	D77G	missense	1.20E-05	3.02E-06	34.5	3.48E-05	1.72E-06	143	0.346906774	0.07477631	-0.45978722	0.099651594	0.468433355	0.163095899
c.229_231delinsGTG	p.Asp77Val	GAC77GTG	D77V	missense	8.77E-06	7.10E-06	20.5	2.09E-05	5.31E-07	85.5	0.423361953	0.232031646	-0.373288174	0.477813593	0.610002989	0.782018974
c.229_231delinsGTT	p.Asp77Val	GAC77GTT	D77V	missense	2.46E-07	3.48E-07	0.5	1.10E-06	8.84E-09	4.5	0.314861165	0.481661084	-0.501880902	0.374159861	0.399540259	0.612372931
c.229_231delinsTAA	p.Asp77Ter	GAC77TAA	D77*	nonsense	3.90E-07	1.44E-07	1	3.58E-07	1.19E-07	1.5	Inf	75.4569613	Inf	0.587549653	Inf	0.961619727
c.229_231delinsTAG	p.Asp77Ter	GAC77TAG	D77*	nonsense	3.07E-05	2.05E-05	95	4.42E-05	4.70E-06	179.5	0.697293852	0.333489593	-0.156584164	0.420643588	0.964674036	0.688451043
c.229_231delinsTAT	p.Asp77Tyr	GAC77TAT	D77Y	missense	2.52E-05	1.33E-05	76	2.42E-05	5.05E-07	99	1.042335187	0.393544719	0.018007399	0.261675376	1.250421275	0.428273937
c.229_231delinsTCC	p.Asp77Ser	GAC77TCC	D77S	missense	0	0	0	1.37E-07	1.93E-07	0.5	0.731764015	64.36005181	-0.135628951	0.512218553	0.99897062	0.838328238
c.229_231delinsTCG	p.Asp77Ser	GAC77TCG	D77S	missense	4.42E-06	6.79E-07	12.5	1.99E-05	2.22E-06	82	0.227285987	0.069646229	-0.643427339	0.156656082	0.167876695	0.256392934
c.229_231delinsTCT	p.Asp77Ser	GAC77TCT	D77S	missense	3.14E-05	1.13E-05	80.5	2.56E-05	3.23E-07	105	1.226901429	0.322285741	0.088809672	0.129481166	1.366300609	0.211916802
c.229_231delinsTGA	p.Asp77Ter	GAC77TGA	D77*	nonsense	0	0	0	1.11E-07	1.56E-07	0.5	0.904363502	97.52918318	-0.043656973	0.523478414	1.149497589	0.856756815
c.229_231delinsTGC	p.Asp77Cys	GAC77TGC	D77C	missense	1.44E-07	2.04E-07	0.5	2.21E-07	3.13E-07	1	1.103675141	89.04150382	0.042841261	0.537856114	1.291065893	0.88028824
c.229_231delinsTGG	p.Asp77Trp	GAC77TGG	D77W	missense	2.14E-05	3.11E-07	59	4.32E-05	5.41E-06	175	0.497647204	0.100473878	-0.303078432	0.090014099	0.72491255	0.147322584
c.229_231delinsTGT	p.Asp77Cys	GAC77TGT	D77C	missense	5.34E-07	5.93E-08	1.5	3.08E-06	1.27E-06	13	0.205715867	0.429506809	-0.68673221	0.365693037	0.097001293	0.598515608
c.229_231delinsTTC	p.Asp77Phe	GAC77TTC	D77F	missense	0	0	0	7.16E-07	2.39E-07	3	0.139740494	3.897230402	-0.854677724	0.360400397	-0.177868616	0.58985335
c.229_231delinsTTG	p.Asp77Leu	GAC77TTG	D77L	missense	6.09E-05	1.37E-05	174.5	4.39E-05	2.96E-06	180.5	1.389332311	0.230069493	0.142806136	0.074074134	1.454674527	0.121234261
c.229_231delinsTTT	p.Asp77Phe	GAC77TTT	D77F	missense	5.99E-05	1.02E-05	170	7.13E-05	2.67E-06	292.5	0.841559328	0.107471332	-0.074915262	0.056377134	1.09833836	0.092270268
c.229G>A	p.Asp77Asn	GAC77AAC	D77N	missense	0.000283574	5.07E-06	781	0.000197858	1.02E-05	810	2.001018649	0.329526703	0.301251136	0.071510481	1.713995313	0.11703843
c.229G>C	p.Asp77His	GAC77CAC	D77H	missense	3.78E-05	8.87E-06	100	4.14E-05	4.67E-06	171.5	0.031587266	29.22238176	-1.500487965	0.948240982	-1.234841187	1.551949234
c.229G>T	p.Asp77Tyr	GAC77TAC	D77Y	missense	0.000367266	1.15E-05	1009	0.000420072	1.51E-05	1731	0.758260608	0.128700385	-0.120181505	0.076149335	1.024252856	0.124630663
c.22G>A	p.Glu8Lys	GAG8AAG	E8K	missense	0.000226638	4.81E-05	887	0.000284958	3.67E-06	1070	0.584926357	0.244887354	-0.232898809	0.348816632	0.839772817	0.570894652
c.22G>C	p.Glu8Gln	GAG8CAG	E8Q	missense	0.000149627	3.85E-05	588	0.000104888	2.13E-06	393.5	1.577107635	0.354566634	0.197861334	0.104377151	1.544781234	0.170830035
c.22G>T	p.Glu8Ter	GAG8TAG	E8*	nonsense	0.000209857	3.24E-05	817	0.000623842	3.46E-05	2361.5	0.141355579	0.048515579	-0.849687047	0.216028843	-0.169700567	0.353566028
c.230A>C	p.Asp77Ala	GAC77GCC	D77A	missense	1.99E-05	8.76E-06	59.5	1.84E-05	8.57E-07	75.5	Inf	59.96703573	Inf	0.976655783	Inf	1.598454636
c.230A>G	p.Asp77Gly	GAC77GGC	D77G	missense	0.000161933	4.40E-06	449.5	0.000172376	2.13E-06	707.5	0.016779255	38.32038264	-1.775227328	1.019058917	-1.684496445	1.667854201
c.230A>T	p.Asp77Val	GAC77GTC	D77V	missense	0.000213398	1.16E-05	583.5	0.000212639	1.29E-05	877.5	1.21967323	388.4131855	0.086243492	1.210710237	1.362100641	1.981522483
c.231C>A	p.Asp77Glu	GAC77GAA	D77E	missense	0.00011501	1.21E-05	311.5	0.000111539	6.99E-06	456	1.73696892	168.4543332	0.239792048	1.022883315	1.613407607	1.674113445
c.231C>G	p.Asp77Glu	GAC77GAG	D77E	missense	0.000115368	1.34E-05	325.5	0.00024062	1.20E-05	992	0.402615592	0.059686604	-0.39510941	0.066265696	0.574289017	0.108454494
c.231C>T	p.Asp77=	GAC77GAT	D77D	synonymous	0.000186439	1.47E-05	522.5	0.000297322	1.56E-05	1226	0.274282639	0.110791679	-0.561801681	0.301197129	0.301470245	0.492957657
c.232_234delinsAAG	p.Gln78Lys	CAA78AAG	Q78K	missense	2.25E-05	9.36E-06	57	2.53E-05	9.05E-07	103.5	0.89360095	0.267319052	-0.048856378	0.158050603	1.140987924	0.258675291
c.232_234delinsAAT	p.Gln78Asn	CAA78AAT	Q78N	missense	8.66E-05	1.77E-05	246.5	6.30E-05	1.87E-06	257.5	1.376419459	0.201922289	0.138750804	0.065132613	1.448037322	0.106600021
c.232_234delinsACA	p.Gln78Thr	CAA78ACA	Q78T	missense	0	0	0	3.85E-07	2.31E-07	1.5	0.259801576	13.09884332	-0.585358218	0.442831455	0.262916173	0.724765065
c.232_234delinsACG	p.Gln78Thr	CAA78ACG	Q78T	missense	5.17E-06	3.66E-07	14	1.55E-05	5.31E-06	65	0.339292868	0.16014636	-0.469425269	0.181833132	0.452659134	0.297599233
c.232_234delinsACT	p.Gln78Thr	CAA78ACT	Q78T	missense	2.66E-06	2.37E-06	8.5	2.19E-05	8.38E-07	89	0.12619946	0.074015144	-0.898942505	0.431001686	-0.250315065	0.705403742
c.232_234delinsAGA	p.Gln78Arg	CAA78AGA	Q78R	missense	1.03E-06	6.39E-07	2.5	1.29E-06	8.86E-07	5	0.797762653	52.98431468	-0.098126299	0.606608928	1.060349756	0.992813302
c.232_234delinsAGG	p.Gln78Arg	CAA78AGG	Q78R	missense	3.94E-06	1.38E-06	11.5	1.89E-05	8.14E-07	77.5	0.213209352	0.064685006	-0.671193751	0.156445524	0.122432487	0.256048321
c.232_234delinsAGT	p.Gln78Ser	CAA78AGT	Q78S	missense	3.25E-05	2.85E-05	103.5	6.69E-05	6.91E-08	273	0.486724961	0.28470758	-0.312716381	0.632404618	0.709138493	1.035032108
c.232_234delinsATA	p.Gln78Ile	CAA78ATA	Q78I	missense	9.69E-07	6.73E-07	3	8.81E-07	3.05E-07	3.5	1.214190669	14.42419452	0.084286891	0.354337895	1.358898349	0.579931088
[truncated: 20,682 more rows]
